# Supplementary material for: Vicinal Bis(methylene) Heterocyclic Diene in Natural Product Synthesis: A Convergent Biomimetic Total Synthesis of Prunolactone A
Source: Org Lett. 2024 Dec 7;26(50):11080–4. doi: 10.1021/acs.orglett.4c04378 (PMC11667730; doi:10.1021/acs.orglett.4c04378)
Supplement: Supplementary file 1 — ol4c04378_si_001.zip [file ol4c04378_si_001.zip]

Archive with 132 entries (111 files):
- FIDs/1_Carbon (acetone-D6).jdf
- FIDs/1_Carbon (DMSO-D6).jdf
- FIDs/1_Proton (acetone-D6).jdf
- FIDs/1_Proton (DMSO-D6).jdf
- FIDs/10a_Carbon.jdf
- FIDs/10a_Proton.jdf
- FIDs/10b_Carbon.fid/
- FIDs/10b_Carbon.fid/fid
- FIDs/10b_Carbon.fid/log
- FIDs/10b_Carbon.fid/procpar
- FIDs/10b_Carbon.fid/text
- FIDs/10b_Proton.fid/
- FIDs/10b_Proton.fid/fid
- FIDs/10b_Proton.fid/log
- FIDs/10b_Proton.fid/procpar
- FIDs/10b_Proton.fid/text
- FIDs/11_Carbon.fid/
- FIDs/11_Carbon.fid/fid
- FIDs/11_Carbon.fid/log
- FIDs/11_Carbon.fid/procpar
- FIDs/11_Carbon.fid/text
- FIDs/11_Proton.fid/
- FIDs/11_Proton.fid/fid
- FIDs/11_Proton.fid/log
- FIDs/11_Proton.fid/procpar
- FIDs/11_Proton.fid/text
- FIDs/12_Carbon.jdf
- FIDs/12_Proton.jdf
- FIDs/13_Carbon.fid/
- FIDs/13_Carbon.fid/fid
- FIDs/13_Carbon.fid/log
- FIDs/13_Carbon.fid/procpar
- FIDs/13_Carbon.fid/text
- FIDs/13_Proton.fid/
- FIDs/13_Proton.fid/fid
- FIDs/13_Proton.fid/log
- FIDs/13_Proton.fid/procpar
- FIDs/13_Proton.fid/text
- FIDs/14_Carbon.fid/
- FIDs/14_Carbon.fid/fid
- FIDs/14_Carbon.fid/log
- FIDs/14_Carbon.fid/procpar
- FIDs/14_Carbon.fid/text
- FIDs/14_Proton.fid/
- FIDs/14_Proton.fid/fid
- FIDs/14_Proton.fid/log
- FIDs/14_Proton.fid/procpar
- FIDs/14_Proton.fid/text
- FIDs/16_Carbon.fid/
- FIDs/16_Carbon.fid/fid
- FIDs/16_Carbon.fid/log
- FIDs/16_Carbon.fid/procpar
- FIDs/16_Carbon.fid/text
- FIDs/16_Proton.fid/
- FIDs/16_Proton.fid/fid
- FIDs/16_Proton.fid/log
- FIDs/16_Proton.fid/procpar
- FIDs/16_Proton.fid/text
- FIDs/6_Carbon (CDCl3).jdf
- FIDs/6_Carbon (DMSO-D6).jdf
- FIDs/6_Proton (CDCl3).jdf
- FIDs/6_Proton (DMSO-D6).fid/
- FIDs/6_Proton (DMSO-D6).fid/fid
- FIDs/6_Proton (DMSO-D6).fid/log
- FIDs/6_Proton (DMSO-D6).fid/procpar
- FIDs/6_Proton (DMSO-D6).fid/text
- FIDs/7_Carbon.jdf
- FIDs/7_Proton.jdf
- FIDs/8_Carbon.fid/
- FIDs/8_Carbon.fid/fid
- FIDs/8_Carbon.fid/log
- FIDs/8_Carbon.fid/procpar
- FIDs/8_Carbon.fid/text
- FIDs/8_Proton.fid/
- FIDs/8_Proton.fid/fid
- FIDs/8_Proton.fid/log
- FIDs/8_Proton.fid/procpar
- FIDs/8_Proton.fid/text
- FIDs/9_Carbon.jdf
- FIDs/9_Proton.jdf
- FIDs/S1_Carbon.fid/
- FIDs/S1_Carbon.fid/fid
- FIDs/S1_Carbon.fid/log
- FIDs/S1_Carbon.fid/procpar
- FIDs/S1_Carbon.fid/text
- FIDs/S1_Proton.fid/
- FIDs/S1_Proton.fid/fid
- FIDs/S1_Proton.fid/log
- FIDs/S1_Proton.fid/procpar
- FIDs/S1_Proton.fid/text
- FIDs/S10_Carbon.fid/
- FIDs/S10_Carbon.fid/fid
- FIDs/S10_Carbon.fid/log
- FIDs/S10_Carbon.fid/procpar
- FIDs/S10_Carbon.fid/text
- FIDs/S10_Proton.fid/
- FIDs/S10_Proton.fid/fid
- FIDs/S10_Proton.fid/log
- FIDs/S10_Proton.fid/procpar
- FIDs/S10_Proton.fid/text
- FIDs/S2_Carbon.fid/
- FIDs/S2_Carbon.fid/fid
- FIDs/S2_Carbon.fid/log
- FIDs/S2_Carbon.fid/procpar
- FIDs/S2_Carbon.fid/text
- FIDs/S2_Proton.fid/
- FIDs/S2_Proton.fid/fid
- FIDs/S2_Proton.fid/log
- FIDs/S2_Proton.fid/procpar
- FIDs/S2_Proton.fid/text
- FIDs/S3_Carbon.jdf
- FIDs/S3_Proton.jdf
- FIDs/S4_Carbon.jdf
- FIDs/S4_Proton.jdf
- FIDs/S5_Carbon.jdf
- FIDs/S5_Proton.jdf
- FIDs/S6_Carbon.fid/
- FIDs/S6_Carbon.fid/fid
- FIDs/S6_Carbon.fid/log
- FIDs/S6_Carbon.fid/procpar
- FIDs/S6_Carbon.fid/text
- FIDs/S6_Proton.fid/
- FIDs/S6_Proton.fid/fid
- FIDs/S6_Proton.fid/log
- FIDs/S6_Proton.fid/procpar
- FIDs/S6_Proton.fid/text
- FIDs/S7_Carbon.jdf
- FIDs/S7_Proton.jdf
- FIDs/S8_Carbon.jdf
- FIDs/S8_Proton.jdf
- FIDs/S9_Carbon.jdf
- FIDs/S9_Proton.jdf
