# Supplementary material for: Vicinal Bis(methylene) Heterocyclic Diene in Natural Product Synthesis: A Convergent Biomimetic Total Synthesis of Prunolactone A
Source: Org Lett. 2024 Dec 7;26(50):11080–4. doi: 10.1021/acs.orglett.4c04378 (PMC11667730; doi:10.1021/acs.orglett.4c04378)
Supplement: Supplementary file 1 — ol4c04378_si_001.zip [file ol4c04378_si_001.zip › FIDs/10b_Carbon.fid/log]

Wed Dec 20 10:14:31 2023: Experiment started
Wed Dec 20 10:14:35 2023: BS 1 completed
Wed Dec 20 10:14:37 2023: BS 2 completed
Wed Dec 20 10:14:39 2023: BS 3 completed
Wed Dec 20 10:14:41 2023: BS 4 completed
Wed Dec 20 10:14:43 2023: BS 5 completed
Wed Dec 20 10:14:45 2023: BS 6 completed
Wed Dec 20 10:14:47 2023: BS 7 completed
Wed Dec 20 10:14:49 2023: BS 8 completed
Wed Dec 20 10:14:51 2023: BS 9 completed
Wed Dec 20 10:14:53 2023: BS 10 completed
Wed Dec 20 10:14:55 2023: BS 11 completed
Wed Dec 20 10:14:57 2023: BS 12 completed
Wed Dec 20 10:14:59 2023: BS 13 completed
Wed Dec 20 10:15:01 2023: BS 14 completed
Wed Dec 20 10:15:04 2023: BS 15 completed
Wed Dec 20 10:15:06 2023: BS 16 completed
Wed Dec 20 10:15:08 2023: BS 17 completed
Wed Dec 20 10:15:10 2023: BS 18 completed
Wed Dec 20 10:15:12 2023: BS 19 completed
Wed Dec 20 10:15:14 2023: BS 20 completed
Wed Dec 20 10:15:16 2023: BS 21 completed
Wed Dec 20 10:15:18 2023: BS 22 completed
Wed Dec 20 10:15:20 2023: BS 23 completed
Wed Dec 20 10:15:22 2023: BS 24 completed
Wed Dec 20 10:15:24 2023: BS 25 completed
Wed Dec 20 10:15:26 2023: BS 26 completed
Wed Dec 20 10:15:28 2023: BS 27 completed
Wed Dec 20 10:15:30 2023: BS 28 completed
Wed Dec 20 10:15:32 2023: BS 29 completed
Wed Dec 20 10:15:34 2023: BS 30 completed
Wed Dec 20 10:15:36 2023: BS 31 completed
Wed Dec 20 10:15:38 2023: BS 32 completed
Wed Dec 20 10:15:40 2023: BS 33 completed
Wed Dec 20 10:15:42 2023: BS 34 completed
Wed Dec 20 10:15:44 2023: BS 35 completed
Wed Dec 20 10:15:47 2023: BS 36 completed
Wed Dec 20 10:15:49 2023: BS 37 completed
Wed Dec 20 10:15:51 2023: BS 38 completed
Wed Dec 20 10:15:53 2023: BS 39 completed
Wed Dec 20 10:15:55 2023: BS 40 completed
Wed Dec 20 10:15:57 2023: BS 41 completed
Wed Dec 20 10:15:59 2023: BS 42 completed
Wed Dec 20 10:16:01 2023: BS 43 completed
Wed Dec 20 10:16:03 2023: BS 44 completed
Wed Dec 20 10:16:05 2023: BS 45 completed
Wed Dec 20 10:16:07 2023: BS 46 completed
Wed Dec 20 10:16:09 2023: BS 47 completed
Wed Dec 20 10:16:11 2023: BS 48 completed
Wed Dec 20 10:16:13 2023: BS 49 completed
Wed Dec 20 10:16:15 2023: BS 50 completed
Wed Dec 20 10:16:17 2023: BS 51 completed
Wed Dec 20 10:16:19 2023: BS 52 completed
Wed Dec 20 10:16:21 2023: BS 53 completed
Wed Dec 20 10:16:23 2023: BS 54 completed
Wed Dec 20 10:16:25 2023: BS 55 completed
Wed Dec 20 10:16:27 2023: BS 56 completed
Wed Dec 20 10:16:30 2023: BS 57 completed
Wed Dec 20 10:16:32 2023: BS 58 completed
Wed Dec 20 10:16:34 2023: BS 59 completed
Wed Dec 20 10:16:36 2023: BS 60 completed
Wed Dec 20 10:16:38 2023: BS 61 completed
Wed Dec 20 10:16:40 2023: BS 62 completed
Wed Dec 20 10:16:42 2023: BS 63 completed
Wed Dec 20 10:16:44 2023: BS 64 completed
Wed Dec 20 10:16:46 2023: BS 65 completed
Wed Dec 20 10:16:48 2023: BS 66 completed
Wed Dec 20 10:52:10 2023: BS 1102 completed
Wed Dec 20 10:52:12 2023: BS 1103 completed
Wed Dec 20 10:52:14 2023: BS 1104 completed
Wed Dec 20 10:52:16 2023: BS 1105 completed
Wed Dec 20 10:52:19 2023: BS 1106 completed
Wed Dec 20 10:52:21 2023: BS 1107 completed
Wed Dec 20 10:52:23 2023: BS 1108 completed
Wed Dec 20 10:52:25 2023: BS 1109 completed
Wed Dec 20 10:52:27 2023: BS 1110 completed
Wed Dec 20 10:52:29 2023: BS 1111 completed
Wed Dec 20 10:52:31 2023: BS 1112 completed
Wed Dec 20 10:52:33 2023: BS 1113 completed
Wed Dec 20 10:52:35 2023: BS 1114 completed
Wed Dec 20 10:52:37 2023: BS 1115 completed
Wed Dec 20 10:52:39 2023: BS 1116 completed
Wed Dec 20 10:52:41 2023: BS 1117 completed
Wed Dec 20 10:52:43 2023: BS 1118 completed
Wed Dec 20 10:52:45 2023: BS 1119 completed
Wed Dec 20 10:52:47 2023: BS 1120 completed
Wed Dec 20 10:52:49 2023: BS 1121 completed
Wed Dec 20 10:52:51 2023: BS 1122 completed
Wed Dec 20 10:52:53 2023: BS 1123 completed
Wed Dec 20 10:52:55 2023: BS 1124 completed
Wed Dec 20 10:52:57 2023: BS 1125 completed
Wed Dec 20 10:53:00 2023: BS 1126 completed
Wed Dec 20 10:53:02 2023: BS 1127 completed
Wed Dec 20 10:53:04 2023: BS 1128 completed
Wed Dec 20 10:53:06 2023: BS 1129 completed
Wed Dec 20 10:53:08 2023: BS 1130 completed
Wed Dec 20 10:53:10 2023: BS 1131 completed
Wed Dec 20 10:53:12 2023: BS 1132 completed
Wed Dec 20 10:53:14 2023: BS 1133 completed
Wed Dec 20 10:53:16 2023: BS 1134 completed
Wed Dec 20 10:53:18 2023: BS 1135 completed
Wed Dec 20 10:53:20 2023: BS 1136 completed
Wed Dec 20 10:53:22 2023: BS 1137 completed
Wed Dec 20 10:53:24 2023: BS 1138 completed
Wed Dec 20 10:53:26 2023: BS 1139 completed
Wed Dec 20 10:53:28 2023: BS 1140 completed
Wed Dec 20 10:53:30 2023: BS 1141 completed
Wed Dec 20 10:53:32 2023: BS 1142 completed
Wed Dec 20 10:53:34 2023: BS 1143 completed
Wed Dec 20 10:53:36 2023: BS 1144 completed
Wed Dec 20 10:53:38 2023: BS 1145 completed
Wed Dec 20 10:53:40 2023: BS 1146 completed
Wed Dec 20 10:53:43 2023: BS 1147 completed
Wed Dec 20 10:53:45 2023: BS 1148 completed
Wed Dec 20 10:53:47 2023: BS 1149 completed
Wed Dec 20 10:53:49 2023: BS 1150 completed
Wed Dec 20 10:53:51 2023: BS 1151 completed
Wed Dec 20 10:53:53 2023: BS 1152 completed
Wed Dec 20 10:53:55 2023: BS 1153 completed
Wed Dec 20 10:53:57 2023: BS 1154 completed
Wed Dec 20 10:53:59 2023: BS 1155 completed
Wed Dec 20 10:54:01 2023: BS 1156 completed
Wed Dec 20 10:54:03 2023: BS 1157 completed
Wed Dec 20 10:54:05 2023: BS 1158 completed
Wed Dec 20 10:54:07 2023: BS 1159 completed
Wed Dec 20 10:54:09 2023: BS 1160 completed
Wed Dec 20 10:54:11 2023: BS 1161 completed
Wed Dec 20 10:54:13 2023: BS 1162 completed
Wed Dec 20 10:54:15 2023: BS 1163 completed
Wed Dec 20 10:54:17 2023: BS 1164 completed
Wed Dec 20 10:54:19 2023: BS 1165 completed
Wed Dec 20 10:54:21 2023: BS 1166 completed
Wed Dec 20 10:54:24 2023: BS 1167 completed
Wed Dec 20 10:54:26 2023: BS 1168 completed
Wed Dec 20 10:54:28 2023: BS 1169 completed
Wed Dec 20 10:54:30 2023: BS 1170 completed
Wed Dec 20 10:54:32 2023: BS 1171 completed
Wed Dec 20 10:54:34 2023: BS 1172 completed
Wed Dec 20 10:54:36 2023: BS 1173 completed
Wed Dec 20 10:54:38 2023: BS 1174 completed
Wed Dec 20 10:54:40 2023: BS 1175 completed
Wed Dec 20 10:54:42 2023: BS 1176 completed
Wed Dec 20 10:54:44 2023: BS 1177 completed
Wed Dec 20 10:54:46 2023: BS 1178 completed
Wed Dec 20 10:54:48 2023: BS 1179 completed
Wed Dec 20 10:54:50 2023: BS 1180 completed
Wed Dec 20 10:54:52 2023: BS 1181 completed
Wed Dec 20 10:54:54 2023: BS 1182 completed
Wed Dec 20 10:54:56 2023: BS 1183 completed
Wed Dec 20 10:54:58 2023: BS 1184 completed
Wed Dec 20 10:55:00 2023: BS 1185 completed
Wed Dec 20 10:55:02 2023: BS 1186 completed
Wed Dec 20 10:55:04 2023: BS 1187 completed
Wed Dec 20 10:55:07 2023: BS 1188 completed
Wed Dec 20 10:55:09 2023: BS 1189 completed
Wed Dec 20 10:55:11 2023: BS 1190 completed
Wed Dec 20 10:55:13 2023: BS 1191 completed
Wed Dec 20 10:55:15 2023: BS 1192 completed
Wed Dec 20 10:55:17 2023: BS 1193 completed
Wed Dec 20 10:55:19 2023: BS 1194 completed
Wed Dec 20 10:55:21 2023: BS 1195 completed
Wed Dec 20 10:55:23 2023: BS 1196 completed
Wed Dec 20 10:55:25 2023: BS 1197 completed
Wed Dec 20 10:55:27 2023: BS 1198 completed
Wed Dec 20 10:55:29 2023: BS 1199 completed
Wed Dec 20 10:55:31 2023: BS 1200 completed
Wed Dec 20 10:55:33 2023: BS 1201 completed
Wed Dec 20 10:55:35 2023: BS 1202 completed
Wed Dec 20 10:55:37 2023: BS 1203 completed
Wed Dec 20 10:55:39 2023: BS 1204 completed
Wed Dec 20 10:55:41 2023: BS 1205 completed
Wed Dec 20 10:55:43 2023: BS 1206 completed
Wed Dec 20 10:55:45 2023: BS 1207 completed
Wed Dec 20 10:55:48 2023: BS 1208 completed
Wed Dec 20 10:55:50 2023: BS 1209 completed
Wed Dec 20 10:55:52 2023: BS 1210 completed
Wed Dec 20 10:55:54 2023: BS 1211 completed
Wed Dec 20 10:55:56 2023: BS 1212 completed
Wed Dec 20 10:55:58 2023: BS 1213 completed
Wed Dec 20 10:56:00 2023: BS 1214 completed
Wed Dec 20 10:56:02 2023: BS 1215 completed
Wed Dec 20 10:56:04 2023: BS 1216 completed
Wed Dec 20 10:56:06 2023: BS 1217 completed
Wed Dec 20 10:56:08 2023: BS 1218 completed
Wed Dec 20 10:56:10 2023: BS 1219 completed
Wed Dec 20 10:56:12 2023: BS 1220 completed
Wed Dec 20 10:56:14 2023: BS 1221 completed
Wed Dec 20 10:56:16 2023: BS 1222 completed
Wed Dec 20 10:56:18 2023: BS 1223 completed
Wed Dec 20 10:56:20 2023: BS 1224 completed
Wed Dec 20 10:56:22 2023: BS 1225 completed
Wed Dec 20 10:56:24 2023: BS 1226 completed
Wed Dec 20 10:56:26 2023: BS 1227 completed
Wed Dec 20 10:56:28 2023: BS 1228 completed
Wed Dec 20 10:56:31 2023: BS 1229 completed
Wed Dec 20 10:56:33 2023: BS 1230 completed
Wed Dec 20 10:56:35 2023: BS 1231 completed
Wed Dec 20 10:56:37 2023: BS 1232 completed
Wed Dec 20 10:56:39 2023: BS 1233 completed
Wed Dec 20 10:56:41 2023: BS 1234 completed
Wed Dec 20 10:56:43 2023: BS 1235 completed
Wed Dec 20 10:56:45 2023: BS 1236 completed
Wed Dec 20 10:56:47 2023: BS 1237 completed
Wed Dec 20 10:56:49 2023: BS 1238 completed
Wed Dec 20 10:56:51 2023: BS 1239 completed
Wed Dec 20 10:56:53 2023: BS 1240 completed
Wed Dec 20 10:56:55 2023: BS 1241 completed
Wed Dec 20 10:56:57 2023: BS 1242 completed
Wed Dec 20 10:56:59 2023: BS 1243 completed
Wed Dec 20 10:57:01 2023: BS 1244 completed
Wed Dec 20 10:57:03 2023: BS 1245 completed
Wed Dec 20 10:57:05 2023: BS 1246 completed
Wed Dec 20 10:57:07 2023: BS 1247 completed
Wed Dec 20 10:57:09 2023: BS 1248 completed
Wed Dec 20 10:57:11 2023: BS 1249 completed
Wed Dec 20 10:57:14 2023: BS 1250 completed
Wed Dec 20 10:57:16 2023: BS 1251 completed
Wed Dec 20 10:57:18 2023: BS 1252 completed
Wed Dec 20 10:57:20 2023: BS 1253 completed
Wed Dec 20 10:57:22 2023: BS 1254 completed
Wed Dec 20 10:57:24 2023: BS 1255 completed
Wed Dec 20 10:57:26 2023: BS 1256 completed
Wed Dec 20 10:57:28 2023: BS 1257 completed
Wed Dec 20 10:57:30 2023: BS 1258 completed
Wed Dec 20 10:57:32 2023: BS 1259 completed
Wed Dec 20 10:57:34 2023: BS 1260 completed
Wed Dec 20 10:57:36 2023: BS 1261 completed
Wed Dec 20 10:57:38 2023: BS 1262 completed
Wed Dec 20 10:57:40 2023: BS 1263 completed
Wed Dec 20 10:57:42 2023: BS 1264 completed
Wed Dec 20 10:57:44 2023: BS 1265 completed
Wed Dec 20 10:57:46 2023: BS 1266 completed
Wed Dec 20 10:57:48 2023: BS 1267 completed
Wed Dec 20 10:57:50 2023: BS 1268 completed
Wed Dec 20 10:57:52 2023: BS 1269 completed
Wed Dec 20 10:57:55 2023: BS 1270 completed
Wed Dec 20 10:57:57 2023: BS 1271 completed
Wed Dec 20 10:57:59 2023: BS 1272 completed
Wed Dec 20 10:58:01 2023: BS 1273 completed
Wed Dec 20 10:58:03 2023: BS 1274 completed
Wed Dec 20 10:58:05 2023: BS 1275 completed
Wed Dec 20 10:58:07 2023: BS 1276 completed
Wed Dec 20 10:58:09 2023: BS 1277 completed
Wed Dec 20 10:58:11 2023: BS 1278 completed
Wed Dec 20 10:58:13 2023: BS 1279 completed
Wed Dec 20 10:58:15 2023: BS 1280 completed
Wed Dec 20 10:58:17 2023: BS 1281 completed
Wed Dec 20 10:58:19 2023: BS 1282 completed
Wed Dec 20 10:58:21 2023: BS 1283 completed
Wed Dec 20 10:58:23 2023: BS 1284 completed
Wed Dec 20 10:58:25 2023: BS 1285 completed
Wed Dec 20 10:58:27 2023: BS 1286 completed
Wed Dec 20 10:58:29 2023: BS 1287 completed
Wed Dec 20 10:58:31 2023: BS 1288 completed
Wed Dec 20 10:58:33 2023: BS 1289 completed
Wed Dec 20 10:58:35 2023: BS 1290 completed
Wed Dec 20 10:58:38 2023: BS 1291 completed
Wed Dec 20 10:58:40 2023: BS 1292 completed
Wed Dec 20 10:58:42 2023: BS 1293 completed
Wed Dec 20 10:58:44 2023: BS 1294 completed
Wed Dec 20 10:58:46 2023: BS 1295 completed
Wed Dec 20 10:58:48 2023: BS 1296 completed
Wed Dec 20 10:58:50 2023: BS 1297 completed
Wed Dec 20 10:58:52 2023: BS 1298 completed
Wed Dec 20 10:58:54 2023: BS 1299 completed
Wed Dec 20 10:58:56 2023: BS 1300 completed
Wed Dec 20 10:58:58 2023: BS 1301 completed
Wed Dec 20 10:59:00 2023: BS 1302 completed
Wed Dec 20 10:59:02 2023: BS 1303 completed
Wed Dec 20 10:59:04 2023: BS 1304 completed
Wed Dec 20 10:59:06 2023: BS 1305 completed
Wed Dec 20 10:59:08 2023: BS 1306 completed
Wed Dec 20 10:59:10 2023: BS 1307 completed
Wed Dec 20 10:59:12 2023: BS 1308 completed
Wed Dec 20 10:59:14 2023: BS 1309 completed
Wed Dec 20 10:59:16 2023: BS 1310 completed
Wed Dec 20 10:59:19 2023: BS 1311 completed
Wed Dec 20 10:59:21 2023: BS 1312 completed
Wed Dec 20 10:59:23 2023: BS 1313 completed
Wed Dec 20 10:59:25 2023: BS 1314 completed
Wed Dec 20 10:59:27 2023: BS 1315 completed
Wed Dec 20 10:59:29 2023: BS 1316 completed
Wed Dec 20 10:59:31 2023: BS 1317 completed
Wed Dec 20 10:59:33 2023: BS 1318 completed
Wed Dec 20 10:59:35 2023: BS 1319 completed
Wed Dec 20 10:59:37 2023: BS 1320 completed
Wed Dec 20 10:59:39 2023: BS 1321 completed
Wed Dec 20 10:59:41 2023: BS 1322 completed
Wed Dec 20 10:59:43 2023: BS 1323 completed
Wed Dec 20 10:59:45 2023: BS 1324 completed
Wed Dec 20 10:59:47 2023: BS 1325 completed
Wed Dec 20 10:59:49 2023: BS 1326 completed
Wed Dec 20 10:59:51 2023: BS 1327 completed
Wed Dec 20 10:59:53 2023: BS 1328 completed
Wed Dec 20 10:59:55 2023: BS 1329 completed
Wed Dec 20 10:59:57 2023: BS 1330 completed
Wed Dec 20 10:59:59 2023: BS 1331 completed
Wed Dec 20 11:00:02 2023: BS 1332 completed
Wed Dec 20 11:00:04 2023: BS 1333 completed
Wed Dec 20 11:00:06 2023: BS 1334 completed
Wed Dec 20 11:00:08 2023: BS 1335 completed
Wed Dec 20 11:00:10 2023: BS 1336 completed
Wed Dec 20 11:00:12 2023: BS 1337 completed
Wed Dec 20 11:00:14 2023: BS 1338 completed
Wed Dec 20 11:00:16 2023: BS 1339 completed
Wed Dec 20 11:00:18 2023: BS 1340 completed
Wed Dec 20 11:00:20 2023: BS 1341 completed
Wed Dec 20 11:00:22 2023: BS 1342 completed
Wed Dec 20 11:00:24 2023: BS 1343 completed
Wed Dec 20 11:00:26 2023: BS 1344 completed
Wed Dec 20 11:00:28 2023: BS 1345 completed
Wed Dec 20 11:00:30 2023: BS 1346 completed
Wed Dec 20 11:00:32 2023: BS 1347 completed
Wed Dec 20 11:00:34 2023: BS 1348 completed
Wed Dec 20 11:00:36 2023: BS 1349 completed
Wed Dec 20 11:00:38 2023: BS 1350 completed
Wed Dec 20 11:00:40 2023: BS 1351 completed
Wed Dec 20 11:00:43 2023: BS 1352 completed
Wed Dec 20 11:00:45 2023: BS 1353 completed
Wed Dec 20 11:00:47 2023: BS 1354 completed
Wed Dec 20 11:00:49 2023: BS 1355 completed
Wed Dec 20 11:00:51 2023: BS 1356 completed
Wed Dec 20 11:00:53 2023: BS 1357 completed
Wed Dec 20 11:00:55 2023: BS 1358 completed
Wed Dec 20 11:00:57 2023: BS 1359 completed
Wed Dec 20 11:00:59 2023: BS 1360 completed
Wed Dec 20 11:01:01 2023: BS 1361 completed
Wed Dec 20 11:01:03 2023: BS 1362 completed
Wed Dec 20 11:01:05 2023: BS 1363 completed
Wed Dec 20 11:01:07 2023: BS 1364 completed
Wed Dec 20 11:01:09 2023: BS 1365 completed
Wed Dec 20 11:01:11 2023: BS 1366 completed
Wed Dec 20 11:01:13 2023: BS 1367 completed
Wed Dec 20 11:01:15 2023: BS 1368 completed
Wed Dec 20 11:01:17 2023: BS 1369 completed
Wed Dec 20 11:01:19 2023: BS 1370 completed
Wed Dec 20 11:01:21 2023: BS 1371 completed
Wed Dec 20 11:01:23 2023: BS 1372 completed
Wed Dec 20 11:01:26 2023: BS 1373 completed
Wed Dec 20 11:01:28 2023: BS 1374 completed
Wed Dec 20 11:01:30 2023: BS 1375 completed
Wed Dec 20 11:01:32 2023: BS 1376 completed
Wed Dec 20 11:01:34 2023: BS 1377 completed
Wed Dec 20 11:01:36 2023: BS 1378 completed
Wed Dec 20 11:01:38 2023: BS 1379 completed
Wed Dec 20 11:01:40 2023: BS 1380 completed
Wed Dec 20 11:01:42 2023: BS 1381 completed
Wed Dec 20 11:01:44 2023: BS 1382 completed
Wed Dec 20 11:01:46 2023: BS 1383 completed
Wed Dec 20 11:01:48 2023: BS 1384 completed
Wed Dec 20 11:01:50 2023: BS 1385 completed
Wed Dec 20 11:01:52 2023: BS 1386 completed
Wed Dec 20 11:01:54 2023: BS 1387 completed
Wed Dec 20 11:01:56 2023: BS 1388 completed
Wed Dec 20 11:01:58 2023: BS 1389 completed
Wed Dec 20 11:02:00 2023: BS 1390 completed
Wed Dec 20 11:02:02 2023: BS 1391 completed
Wed Dec 20 11:02:04 2023: BS 1392 completed
Wed Dec 20 11:02:06 2023: BS 1393 completed
Wed Dec 20 11:02:09 2023: BS 1394 completed
Wed Dec 20 11:02:11 2023: BS 1395 completed
Wed Dec 20 11:02:13 2023: BS 1396 completed
Wed Dec 20 11:02:15 2023: BS 1397 completed
Wed Dec 20 11:02:17 2023: BS 1398 completed
Wed Dec 20 11:02:19 2023: BS 1399 completed
Wed Dec 20 11:02:21 2023: BS 1400 completed
Wed Dec 20 11:02:23 2023: BS 1401 completed
Wed Dec 20 11:02:25 2023: BS 1402 completed
Wed Dec 20 11:02:27 2023: BS 1403 completed
Wed Dec 20 11:02:29 2023: BS 1404 completed
Wed Dec 20 11:02:31 2023: BS 1405 completed
Wed Dec 20 11:02:33 2023: BS 1406 completed
Wed Dec 20 11:02:35 2023: BS 1407 completed
Wed Dec 20 11:02:37 2023: BS 1408 completed
Wed Dec 20 11:02:39 2023: BS 1409 completed
Wed Dec 20 11:02:41 2023: BS 1410 completed
Wed Dec 20 11:02:43 2023: BS 1411 completed
Wed Dec 20 11:02:45 2023: BS 1412 completed
Wed Dec 20 11:02:47 2023: BS 1413 completed
Wed Dec 20 11:02:50 2023: BS 1414 completed
Wed Dec 20 11:02:52 2023: BS 1415 completed
Wed Dec 20 11:02:54 2023: BS 1416 completed
Wed Dec 20 11:02:56 2023: BS 1417 completed
Wed Dec 20 11:02:58 2023: BS 1418 completed
Wed Dec 20 11:03:00 2023: BS 1419 completed
Wed Dec 20 11:03:02 2023: BS 1420 completed
Wed Dec 20 11:03:04 2023: BS 1421 completed
Wed Dec 20 11:03:06 2023: BS 1422 completed
Wed Dec 20 11:03:08 2023: BS 1423 completed
Wed Dec 20 11:03:10 2023: BS 1424 completed
Wed Dec 20 11:03:12 2023: BS 1425 completed
Wed Dec 20 11:03:14 2023: BS 1426 completed
Wed Dec 20 11:03:16 2023: BS 1427 completed
Wed Dec 20 11:03:18 2023: BS 1428 completed
Wed Dec 20 11:03:20 2023: BS 1429 completed
Wed Dec 20 11:03:22 2023: BS 1430 completed
Wed Dec 20 11:03:24 2023: BS 1431 completed
Wed Dec 20 11:03:26 2023: BS 1432 completed
Wed Dec 20 11:03:28 2023: BS 1433 completed
Wed Dec 20 11:03:30 2023: BS 1434 completed
Wed Dec 20 11:03:33 2023: BS 1435 completed
Wed Dec 20 11:03:35 2023: BS 1436 completed
Wed Dec 20 11:03:37 2023: BS 1437 completed
Wed Dec 20 11:03:39 2023: BS 1438 completed
Wed Dec 20 11:03:41 2023: BS 1439 completed
Wed Dec 20 11:03:43 2023: BS 1440 completed
Wed Dec 20 11:03:45 2023: BS 1441 completed
Wed Dec 20 11:03:47 2023: BS 1442 completed
Wed Dec 20 11:03:49 2023: BS 1443 completed
Wed Dec 20 11:03:51 2023: BS 1444 completed
Wed Dec 20 11:03:53 2023: BS 1445 completed
Wed Dec 20 11:03:55 2023: BS 1446 completed
Wed Dec 20 11:03:57 2023: BS 1447 completed
Wed Dec 20 11:03:59 2023: BS 1448 completed
Wed Dec 20 11:04:01 2023: BS 1449 completed
Wed Dec 20 11:04:03 2023: BS 1450 completed
Wed Dec 20 11:04:05 2023: BS 1451 completed
Wed Dec 20 11:04:07 2023: BS 1452 completed
Wed Dec 20 11:04:09 2023: BS 1453 completed
Wed Dec 20 11:04:11 2023: BS 1454 completed
Wed Dec 20 11:04:14 2023: BS 1455 completed
Wed Dec 20 11:04:16 2023: BS 1456 completed
Wed Dec 20 11:04:18 2023: BS 1457 completed
Wed Dec 20 11:04:20 2023: BS 1458 completed
Wed Dec 20 11:04:22 2023: BS 1459 completed
Wed Dec 20 11:04:24 2023: BS 1460 completed
Wed Dec 20 11:04:26 2023: BS 1461 completed
Wed Dec 20 11:04:28 2023: BS 1462 completed
Wed Dec 20 11:04:30 2023: BS 1463 completed
Wed Dec 20 11:04:32 2023: BS 1464 completed
Wed Dec 20 11:04:34 2023: BS 1465 completed
Wed Dec 20 11:04:36 2023: BS 1466 completed
Wed Dec 20 11:04:38 2023: BS 1467 completed
Wed Dec 20 11:04:40 2023: BS 1468 completed
Wed Dec 20 11:04:42 2023: BS 1469 completed
Wed Dec 20 11:04:44 2023: BS 1470 completed
Wed Dec 20 11:04:46 2023: BS 1471 completed
Wed Dec 20 11:04:48 2023: BS 1472 completed
Wed Dec 20 11:04:50 2023: BS 1473 completed
Wed Dec 20 11:04:52 2023: BS 1474 completed
Wed Dec 20 11:04:54 2023: BS 1475 completed
Wed Dec 20 11:04:57 2023: BS 1476 completed
Wed Dec 20 11:04:59 2023: BS 1477 completed
Wed Dec 20 11:05:01 2023: BS 1478 completed
Wed Dec 20 11:05:03 2023: BS 1479 completed
Wed Dec 20 11:05:05 2023: BS 1480 completed
Wed Dec 20 11:05:07 2023: BS 1481 completed
Wed Dec 20 11:05:09 2023: BS 1482 completed
Wed Dec 20 11:05:11 2023: BS 1483 completed
Wed Dec 20 11:05:13 2023: BS 1484 completed
Wed Dec 20 11:05:15 2023: BS 1485 completed
Wed Dec 20 11:05:17 2023: BS 1486 completed
Wed Dec 20 11:05:19 2023: BS 1487 completed
Wed Dec 20 11:05:21 2023: BS 1488 completed
Wed Dec 20 11:05:23 2023: BS 1489 completed
Wed Dec 20 11:05:25 2023: BS 1490 completed
Wed Dec 20 11:05:27 2023: BS 1491 completed
Wed Dec 20 11:05:29 2023: BS 1492 completed
Wed Dec 20 11:05:31 2023: BS 1493 completed
Wed Dec 20 11:05:33 2023: BS 1494 completed
Wed Dec 20 11:05:35 2023: BS 1495 completed
Wed Dec 20 11:05:38 2023: BS 1496 completed
Wed Dec 20 11:05:40 2023: BS 1497 completed
Wed Dec 20 11:05:42 2023: BS 1498 completed
Wed Dec 20 11:05:44 2023: BS 1499 completed
Wed Dec 20 11:05:46 2023: BS 1500 completed
Wed Dec 20 11:05:48 2023: BS 1501 completed
Wed Dec 20 11:05:50 2023: BS 1502 completed
Wed Dec 20 11:05:52 2023: BS 1503 completed
Wed Dec 20 11:05:54 2023: BS 1504 completed
Wed Dec 20 11:05:56 2023: BS 1505 completed
Wed Dec 20 11:05:58 2023: BS 1506 completed
Wed Dec 20 11:06:00 2023: BS 1507 completed
Wed Dec 20 11:06:02 2023: BS 1508 completed
Wed Dec 20 11:06:04 2023: BS 1509 completed
Wed Dec 20 11:06:06 2023: BS 1510 completed
Wed Dec 20 11:06:08 2023: BS 1511 completed
Wed Dec 20 11:06:10 2023: BS 1512 completed
Wed Dec 20 11:06:12 2023: BS 1513 completed
Wed Dec 20 11:06:14 2023: BS 1514 completed
Wed Dec 20 11:06:16 2023: BS 1515 completed
Wed Dec 20 11:06:18 2023: BS 1516 completed
Wed Dec 20 11:06:21 2023: BS 1517 completed
Wed Dec 20 11:06:23 2023: BS 1518 completed
Wed Dec 20 11:06:25 2023: BS 1519 completed
Wed Dec 20 11:06:27 2023: BS 1520 completed
Wed Dec 20 11:06:29 2023: BS 1521 completed
Wed Dec 20 11:06:31 2023: BS 1522 completed
Wed Dec 20 11:06:33 2023: BS 1523 completed
Wed Dec 20 11:06:35 2023: BS 1524 completed
Wed Dec 20 11:06:37 2023: BS 1525 completed
Wed Dec 20 11:06:39 2023: BS 1526 completed
Wed Dec 20 11:06:41 2023: BS 1527 completed
Wed Dec 20 11:06:43 2023: BS 1528 completed
Wed Dec 20 11:06:45 2023: BS 1529 completed
Wed Dec 20 11:06:47 2023: BS 1530 completed
Wed Dec 20 11:06:49 2023: BS 1531 completed
Wed Dec 20 11:06:51 2023: BS 1532 completed
Wed Dec 20 11:06:53 2023: BS 1533 completed
Wed Dec 20 11:06:55 2023: BS 1534 completed
Wed Dec 20 11:06:57 2023: BS 1535 completed
Wed Dec 20 11:06:59 2023: BS 1536 completed
Wed Dec 20 11:07:01 2023: BS 1537 completed
Wed Dec 20 11:07:04 2023: BS 1538 completed
Wed Dec 20 11:07:06 2023: BS 1539 completed
Wed Dec 20 11:07:08 2023: BS 1540 completed
Wed Dec 20 11:07:10 2023: BS 1541 completed
Wed Dec 20 11:07:12 2023: BS 1542 completed
Wed Dec 20 11:07:14 2023: BS 1543 completed
Wed Dec 20 11:07:16 2023: BS 1544 completed
Wed Dec 20 11:07:18 2023: BS 1545 completed
Wed Dec 20 11:07:20 2023: BS 1546 completed
Wed Dec 20 11:07:22 2023: BS 1547 completed
Wed Dec 20 11:07:24 2023: BS 1548 completed
Wed Dec 20 11:07:26 2023: BS 1549 completed
Wed Dec 20 11:07:28 2023: BS 1550 completed
Wed Dec 20 11:07:30 2023: BS 1551 completed
Wed Dec 20 11:07:32 2023: BS 1552 completed
Wed Dec 20 11:07:34 2023: BS 1553 completed
Wed Dec 20 11:07:36 2023: BS 1554 completed
Wed Dec 20 11:07:38 2023: BS 1555 completed
Wed Dec 20 11:07:40 2023: BS 1556 completed
Wed Dec 20 11:07:42 2023: BS 1557 completed
Wed Dec 20 11:07:45 2023: BS 1558 completed
Wed Dec 20 11:07:47 2023: BS 1559 completed
Wed Dec 20 11:07:49 2023: BS 1560 completed
Wed Dec 20 11:07:51 2023: BS 1561 completed
Wed Dec 20 11:07:53 2023: BS 1562 completed
Wed Dec 20 11:07:55 2023: BS 1563 completed
Wed Dec 20 11:07:57 2023: BS 1564 completed
Wed Dec 20 11:07:59 2023: BS 1565 completed
Wed Dec 20 11:08:01 2023: BS 1566 completed
Wed Dec 20 11:08:03 2023: BS 1567 completed
Wed Dec 20 11:08:05 2023: BS 1568 completed
Wed Dec 20 11:08:07 2023: BS 1569 completed
Wed Dec 20 11:08:09 2023: BS 1570 completed
Wed Dec 20 11:08:11 2023: BS 1571 completed
Wed Dec 20 11:08:13 2023: BS 1572 completed
Wed Dec 20 11:08:15 2023: BS 1573 completed
Wed Dec 20 11:08:17 2023: BS 1574 completed
Wed Dec 20 11:08:19 2023: BS 1575 completed
Wed Dec 20 11:08:21 2023: BS 1576 completed
Wed Dec 20 11:08:23 2023: BS 1577 completed
Wed Dec 20 11:08:25 2023: BS 1578 completed
Wed Dec 20 11:08:28 2023: BS 1579 completed
Wed Dec 20 11:08:30 2023: BS 1580 completed
Wed Dec 20 11:08:32 2023: BS 1581 completed
Wed Dec 20 11:08:34 2023: BS 1582 completed
Wed Dec 20 11:08:36 2023: BS 1583 completed
Wed Dec 20 11:08:38 2023: BS 1584 completed
Wed Dec 20 11:08:40 2023: BS 1585 completed
Wed Dec 20 11:08:42 2023: BS 1586 completed
Wed Dec 20 11:08:44 2023: BS 1587 completed
Wed Dec 20 11:08:46 2023: BS 1588 completed
Wed Dec 20 11:08:48 2023: BS 1589 completed
Wed Dec 20 11:08:50 2023: BS 1590 completed
Wed Dec 20 11:08:52 2023: BS 1591 completed
Wed Dec 20 11:08:54 2023: BS 1592 completed
Wed Dec 20 11:08:56 2023: BS 1593 completed
Wed Dec 20 11:08:58 2023: BS 1594 completed
Wed Dec 20 11:09:00 2023: BS 1595 completed
Wed Dec 20 11:09:02 2023: BS 1596 completed
Wed Dec 20 11:09:04 2023: BS 1597 completed
Wed Dec 20 11:09:06 2023: BS 1598 completed
Wed Dec 20 11:09:09 2023: BS 1599 completed
Wed Dec 20 11:09:11 2023: BS 1600 completed
Wed Dec 20 11:09:13 2023: BS 1601 completed
Wed Dec 20 11:09:15 2023: BS 1602 completed
Wed Dec 20 11:09:17 2023: BS 1603 completed
Wed Dec 20 11:09:19 2023: BS 1604 completed
Wed Dec 20 11:09:21 2023: BS 1605 completed
Wed Dec 20 11:09:23 2023: BS 1606 completed
Wed Dec 20 11:09:25 2023: BS 1607 completed
Wed Dec 20 11:09:27 2023: BS 1608 completed
Wed Dec 20 11:09:29 2023: BS 1609 completed
Wed Dec 20 11:09:31 2023: BS 1610 completed
Wed Dec 20 11:09:33 2023: BS 1611 completed
Wed Dec 20 11:09:35 2023: BS 1612 completed
Wed Dec 20 11:09:37 2023: BS 1613 completed
Wed Dec 20 11:09:39 2023: BS 1614 completed
Wed Dec 20 11:09:41 2023: BS 1615 completed
Wed Dec 20 11:09:43 2023: BS 1616 completed
Wed Dec 20 11:09:45 2023: BS 1617 completed
Wed Dec 20 11:09:47 2023: BS 1618 completed
Wed Dec 20 11:09:49 2023: BS 1619 completed
Wed Dec 20 11:09:52 2023: BS 1620 completed
Wed Dec 20 11:09:54 2023: BS 1621 completed
Wed Dec 20 11:09:56 2023: BS 1622 completed
Wed Dec 20 11:09:58 2023: BS 1623 completed
Wed Dec 20 11:10:00 2023: BS 1624 completed
Wed Dec 20 11:10:02 2023: BS 1625 completed
Wed Dec 20 11:10:04 2023: BS 1626 completed
Wed Dec 20 11:10:06 2023: BS 1627 completed
Wed Dec 20 11:10:08 2023: BS 1628 completed
Wed Dec 20 11:10:10 2023: BS 1629 completed
Wed Dec 20 11:10:12 2023: BS 1630 completed
Wed Dec 20 11:10:14 2023: BS 1631 completed
Wed Dec 20 11:10:16 2023: BS 1632 completed
Wed Dec 20 11:10:18 2023: BS 1633 completed
Wed Dec 20 11:10:20 2023: BS 1634 completed
Wed Dec 20 11:10:22 2023: BS 1635 completed
Wed Dec 20 11:10:24 2023: BS 1636 completed
Wed Dec 20 11:10:26 2023: BS 1637 completed
Wed Dec 20 11:10:28 2023: BS 1638 completed
Wed Dec 20 11:10:30 2023: BS 1639 completed
Wed Dec 20 11:10:33 2023: BS 1640 completed
Wed Dec 20 11:10:35 2023: BS 1641 completed
Wed Dec 20 11:10:37 2023: BS 1642 completed
Wed Dec 20 11:10:39 2023: BS 1643 completed
Wed Dec 20 11:10:41 2023: BS 1644 completed
Wed Dec 20 11:10:43 2023: BS 1645 completed
Wed Dec 20 11:10:45 2023: BS 1646 completed
Wed Dec 20 11:10:47 2023: BS 1647 completed
Wed Dec 20 11:10:49 2023: BS 1648 completed
Wed Dec 20 11:10:51 2023: BS 1649 completed
Wed Dec 20 11:10:53 2023: BS 1650 completed
Wed Dec 20 11:10:55 2023: BS 1651 completed
Wed Dec 20 11:10:57 2023: BS 1652 completed
Wed Dec 20 11:10:59 2023: BS 1653 completed
Wed Dec 20 11:11:01 2023: BS 1654 completed
Wed Dec 20 11:11:03 2023: BS 1655 completed
Wed Dec 20 11:11:05 2023: BS 1656 completed
Wed Dec 20 11:11:07 2023: BS 1657 completed
Wed Dec 20 11:11:09 2023: BS 1658 completed
Wed Dec 20 11:11:11 2023: BS 1659 completed
Wed Dec 20 11:11:13 2023: BS 1660 completed
Wed Dec 20 11:11:16 2023: BS 1661 completed
Wed Dec 20 11:11:18 2023: BS 1662 completed
Wed Dec 20 11:11:20 2023: BS 1663 completed
Wed Dec 20 11:11:22 2023: BS 1664 completed
Wed Dec 20 11:11:24 2023: BS 1665 completed
Wed Dec 20 11:11:26 2023: BS 1666 completed
Wed Dec 20 11:11:28 2023: BS 1667 completed
Wed Dec 20 11:11:30 2023: BS 1668 completed
Wed Dec 20 11:11:32 2023: BS 1669 completed
Wed Dec 20 11:11:34 2023: BS 1670 completed
Wed Dec 20 11:11:36 2023: BS 1671 completed
Wed Dec 20 11:11:38 2023: BS 1672 completed
Wed Dec 20 11:11:40 2023: BS 1673 completed
Wed Dec 20 11:11:42 2023: BS 1674 completed
Wed Dec 20 11:11:44 2023: BS 1675 completed
Wed Dec 20 11:11:46 2023: BS 1676 completed
Wed Dec 20 11:11:48 2023: BS 1677 completed
Wed Dec 20 11:11:50 2023: BS 1678 completed
Wed Dec 20 11:11:52 2023: BS 1679 completed
Wed Dec 20 11:11:54 2023: BS 1680 completed
Wed Dec 20 11:11:56 2023: BS 1681 completed
Wed Dec 20 11:11:59 2023: BS 1682 completed
Wed Dec 20 11:12:01 2023: BS 1683 completed
Wed Dec 20 11:12:03 2023: BS 1684 completed
Wed Dec 20 11:12:05 2023: BS 1685 completed
Wed Dec 20 11:12:07 2023: BS 1686 completed
Wed Dec 20 11:12:09 2023: BS 1687 completed
Wed Dec 20 11:12:11 2023: BS 1688 completed
Wed Dec 20 11:12:13 2023: BS 1689 completed
Wed Dec 20 11:12:15 2023: BS 1690 completed
Wed Dec 20 11:12:17 2023: BS 1691 completed
Wed Dec 20 11:12:19 2023: BS 1692 completed
Wed Dec 20 11:12:21 2023: BS 1693 completed
Wed Dec 20 11:12:23 2023: BS 1694 completed
Wed Dec 20 11:12:25 2023: BS 1695 completed
Wed Dec 20 11:12:27 2023: BS 1696 completed
Wed Dec 20 11:12:29 2023: BS 1697 completed
Wed Dec 20 11:12:31 2023: BS 1698 completed
Wed Dec 20 11:12:33 2023: BS 1699 completed
Wed Dec 20 11:12:35 2023: BS 1700 completed
Wed Dec 20 11:12:37 2023: BS 1701 completed
Wed Dec 20 11:12:40 2023: BS 1702 completed
Wed Dec 20 11:12:42 2023: BS 1703 completed
Wed Dec 20 11:12:44 2023: BS 1704 completed
Wed Dec 20 11:12:46 2023: BS 1705 completed
Wed Dec 20 11:12:48 2023: BS 1706 completed
Wed Dec 20 11:12:50 2023: BS 1707 completed
Wed Dec 20 11:12:52 2023: BS 1708 completed
Wed Dec 20 11:12:54 2023: BS 1709 completed
Wed Dec 20 11:12:56 2023: BS 1710 completed
Wed Dec 20 11:12:58 2023: BS 1711 completed
Wed Dec 20 11:13:00 2023: BS 1712 completed
Wed Dec 20 11:13:02 2023: BS 1713 completed
Wed Dec 20 11:13:04 2023: BS 1714 completed
Wed Dec 20 11:13:06 2023: BS 1715 completed
Wed Dec 20 11:13:08 2023: BS 1716 completed
Wed Dec 20 11:13:10 2023: BS 1717 completed
Wed Dec 20 11:13:12 2023: BS 1718 completed
Wed Dec 20 11:13:14 2023: BS 1719 completed
Wed Dec 20 11:13:16 2023: BS 1720 completed
Wed Dec 20 11:13:18 2023: BS 1721 completed
Wed Dec 20 11:13:20 2023: BS 1722 completed
Wed Dec 20 11:13:23 2023: BS 1723 completed
Wed Dec 20 11:13:25 2023: BS 1724 completed
Wed Dec 20 11:13:27 2023: BS 1725 completed
Wed Dec 20 11:13:29 2023: BS 1726 completed
Wed Dec 20 11:13:31 2023: BS 1727 completed
Wed Dec 20 11:13:33 2023: BS 1728 completed
Wed Dec 20 11:13:35 2023: BS 1729 completed
Wed Dec 20 11:13:37 2023: BS 1730 completed
Wed Dec 20 11:13:39 2023: BS 1731 completed
Wed Dec 20 11:13:41 2023: BS 1732 completed
Wed Dec 20 11:13:43 2023: BS 1733 completed
Wed Dec 20 11:13:45 2023: BS 1734 completed
Wed Dec 20 11:13:47 2023: BS 1735 completed
Wed Dec 20 11:13:49 2023: BS 1736 completed
Wed Dec 20 11:13:51 2023: BS 1737 completed
Wed Dec 20 11:13:53 2023: BS 1738 completed
Wed Dec 20 11:13:55 2023: BS 1739 completed
Wed Dec 20 11:13:57 2023: BS 1740 completed
Wed Dec 20 11:13:59 2023: BS 1741 completed
Wed Dec 20 11:14:01 2023: BS 1742 completed
Wed Dec 20 11:14:04 2023: BS 1743 completed
Wed Dec 20 11:14:06 2023: BS 1744 completed
Wed Dec 20 11:14:08 2023: BS 1745 completed
Wed Dec 20 11:14:10 2023: BS 1746 completed
Wed Dec 20 11:14:12 2023: BS 1747 completed
Wed Dec 20 11:14:14 2023: BS 1748 completed
Wed Dec 20 11:14:16 2023: BS 1749 completed
Wed Dec 20 11:14:18 2023: BS 1750 completed
Wed Dec 20 11:14:20 2023: BS 1751 completed
Wed Dec 20 11:14:22 2023: BS 1752 completed
Wed Dec 20 11:14:24 2023: BS 1753 completed
Wed Dec 20 11:14:26 2023: BS 1754 completed
Wed Dec 20 11:14:28 2023: BS 1755 completed
Wed Dec 20 11:14:30 2023: BS 1756 completed
Wed Dec 20 11:14:32 2023: BS 1757 completed
Wed Dec 20 11:14:34 2023: BS 1758 completed
Wed Dec 20 11:14:36 2023: BS 1759 completed
Wed Dec 20 11:14:38 2023: BS 1760 completed
Wed Dec 20 11:14:40 2023: BS 1761 completed
Wed Dec 20 11:14:42 2023: BS 1762 completed
Wed Dec 20 11:14:44 2023: BS 1763 completed
Wed Dec 20 11:14:47 2023: BS 1764 completed
Wed Dec 20 11:14:49 2023: BS 1765 completed
Wed Dec 20 11:14:51 2023: BS 1766 completed
Wed Dec 20 11:14:53 2023: BS 1767 completed
Wed Dec 20 11:14:55 2023: BS 1768 completed
Wed Dec 20 11:14:57 2023: BS 1769 completed
Wed Dec 20 11:14:59 2023: BS 1770 completed
Wed Dec 20 11:15:01 2023: BS 1771 completed
Wed Dec 20 11:15:03 2023: BS 1772 completed
Wed Dec 20 11:15:05 2023: BS 1773 completed
Wed Dec 20 11:15:07 2023: BS 1774 completed
Wed Dec 20 11:15:09 2023: BS 1775 completed
Wed Dec 20 11:15:11 2023: BS 1776 completed
Wed Dec 20 11:15:13 2023: BS 1777 completed
Wed Dec 20 11:15:15 2023: BS 1778 completed
Wed Dec 20 11:15:17 2023: BS 1779 completed
Wed Dec 20 11:15:19 2023: BS 1780 completed
Wed Dec 20 11:15:21 2023: BS 1781 completed
Wed Dec 20 11:15:23 2023: BS 1782 completed
Wed Dec 20 11:15:25 2023: BS 1783 completed
Wed Dec 20 11:15:28 2023: BS 1784 completed
Wed Dec 20 11:15:30 2023: BS 1785 completed
Wed Dec 20 11:15:32 2023: BS 1786 completed
Wed Dec 20 11:15:34 2023: BS 1787 completed
Wed Dec 20 11:15:36 2023: BS 1788 completed
Wed Dec 20 11:15:38 2023: BS 1789 completed
Wed Dec 20 11:15:40 2023: BS 1790 completed
Wed Dec 20 11:15:42 2023: BS 1791 completed
Wed Dec 20 11:15:44 2023: BS 1792 completed
Wed Dec 20 11:15:46 2023: BS 1793 completed
Wed Dec 20 11:15:48 2023: BS 1794 completed
Wed Dec 20 11:15:50 2023: BS 1795 completed
Wed Dec 20 11:15:52 2023: BS 1796 completed
Wed Dec 20 11:15:54 2023: BS 1797 completed
Wed Dec 20 11:15:56 2023: BS 1798 completed
Wed Dec 20 11:15:58 2023: BS 1799 completed
Wed Dec 20 11:16:00 2023: BS 1800 completed
Wed Dec 20 11:16:02 2023: BS 1801 completed
Wed Dec 20 11:16:04 2023: BS 1802 completed
Wed Dec 20 11:16:06 2023: BS 1803 completed
Wed Dec 20 11:16:08 2023: BS 1804 completed
Wed Dec 20 11:16:11 2023: BS 1805 completed
Wed Dec 20 11:16:13 2023: BS 1806 completed
Wed Dec 20 11:16:15 2023: BS 1807 completed
Wed Dec 20 11:16:17 2023: BS 1808 completed
Wed Dec 20 11:16:19 2023: BS 1809 completed
Wed Dec 20 11:16:21 2023: BS 1810 completed
Wed Dec 20 11:16:23 2023: BS 1811 completed
Wed Dec 20 11:16:25 2023: BS 1812 completed
Wed Dec 20 11:16:27 2023: BS 1813 completed
Wed Dec 20 11:16:29 2023: BS 1814 completed
Wed Dec 20 11:16:31 2023: BS 1815 completed
Wed Dec 20 11:16:33 2023: BS 1816 completed
Wed Dec 20 11:16:35 2023: BS 1817 completed
Wed Dec 20 11:16:37 2023: BS 1818 completed
Wed Dec 20 11:16:39 2023: BS 1819 completed
Wed Dec 20 11:16:41 2023: BS 1820 completed
Wed Dec 20 11:16:43 2023: BS 1821 completed
Wed Dec 20 11:16:45 2023: BS 1822 completed
Wed Dec 20 11:16:47 2023: BS 1823 completed
Wed Dec 20 11:16:49 2023: BS 1824 completed
Wed Dec 20 11:16:51 2023: BS 1825 completed
Wed Dec 20 11:16:54 2023: BS 1826 completed
Wed Dec 20 11:16:56 2023: BS 1827 completed
Wed Dec 20 11:16:58 2023: BS 1828 completed
Wed Dec 20 11:17:00 2023: BS 1829 completed
Wed Dec 20 11:17:02 2023: BS 1830 completed
Wed Dec 20 11:17:04 2023: BS 1831 completed
Wed Dec 20 11:17:06 2023: BS 1832 completed
Wed Dec 20 11:17:08 2023: BS 1833 completed
Wed Dec 20 11:17:10 2023: BS 1834 completed
Wed Dec 20 11:17:12 2023: BS 1835 completed
Wed Dec 20 11:17:14 2023: BS 1836 completed
Wed Dec 20 11:17:16 2023: BS 1837 completed
Wed Dec 20 11:17:18 2023: BS 1838 completed
Wed Dec 20 11:17:20 2023: BS 1839 completed
Wed Dec 20 11:17:22 2023: BS 1840 completed
Wed Dec 20 11:17:24 2023: BS 1841 completed
Wed Dec 20 11:17:26 2023: BS 1842 completed
Wed Dec 20 11:17:28 2023: BS 1843 completed
Wed Dec 20 11:17:30 2023: BS 1844 completed
Wed Dec 20 11:17:32 2023: BS 1845 completed
Wed Dec 20 11:17:35 2023: BS 1846 completed
Wed Dec 20 11:17:37 2023: BS 1847 completed
Wed Dec 20 11:17:39 2023: BS 1848 completed
Wed Dec 20 11:17:41 2023: BS 1849 completed
Wed Dec 20 11:17:43 2023: BS 1850 completed
Wed Dec 20 11:17:45 2023: BS 1851 completed
Wed Dec 20 11:17:47 2023: BS 1852 completed
Wed Dec 20 11:17:49 2023: BS 1853 completed
Wed Dec 20 11:17:51 2023: BS 1854 completed
Wed Dec 20 11:17:53 2023: BS 1855 completed
Wed Dec 20 11:17:55 2023: BS 1856 completed
Wed Dec 20 11:17:57 2023: BS 1857 completed
Wed Dec 20 11:17:59 2023: BS 1858 completed
Wed Dec 20 11:18:01 2023: BS 1859 completed
Wed Dec 20 11:18:03 2023: BS 1860 completed
Wed Dec 20 11:18:05 2023: BS 1861 completed
Wed Dec 20 11:18:07 2023: BS 1862 completed
Wed Dec 20 11:18:09 2023: BS 1863 completed
Wed Dec 20 11:18:11 2023: BS 1864 completed
Wed Dec 20 11:18:13 2023: BS 1865 completed
Wed Dec 20 11:18:15 2023: BS 1866 completed
Wed Dec 20 11:18:18 2023: BS 1867 completed
Wed Dec 20 11:18:20 2023: BS 1868 completed
Wed Dec 20 11:18:22 2023: BS 1869 completed
Wed Dec 20 11:18:24 2023: BS 1870 completed
Wed Dec 20 11:18:26 2023: BS 1871 completed
Wed Dec 20 11:18:28 2023: BS 1872 completed
Wed Dec 20 11:18:30 2023: BS 1873 completed
Wed Dec 20 11:18:32 2023: BS 1874 completed
Wed Dec 20 11:18:34 2023: BS 1875 completed
Wed Dec 20 11:18:36 2023: BS 1876 completed
Wed Dec 20 11:18:38 2023: BS 1877 completed
Wed Dec 20 11:18:40 2023: BS 1878 completed
Wed Dec 20 11:18:42 2023: BS 1879 completed
Wed Dec 20 11:18:44 2023: BS 1880 completed
Wed Dec 20 11:18:46 2023: BS 1881 completed
Wed Dec 20 11:18:48 2023: BS 1882 completed
Wed Dec 20 11:18:50 2023: BS 1883 completed
Wed Dec 20 11:18:52 2023: BS 1884 completed
Wed Dec 20 11:18:54 2023: BS 1885 completed
Wed Dec 20 11:18:56 2023: BS 1886 completed
Wed Dec 20 11:18:59 2023: BS 1887 completed
Wed Dec 20 11:19:01 2023: BS 1888 completed
Wed Dec 20 11:19:03 2023: BS 1889 completed
Wed Dec 20 11:19:05 2023: BS 1890 completed
Wed Dec 20 11:19:07 2023: BS 1891 completed
Wed Dec 20 11:19:09 2023: BS 1892 completed
Wed Dec 20 11:19:11 2023: BS 1893 completed
Wed Dec 20 11:19:13 2023: BS 1894 completed
Wed Dec 20 11:19:15 2023: BS 1895 completed
Wed Dec 20 11:19:17 2023: BS 1896 completed
Wed Dec 20 11:19:19 2023: BS 1897 completed
Wed Dec 20 11:19:21 2023: BS 1898 completed
Wed Dec 20 11:19:23 2023: BS 1899 completed
Wed Dec 20 11:19:25 2023: BS 1900 completed
Wed Dec 20 11:19:27 2023: BS 1901 completed
Wed Dec 20 11:19:29 2023: BS 1902 completed
Wed Dec 20 11:19:31 2023: BS 1903 completed
Wed Dec 20 11:19:33 2023: BS 1904 completed
Wed Dec 20 11:19:35 2023: BS 1905 completed
Wed Dec 20 11:19:37 2023: BS 1906 completed
Wed Dec 20 11:19:39 2023: BS 1907 completed
Wed Dec 20 11:19:42 2023: BS 1908 completed
Wed Dec 20 11:19:44 2023: BS 1909 completed
Wed Dec 20 11:19:46 2023: BS 1910 completed
Wed Dec 20 11:19:48 2023: BS 1911 completed
Wed Dec 20 11:19:50 2023: BS 1912 completed
Wed Dec 20 11:19:52 2023: BS 1913 completed
Wed Dec 20 11:19:54 2023: BS 1914 completed
Wed Dec 20 11:19:56 2023: BS 1915 completed
Wed Dec 20 11:19:58 2023: BS 1916 completed
Wed Dec 20 11:20:00 2023: BS 1917 completed
Wed Dec 20 11:20:02 2023: BS 1918 completed
Wed Dec 20 11:20:04 2023: BS 1919 completed
Wed Dec 20 11:20:06 2023: BS 1920 completed
Wed Dec 20 11:20:08 2023: BS 1921 completed
Wed Dec 20 11:20:10 2023: BS 1922 completed
Wed Dec 20 11:20:12 2023: BS 1923 completed
Wed Dec 20 11:20:14 2023: BS 1924 completed
Wed Dec 20 11:20:16 2023: BS 1925 completed
Wed Dec 20 11:20:18 2023: BS 1926 completed
Wed Dec 20 11:20:20 2023: BS 1927 completed
Wed Dec 20 11:20:23 2023: BS 1928 completed
Wed Dec 20 11:20:25 2023: BS 1929 completed
Wed Dec 20 11:20:27 2023: BS 1930 completed
Wed Dec 20 11:20:29 2023: BS 1931 completed
Wed Dec 20 11:20:31 2023: BS 1932 completed
Wed Dec 20 11:20:33 2023: BS 1933 completed
Wed Dec 20 11:20:35 2023: BS 1934 completed
Wed Dec 20 11:20:37 2023: BS 1935 completed
Wed Dec 20 11:20:39 2023: BS 1936 completed
Wed Dec 20 11:20:41 2023: BS 1937 completed
Wed Dec 20 11:20:43 2023: BS 1938 completed
Wed Dec 20 11:20:45 2023: BS 1939 completed
Wed Dec 20 11:20:47 2023: BS 1940 completed
Wed Dec 20 11:20:49 2023: BS 1941 completed
Wed Dec 20 11:20:51 2023: BS 1942 completed
Wed Dec 20 11:20:53 2023: BS 1943 completed
Wed Dec 20 11:20:55 2023: BS 1944 completed
Wed Dec 20 11:20:57 2023: BS 1945 completed
Wed Dec 20 11:20:59 2023: BS 1946 completed
Wed Dec 20 11:21:01 2023: BS 1947 completed
Wed Dec 20 11:21:03 2023: BS 1948 completed
Wed Dec 20 11:21:06 2023: BS 1949 completed
Wed Dec 20 11:21:08 2023: BS 1950 completed
Wed Dec 20 11:21:10 2023: BS 1951 completed
Wed Dec 20 11:21:12 2023: BS 1952 completed
Wed Dec 20 11:21:14 2023: BS 1953 completed
Wed Dec 20 11:21:16 2023: BS 1954 completed
Wed Dec 20 11:21:18 2023: BS 1955 completed
Wed Dec 20 11:21:20 2023: BS 1956 completed
Wed Dec 20 11:21:22 2023: BS 1957 completed
Wed Dec 20 11:21:24 2023: BS 1958 completed
Wed Dec 20 11:21:26 2023: BS 1959 completed
Wed Dec 20 11:21:28 2023: BS 1960 completed
Wed Dec 20 11:21:30 2023: BS 1961 completed
Wed Dec 20 11:21:32 2023: BS 1962 completed
Wed Dec 20 11:21:34 2023: BS 1963 completed
Wed Dec 20 11:21:36 2023: BS 1964 completed
Wed Dec 20 11:21:38 2023: BS 1965 completed
Wed Dec 20 11:21:40 2023: BS 1966 completed
Wed Dec 20 11:21:42 2023: BS 1967 completed
Wed Dec 20 11:21:44 2023: BS 1968 completed
Wed Dec 20 11:21:46 2023: BS 1969 completed
Wed Dec 20 11:21:49 2023: BS 1970 completed
Wed Dec 20 11:21:51 2023: BS 1971 completed
Wed Dec 20 11:21:53 2023: BS 1972 completed
Wed Dec 20 11:21:55 2023: BS 1973 completed
Wed Dec 20 11:21:57 2023: BS 1974 completed
Wed Dec 20 11:21:59 2023: BS 1975 completed
Wed Dec 20 11:22:01 2023: BS 1976 completed
Wed Dec 20 11:22:03 2023: BS 1977 completed
Wed Dec 20 11:22:05 2023: BS 1978 completed
Wed Dec 20 11:22:07 2023: BS 1979 completed
Wed Dec 20 11:22:09 2023: BS 1980 completed
Wed Dec 20 11:22:11 2023: BS 1981 completed
Wed Dec 20 11:22:13 2023: BS 1982 completed
Wed Dec 20 11:22:15 2023: BS 1983 completed
Wed Dec 20 11:22:17 2023: BS 1984 completed
Wed Dec 20 11:22:19 2023: BS 1985 completed
Wed Dec 20 11:22:21 2023: BS 1986 completed
Wed Dec 20 11:22:23 2023: BS 1987 completed
Wed Dec 20 11:22:25 2023: BS 1988 completed
Wed Dec 20 11:22:27 2023: BS 1989 completed
Wed Dec 20 11:22:30 2023: BS 1990 completed
Wed Dec 20 11:22:32 2023: BS 1991 completed
Wed Dec 20 11:22:34 2023: BS 1992 completed
Wed Dec 20 11:22:36 2023: BS 1993 completed
Wed Dec 20 11:22:38 2023: BS 1994 completed
Wed Dec 20 11:22:40 2023: BS 1995 completed
Wed Dec 20 11:22:42 2023: BS 1996 completed
Wed Dec 20 11:22:44 2023: BS 1997 completed
Wed Dec 20 11:22:46 2023: BS 1998 completed
Wed Dec 20 11:22:48 2023: BS 1999 completed
Wed Dec 20 11:22:50 2023: BS 2000 completed
Wed Dec 20 11:22:52 2023: BS 2001 completed
Wed Dec 20 11:22:54 2023: BS 2002 completed
Wed Dec 20 11:22:56 2023: BS 2003 completed
Wed Dec 20 11:22:58 2023: BS 2004 completed
Wed Dec 20 11:23:00 2023: BS 2005 completed
Wed Dec 20 11:23:02 2023: BS 2006 completed
Wed Dec 20 11:23:04 2023: BS 2007 completed
Wed Dec 20 11:23:06 2023: BS 2008 completed
Wed Dec 20 11:23:08 2023: BS 2009 completed
Wed Dec 20 11:23:10 2023: BS 2010 completed
Wed Dec 20 11:23:13 2023: BS 2011 completed
Wed Dec 20 11:23:15 2023: BS 2012 completed
Wed Dec 20 11:23:17 2023: BS 2013 completed
Wed Dec 20 11:23:19 2023: BS 2014 completed
Wed Dec 20 11:23:21 2023: BS 2015 completed
Wed Dec 20 11:23:23 2023: BS 2016 completed
Wed Dec 20 11:23:25 2023: BS 2017 completed
Wed Dec 20 11:23:27 2023: BS 2018 completed
Wed Dec 20 11:23:29 2023: BS 2019 completed
Wed Dec 20 11:23:31 2023: BS 2020 completed
Wed Dec 20 11:23:33 2023: BS 2021 completed
Wed Dec 20 11:23:35 2023: BS 2022 completed
Wed Dec 20 11:23:37 2023: BS 2023 completed
Wed Dec 20 11:23:39 2023: BS 2024 completed
Wed Dec 20 11:23:41 2023: BS 2025 completed
Wed Dec 20 11:23:43 2023: BS 2026 completed
Wed Dec 20 11:23:45 2023: BS 2027 completed
Wed Dec 20 11:23:47 2023: BS 2028 completed
Wed Dec 20 11:23:49 2023: BS 2029 completed
Wed Dec 20 11:23:51 2023: BS 2030 completed
Wed Dec 20 11:23:54 2023: BS 2031 completed
Wed Dec 20 11:23:56 2023: BS 2032 completed
Wed Dec 20 11:23:58 2023: BS 2033 completed
Wed Dec 20 11:24:00 2023: BS 2034 completed
Wed Dec 20 11:24:02 2023: BS 2035 completed
Wed Dec 20 11:24:04 2023: BS 2036 completed
Wed Dec 20 11:24:06 2023: BS 2037 completed
Wed Dec 20 11:24:08 2023: BS 2038 completed
Wed Dec 20 11:24:10 2023: BS 2039 completed
Wed Dec 20 11:24:12 2023: BS 2040 completed
Wed Dec 20 11:24:14 2023: BS 2041 completed
Wed Dec 20 11:24:16 2023: BS 2042 completed
Wed Dec 20 11:24:18 2023: BS 2043 completed
Wed Dec 20 11:24:20 2023: BS 2044 completed
Wed Dec 20 11:24:22 2023: BS 2045 completed
Wed Dec 20 11:24:24 2023: BS 2046 completed
Wed Dec 20 11:24:26 2023: BS 2047 completed
Wed Dec 20 11:24:28 2023: BS 2048 completed
Wed Dec 20 11:24:30 2023: BS 2049 completed
Wed Dec 20 11:24:32 2023: BS 2050 completed
Wed Dec 20 11:24:34 2023: BS 2051 completed
Wed Dec 20 11:24:37 2023: BS 2052 completed
Wed Dec 20 11:24:39 2023: BS 2053 completed
Wed Dec 20 11:24:41 2023: BS 2054 completed
Wed Dec 20 11:24:43 2023: BS 2055 completed
Wed Dec 20 11:24:45 2023: BS 2056 completed
Wed Dec 20 11:24:47 2023: BS 2057 completed
Wed Dec 20 11:24:49 2023: BS 2058 completed
Wed Dec 20 11:24:51 2023: BS 2059 completed
Wed Dec 20 11:24:53 2023: BS 2060 completed
Wed Dec 20 11:24:55 2023: BS 2061 completed
Wed Dec 20 11:24:57 2023: BS 2062 completed
Wed Dec 20 11:24:59 2023: BS 2063 completed
Wed Dec 20 11:25:01 2023: BS 2064 completed
Wed Dec 20 11:25:03 2023: BS 2065 completed
Wed Dec 20 11:25:05 2023: BS 2066 completed
Wed Dec 20 11:25:07 2023: BS 2067 completed
Wed Dec 20 11:25:09 2023: BS 2068 completed
Wed Dec 20 11:25:11 2023: BS 2069 completed
Wed Dec 20 11:25:13 2023: BS 2070 completed
Wed Dec 20 11:25:15 2023: BS 2071 completed
Wed Dec 20 11:25:18 2023: BS 2072 completed
Wed Dec 20 11:25:20 2023: BS 2073 completed
Wed Dec 20 11:25:22 2023: BS 2074 completed
Wed Dec 20 11:25:24 2023: BS 2075 completed
Wed Dec 20 11:25:26 2023: BS 2076 completed
Wed Dec 20 11:25:28 2023: BS 2077 completed
Wed Dec 20 11:25:30 2023: BS 2078 completed
Wed Dec 20 11:25:32 2023: BS 2079 completed
Wed Dec 20 11:25:34 2023: BS 2080 completed
Wed Dec 20 11:25:36 2023: BS 2081 completed
Wed Dec 20 11:25:38 2023: BS 2082 completed
Wed Dec 20 11:25:40 2023: BS 2083 completed
Wed Dec 20 11:25:42 2023: BS 2084 completed
Wed Dec 20 11:25:44 2023: BS 2085 completed
Wed Dec 20 11:25:46 2023: BS 2086 completed
Wed Dec 20 11:25:48 2023: BS 2087 completed
Wed Dec 20 11:25:50 2023: BS 2088 completed
Wed Dec 20 11:25:52 2023: BS 2089 completed
Wed Dec 20 11:25:54 2023: BS 2090 completed
Wed Dec 20 11:25:56 2023: BS 2091 completed
Wed Dec 20 11:25:58 2023: BS 2092 completed
Wed Dec 20 11:26:01 2023: BS 2093 completed
Wed Dec 20 11:26:03 2023: BS 2094 completed
Wed Dec 20 11:26:05 2023: BS 2095 completed
Wed Dec 20 11:26:07 2023: BS 2096 completed
Wed Dec 20 11:26:09 2023: BS 2097 completed
Wed Dec 20 11:26:11 2023: BS 2098 completed
Wed Dec 20 11:26:13 2023: BS 2099 completed
Wed Dec 20 11:26:15 2023: BS 2100 completed
Wed Dec 20 11:26:17 2023: BS 2101 completed
Wed Dec 20 11:26:19 2023: BS 2102 completed
Wed Dec 20 11:26:21 2023: BS 2103 completed
Wed Dec 20 11:26:23 2023: BS 2104 completed
Wed Dec 20 11:26:25 2023: BS 2105 completed
Wed Dec 20 11:26:27 2023: BS 2106 completed
Wed Dec 20 11:26:29 2023: BS 2107 completed
Wed Dec 20 11:26:31 2023: BS 2108 completed
Wed Dec 20 11:26:33 2023: BS 2109 completed
Wed Dec 20 11:26:35 2023: BS 2110 completed
Wed Dec 20 11:26:37 2023: BS 2111 completed
Wed Dec 20 11:26:39 2023: BS 2112 completed
Wed Dec 20 11:26:41 2023: BS 2113 completed
Wed Dec 20 11:26:44 2023: BS 2114 completed
Wed Dec 20 11:26:46 2023: BS 2115 completed
Wed Dec 20 11:26:48 2023: BS 2116 completed
Wed Dec 20 11:26:50 2023: BS 2117 completed
Wed Dec 20 11:26:52 2023: BS 2118 completed
Wed Dec 20 11:26:54 2023: BS 2119 completed
Wed Dec 20 11:26:56 2023: BS 2120 completed
Wed Dec 20 11:26:58 2023: BS 2121 completed
Wed Dec 20 11:27:00 2023: BS 2122 completed
Wed Dec 20 11:27:02 2023: BS 2123 completed
Wed Dec 20 11:27:04 2023: BS 2124 completed
Wed Dec 20 11:27:06 2023: BS 2125 completed
Wed Dec 20 11:27:08 2023: BS 2126 completed
Wed Dec 20 11:27:10 2023: BS 2127 completed
Wed Dec 20 11:27:12 2023: BS 2128 completed
Wed Dec 20 11:27:14 2023: BS 2129 completed
Wed Dec 20 11:27:16 2023: BS 2130 completed
Wed Dec 20 11:27:18 2023: BS 2131 completed
Wed Dec 20 11:27:20 2023: BS 2132 completed
Wed Dec 20 11:27:22 2023: BS 2133 completed
Wed Dec 20 11:27:25 2023: BS 2134 completed
Wed Dec 20 11:27:27 2023: BS 2135 completed
Wed Dec 20 11:27:29 2023: BS 2136 completed
Wed Dec 20 11:27:31 2023: BS 2137 completed
Wed Dec 20 11:27:33 2023: BS 2138 completed
Wed Dec 20 11:27:35 2023: BS 2139 completed
Wed Dec 20 11:27:37 2023: BS 2140 completed
Wed Dec 20 11:27:39 2023: BS 2141 completed
Wed Dec 20 11:27:41 2023: BS 2142 completed
Wed Dec 20 11:27:43 2023: BS 2143 completed
Wed Dec 20 11:27:45 2023: BS 2144 completed
Wed Dec 20 11:27:47 2023: BS 2145 completed
Wed Dec 20 11:27:49 2023: BS 2146 completed
Wed Dec 20 11:27:51 2023: BS 2147 completed
Wed Dec 20 11:27:53 2023: BS 2148 completed
Wed Dec 20 11:27:55 2023: BS 2149 completed
Wed Dec 20 11:27:57 2023: BS 2150 completed
Wed Dec 20 11:27:59 2023: BS 2151 completed
Wed Dec 20 11:28:01 2023: BS 2152 completed
Wed Dec 20 11:28:03 2023: BS 2153 completed
Wed Dec 20 11:28:05 2023: BS 2154 completed
Wed Dec 20 11:28:08 2023: BS 2155 completed
Wed Dec 20 11:28:10 2023: BS 2156 completed
Wed Dec 20 11:28:12 2023: BS 2157 completed
Wed Dec 20 11:28:14 2023: BS 2158 completed
Wed Dec 20 11:28:16 2023: BS 2159 completed
Wed Dec 20 11:28:18 2023: BS 2160 completed
Wed Dec 20 11:28:20 2023: BS 2161 completed
Wed Dec 20 11:28:22 2023: BS 2162 completed
Wed Dec 20 11:28:24 2023: BS 2163 completed
Wed Dec 20 11:28:26 2023: BS 2164 completed
Wed Dec 20 11:28:28 2023: BS 2165 completed
Wed Dec 20 11:28:30 2023: BS 2166 completed
Wed Dec 20 11:28:32 2023: BS 2167 completed
Wed Dec 20 11:28:34 2023: BS 2168 completed
Wed Dec 20 11:28:36 2023: BS 2169 completed
Wed Dec 20 11:28:38 2023: BS 2170 completed
Wed Dec 20 11:28:40 2023: BS 2171 completed
Wed Dec 20 11:28:42 2023: BS 2172 completed
Wed Dec 20 11:28:44 2023: BS 2173 completed
Wed Dec 20 11:28:46 2023: BS 2174 completed
Wed Dec 20 11:28:49 2023: BS 2175 completed
Wed Dec 20 11:28:51 2023: BS 2176 completed
Wed Dec 20 11:28:53 2023: BS 2177 completed
Wed Dec 20 11:28:55 2023: BS 2178 completed
Wed Dec 20 11:28:57 2023: BS 2179 completed
Wed Dec 20 11:28:59 2023: BS 2180 completed
Wed Dec 20 11:29:01 2023: BS 2181 completed
Wed Dec 20 11:29:03 2023: BS 2182 completed
Wed Dec 20 11:29:05 2023: BS 2183 completed
Wed Dec 20 11:29:07 2023: BS 2184 completed
Wed Dec 20 11:29:09 2023: BS 2185 completed
Wed Dec 20 11:29:11 2023: BS 2186 completed
Wed Dec 20 11:29:13 2023: BS 2187 completed
Wed Dec 20 11:29:15 2023: BS 2188 completed
Wed Dec 20 11:29:17 2023: BS 2189 completed
Wed Dec 20 11:29:19 2023: BS 2190 completed
Wed Dec 20 11:29:21 2023: BS 2191 completed
Wed Dec 20 11:29:23 2023: BS 2192 completed
Wed Dec 20 11:29:25 2023: BS 2193 completed
Wed Dec 20 11:29:27 2023: BS 2194 completed
Wed Dec 20 11:29:29 2023: BS 2195 completed
Wed Dec 20 11:29:32 2023: BS 2196 completed
Wed Dec 20 11:29:34 2023: BS 2197 completed
Wed Dec 20 11:29:36 2023: BS 2198 completed
Wed Dec 20 11:29:38 2023: BS 2199 completed
Wed Dec 20 11:29:40 2023: BS 2200 completed
Wed Dec 20 11:29:42 2023: BS 2201 completed
Wed Dec 20 11:29:44 2023: BS 2202 completed
Wed Dec 20 11:29:46 2023: BS 2203 completed
Wed Dec 20 11:29:48 2023: BS 2204 completed
Wed Dec 20 11:29:50 2023: BS 2205 completed
Wed Dec 20 11:29:52 2023: BS 2206 completed
Wed Dec 20 11:29:54 2023: BS 2207 completed
Wed Dec 20 11:29:56 2023: BS 2208 completed
Wed Dec 20 11:29:58 2023: BS 2209 completed
Wed Dec 20 11:30:00 2023: BS 2210 completed
Wed Dec 20 11:30:02 2023: BS 2211 completed
Wed Dec 20 11:30:04 2023: BS 2212 completed
Wed Dec 20 11:30:06 2023: BS 2213 completed
Wed Dec 20 11:30:08 2023: BS 2214 completed
Wed Dec 20 11:30:10 2023: BS 2215 completed
Wed Dec 20 11:30:13 2023: BS 2216 completed
Wed Dec 20 11:30:15 2023: BS 2217 completed
Wed Dec 20 11:30:17 2023: BS 2218 completed
Wed Dec 20 11:30:19 2023: BS 2219 completed
Wed Dec 20 11:30:21 2023: BS 2220 completed
Wed Dec 20 11:30:23 2023: BS 2221 completed
Wed Dec 20 11:30:25 2023: BS 2222 completed
Wed Dec 20 11:30:27 2023: BS 2223 completed
Wed Dec 20 11:30:29 2023: BS 2224 completed
Wed Dec 20 11:30:31 2023: BS 2225 completed
Wed Dec 20 11:30:33 2023: BS 2226 completed
Wed Dec 20 11:30:35 2023: BS 2227 completed
Wed Dec 20 11:30:37 2023: BS 2228 completed
Wed Dec 20 11:30:39 2023: BS 2229 completed
Wed Dec 20 11:30:41 2023: BS 2230 completed
Wed Dec 20 11:30:43 2023: BS 2231 completed
Wed Dec 20 11:30:45 2023: BS 2232 completed
Wed Dec 20 11:30:47 2023: BS 2233 completed
Wed Dec 20 11:30:49 2023: BS 2234 completed
Wed Dec 20 11:30:51 2023: BS 2235 completed
Wed Dec 20 11:30:53 2023: BS 2236 completed
Wed Dec 20 11:30:56 2023: BS 2237 completed
Wed Dec 20 11:30:58 2023: BS 2238 completed
Wed Dec 20 11:31:00 2023: BS 2239 completed
Wed Dec 20 11:31:02 2023: BS 2240 completed
Wed Dec 20 11:31:04 2023: BS 2241 completed
Wed Dec 20 11:31:06 2023: BS 2242 completed
Wed Dec 20 11:31:08 2023: BS 2243 completed
Wed Dec 20 11:31:10 2023: BS 2244 completed
Wed Dec 20 11:31:12 2023: BS 2245 completed
Wed Dec 20 11:31:14 2023: BS 2246 completed
Wed Dec 20 11:31:16 2023: BS 2247 completed
Wed Dec 20 11:31:18 2023: BS 2248 completed
Wed Dec 20 11:31:20 2023: BS 2249 completed
Wed Dec 20 11:31:22 2023: BS 2250 completed
Wed Dec 20 11:31:24 2023: BS 2251 completed
Wed Dec 20 11:31:26 2023: BS 2252 completed
Wed Dec 20 11:31:28 2023: BS 2253 completed
Wed Dec 20 11:31:30 2023: BS 2254 completed
Wed Dec 20 11:31:32 2023: BS 2255 completed
Wed Dec 20 11:31:34 2023: BS 2256 completed
Wed Dec 20 11:31:37 2023: BS 2257 completed
Wed Dec 20 11:31:39 2023: BS 2258 completed
Wed Dec 20 11:31:41 2023: BS 2259 completed
Wed Dec 20 11:31:43 2023: BS 2260 completed
Wed Dec 20 11:31:45 2023: BS 2261 completed
Wed Dec 20 11:31:47 2023: BS 2262 completed
Wed Dec 20 11:31:49 2023: BS 2263 completed
Wed Dec 20 11:31:51 2023: BS 2264 completed
Wed Dec 20 11:31:53 2023: BS 2265 completed
Wed Dec 20 11:31:55 2023: BS 2266 completed
Wed Dec 20 11:31:57 2023: BS 2267 completed
Wed Dec 20 11:31:59 2023: BS 2268 completed
Wed Dec 20 11:32:01 2023: BS 2269 completed
Wed Dec 20 11:32:03 2023: BS 2270 completed
Wed Dec 20 11:32:05 2023: BS 2271 completed
Wed Dec 20 11:32:07 2023: BS 2272 completed
Wed Dec 20 11:32:09 2023: BS 2273 completed
Wed Dec 20 11:32:11 2023: BS 2274 completed
Wed Dec 20 11:32:13 2023: BS 2275 completed
Wed Dec 20 11:32:15 2023: BS 2276 completed
Wed Dec 20 11:32:17 2023: BS 2277 completed
Wed Dec 20 11:32:20 2023: BS 2278 completed
Wed Dec 20 11:32:22 2023: BS 2279 completed
Wed Dec 20 11:32:24 2023: BS 2280 completed
Wed Dec 20 11:32:26 2023: BS 2281 completed
Wed Dec 20 11:32:28 2023: BS 2282 completed
Wed Dec 20 11:32:30 2023: BS 2283 completed
Wed Dec 20 11:32:32 2023: BS 2284 completed
Wed Dec 20 11:32:34 2023: BS 2285 completed
Wed Dec 20 11:32:36 2023: BS 2286 completed
Wed Dec 20 11:32:38 2023: BS 2287 completed
Wed Dec 20 11:32:40 2023: BS 2288 completed
Wed Dec 20 11:32:42 2023: BS 2289 completed
Wed Dec 20 11:32:44 2023: BS 2290 completed
Wed Dec 20 11:32:46 2023: BS 2291 completed
Wed Dec 20 11:32:48 2023: BS 2292 completed
Wed Dec 20 11:32:50 2023: BS 2293 completed
Wed Dec 20 11:32:52 2023: BS 2294 completed
Wed Dec 20 11:32:54 2023: BS 2295 completed
Wed Dec 20 11:32:56 2023: BS 2296 completed
Wed Dec 20 11:32:58 2023: BS 2297 completed
Wed Dec 20 11:33:00 2023: BS 2298 completed
Wed Dec 20 11:33:03 2023: BS 2299 completed
Wed Dec 20 11:33:05 2023: BS 2300 completed
Wed Dec 20 11:33:07 2023: BS 2301 completed
Wed Dec 20 11:33:09 2023: BS 2302 completed
Wed Dec 20 11:33:11 2023: BS 2303 completed
Wed Dec 20 11:33:13 2023: BS 2304 completed
Wed Dec 20 11:33:15 2023: BS 2305 completed
Wed Dec 20 11:33:17 2023: BS 2306 completed
Wed Dec 20 11:33:19 2023: BS 2307 completed
Wed Dec 20 11:33:21 2023: BS 2308 completed
Wed Dec 20 11:33:23 2023: BS 2309 completed
Wed Dec 20 11:33:25 2023: BS 2310 completed
Wed Dec 20 11:33:27 2023: BS 2311 completed
Wed Dec 20 11:33:29 2023: BS 2312 completed
Wed Dec 20 11:33:31 2023: BS 2313 completed
Wed Dec 20 11:33:33 2023: BS 2314 completed
Wed Dec 20 11:33:35 2023: BS 2315 completed
Wed Dec 20 11:33:37 2023: BS 2316 completed
Wed Dec 20 11:33:39 2023: BS 2317 completed
Wed Dec 20 11:33:41 2023: BS 2318 completed
Wed Dec 20 11:33:44 2023: BS 2319 completed
Wed Dec 20 11:33:46 2023: BS 2320 completed
Wed Dec 20 11:33:48 2023: BS 2321 completed
Wed Dec 20 11:33:50 2023: BS 2322 completed
Wed Dec 20 11:33:52 2023: BS 2323 completed
Wed Dec 20 11:33:54 2023: BS 2324 completed
Wed Dec 20 11:33:56 2023: BS 2325 completed
Wed Dec 20 11:33:58 2023: BS 2326 completed
Wed Dec 20 11:34:00 2023: BS 2327 completed
Wed Dec 20 11:34:02 2023: BS 2328 completed
Wed Dec 20 11:34:04 2023: BS 2329 completed
Wed Dec 20 11:34:06 2023: BS 2330 completed
Wed Dec 20 11:34:08 2023: BS 2331 completed
Wed Dec 20 11:34:10 2023: BS 2332 completed
Wed Dec 20 11:34:12 2023: BS 2333 completed
Wed Dec 20 11:34:14 2023: BS 2334 completed
Wed Dec 20 11:34:16 2023: BS 2335 completed
Wed Dec 20 11:34:18 2023: BS 2336 completed
Wed Dec 20 11:34:20 2023: BS 2337 completed
Wed Dec 20 11:34:22 2023: BS 2338 completed
Wed Dec 20 11:34:24 2023: BS 2339 completed
Wed Dec 20 11:34:27 2023: BS 2340 completed
Wed Dec 20 11:34:29 2023: BS 2341 completed
Wed Dec 20 11:34:31 2023: BS 2342 completed
Wed Dec 20 11:34:33 2023: BS 2343 completed
Wed Dec 20 11:34:35 2023: BS 2344 completed
Wed Dec 20 11:34:37 2023: BS 2345 completed
Wed Dec 20 11:34:39 2023: BS 2346 completed
Wed Dec 20 11:34:41 2023: BS 2347 completed
Wed Dec 20 11:34:43 2023: BS 2348 completed
Wed Dec 20 11:34:45 2023: BS 2349 completed
Wed Dec 20 11:34:47 2023: BS 2350 completed
Wed Dec 20 11:34:49 2023: BS 2351 completed
Wed Dec 20 11:34:51 2023: BS 2352 completed
Wed Dec 20 11:34:53 2023: BS 2353 completed
Wed Dec 20 11:34:55 2023: BS 2354 completed
Wed Dec 20 11:34:57 2023: BS 2355 completed
Wed Dec 20 11:34:59 2023: BS 2356 completed
Wed Dec 20 11:35:01 2023: BS 2357 completed
Wed Dec 20 11:35:03 2023: BS 2358 completed
Wed Dec 20 11:35:05 2023: BS 2359 completed
Wed Dec 20 11:35:08 2023: BS 2360 completed
Wed Dec 20 11:35:10 2023: BS 2361 completed
Wed Dec 20 11:35:12 2023: BS 2362 completed
Wed Dec 20 11:35:14 2023: BS 2363 completed
Wed Dec 20 11:35:16 2023: BS 2364 completed
Wed Dec 20 11:35:18 2023: BS 2365 completed
Wed Dec 20 11:35:20 2023: BS 2366 completed
Wed Dec 20 11:35:22 2023: BS 2367 completed
Wed Dec 20 11:35:24 2023: BS 2368 completed
Wed Dec 20 11:35:26 2023: BS 2369 completed
Wed Dec 20 11:35:28 2023: BS 2370 completed
Wed Dec 20 11:35:30 2023: BS 2371 completed
Wed Dec 20 11:35:32 2023: BS 2372 completed
Wed Dec 20 11:35:34 2023: BS 2373 completed
Wed Dec 20 11:35:36 2023: BS 2374 completed
Wed Dec 20 11:35:38 2023: BS 2375 completed
Wed Dec 20 11:35:40 2023: BS 2376 completed
Wed Dec 20 11:35:42 2023: BS 2377 completed
Wed Dec 20 11:35:44 2023: BS 2378 completed
Wed Dec 20 11:35:46 2023: BS 2379 completed
Wed Dec 20 11:35:48 2023: BS 2380 completed
Wed Dec 20 11:35:51 2023: BS 2381 completed
Wed Dec 20 11:35:53 2023: BS 2382 completed
Wed Dec 20 11:35:55 2023: BS 2383 completed
Wed Dec 20 11:35:57 2023: BS 2384 completed
Wed Dec 20 11:35:59 2023: BS 2385 completed
Wed Dec 20 11:36:01 2023: BS 2386 completed
Wed Dec 20 11:36:03 2023: BS 2387 completed
Wed Dec 20 11:36:05 2023: BS 2388 completed
Wed Dec 20 11:36:07 2023: BS 2389 completed
Wed Dec 20 11:36:09 2023: BS 2390 completed
Wed Dec 20 11:36:11 2023: BS 2391 completed
Wed Dec 20 11:36:13 2023: BS 2392 completed
Wed Dec 20 11:36:15 2023: BS 2393 completed
Wed Dec 20 11:36:17 2023: BS 2394 completed
Wed Dec 20 11:36:19 2023: BS 2395 completed
Wed Dec 20 11:36:21 2023: BS 2396 completed
Wed Dec 20 11:36:23 2023: BS 2397 completed
Wed Dec 20 11:36:25 2023: BS 2398 completed
Wed Dec 20 11:36:27 2023: BS 2399 completed
Wed Dec 20 11:36:29 2023: BS 2400 completed
Wed Dec 20 11:36:32 2023: BS 2401 completed
Wed Dec 20 11:36:34 2023: BS 2402 completed
Wed Dec 20 11:36:36 2023: BS 2403 completed
Wed Dec 20 11:36:38 2023: BS 2404 completed
Wed Dec 20 11:36:40 2023: BS 2405 completed
Wed Dec 20 11:36:42 2023: BS 2406 completed
Wed Dec 20 11:36:44 2023: BS 2407 completed
Wed Dec 20 11:36:46 2023: BS 2408 completed
Wed Dec 20 11:36:48 2023: BS 2409 completed
Wed Dec 20 11:36:50 2023: BS 2410 completed
Wed Dec 20 11:36:52 2023: BS 2411 completed
Wed Dec 20 11:36:54 2023: BS 2412 completed
Wed Dec 20 11:36:56 2023: BS 2413 completed
Wed Dec 20 11:36:58 2023: BS 2414 completed
Wed Dec 20 11:37:00 2023: BS 2415 completed
Wed Dec 20 11:37:02 2023: BS 2416 completed
Wed Dec 20 11:37:04 2023: BS 2417 completed
Wed Dec 20 11:37:06 2023: BS 2418 completed
Wed Dec 20 11:37:08 2023: BS 2419 completed
Wed Dec 20 11:37:10 2023: BS 2420 completed
Wed Dec 20 11:37:12 2023: BS 2421 completed
Wed Dec 20 11:37:15 2023: BS 2422 completed
Wed Dec 20 11:37:17 2023: BS 2423 completed
Wed Dec 20 11:37:19 2023: BS 2424 completed
Wed Dec 20 11:37:21 2023: BS 2425 completed
Wed Dec 20 11:37:23 2023: BS 2426 completed
Wed Dec 20 11:37:25 2023: BS 2427 completed
Wed Dec 20 11:37:27 2023: BS 2428 completed
Wed Dec 20 11:37:29 2023: BS 2429 completed
Wed Dec 20 11:37:31 2023: BS 2430 completed
Wed Dec 20 11:37:33 2023: BS 2431 completed
Wed Dec 20 11:37:35 2023: BS 2432 completed
Wed Dec 20 11:37:37 2023: BS 2433 completed
Wed Dec 20 11:37:39 2023: BS 2434 completed
Wed Dec 20 11:37:41 2023: BS 2435 completed
Wed Dec 20 11:37:43 2023: BS 2436 completed
Wed Dec 20 11:37:45 2023: BS 2437 completed
Wed Dec 20 11:37:47 2023: BS 2438 completed
Wed Dec 20 11:37:49 2023: BS 2439 completed
Wed Dec 20 11:37:51 2023: BS 2440 completed
Wed Dec 20 11:37:53 2023: BS 2441 completed
Wed Dec 20 11:37:55 2023: BS 2442 completed
Wed Dec 20 11:37:58 2023: BS 2443 completed
Wed Dec 20 11:38:00 2023: BS 2444 completed
Wed Dec 20 11:38:02 2023: BS 2445 completed
Wed Dec 20 11:38:04 2023: BS 2446 completed
Wed Dec 20 11:38:06 2023: BS 2447 completed
Wed Dec 20 11:38:08 2023: BS 2448 completed
Wed Dec 20 11:38:10 2023: BS 2449 completed
Wed Dec 20 11:38:12 2023: BS 2450 completed
Wed Dec 20 11:38:14 2023: BS 2451 completed
Wed Dec 20 11:38:16 2023: BS 2452 completed
Wed Dec 20 11:38:18 2023: BS 2453 completed
Wed Dec 20 11:38:20 2023: BS 2454 completed
Wed Dec 20 11:38:22 2023: BS 2455 completed
Wed Dec 20 11:38:24 2023: BS 2456 completed
Wed Dec 20 11:38:26 2023: BS 2457 completed
Wed Dec 20 11:38:28 2023: BS 2458 completed
Wed Dec 20 11:38:30 2023: BS 2459 completed
Wed Dec 20 11:38:32 2023: BS 2460 completed
Wed Dec 20 11:38:34 2023: BS 2461 completed
Wed Dec 20 11:38:36 2023: BS 2462 completed
Wed Dec 20 11:38:39 2023: BS 2463 completed
Wed Dec 20 11:38:41 2023: BS 2464 completed
Wed Dec 20 11:38:43 2023: BS 2465 completed
Wed Dec 20 11:38:45 2023: BS 2466 completed
Wed Dec 20 11:38:47 2023: BS 2467 completed
Wed Dec 20 11:38:49 2023: BS 2468 completed
Wed Dec 20 11:38:51 2023: BS 2469 completed
Wed Dec 20 11:38:53 2023: BS 2470 completed
Wed Dec 20 11:38:55 2023: BS 2471 completed
Wed Dec 20 11:38:57 2023: BS 2472 completed
Wed Dec 20 11:38:59 2023: BS 2473 completed
Wed Dec 20 11:39:01 2023: BS 2474 completed
Wed Dec 20 11:39:03 2023: BS 2475 completed
Wed Dec 20 11:39:05 2023: BS 2476 completed
Wed Dec 20 11:39:07 2023: BS 2477 completed
Wed Dec 20 11:39:09 2023: BS 2478 completed
Wed Dec 20 11:39:11 2023: BS 2479 completed
Wed Dec 20 11:39:13 2023: BS 2480 completed
Wed Dec 20 11:39:15 2023: BS 2481 completed
Wed Dec 20 11:39:17 2023: BS 2482 completed
Wed Dec 20 11:39:19 2023: BS 2483 completed
Wed Dec 20 11:39:22 2023: BS 2484 completed
Wed Dec 20 11:39:24 2023: BS 2485 completed
Wed Dec 20 11:39:26 2023: BS 2486 completed
Wed Dec 20 11:39:28 2023: BS 2487 completed
Wed Dec 20 11:39:30 2023: BS 2488 completed
Wed Dec 20 11:39:32 2023: BS 2489 completed
Wed Dec 20 11:39:34 2023: BS 2490 completed
Wed Dec 20 11:39:36 2023: BS 2491 completed
Wed Dec 20 11:39:38 2023: BS 2492 completed
Wed Dec 20 11:39:40 2023: BS 2493 completed
Wed Dec 20 11:39:42 2023: BS 2494 completed
Wed Dec 20 11:39:44 2023: BS 2495 completed
Wed Dec 20 11:39:46 2023: BS 2496 completed
Wed Dec 20 11:39:48 2023: BS 2497 completed
Wed Dec 20 11:39:50 2023: BS 2498 completed
Wed Dec 20 11:39:52 2023: BS 2499 completed
Wed Dec 20 11:39:54 2023: BS 2500 completed
Wed Dec 20 11:39:56 2023: BS 2501 completed
Wed Dec 20 11:39:58 2023: BS 2502 completed
Wed Dec 20 11:40:00 2023: BS 2503 completed
Wed Dec 20 11:40:03 2023: BS 2504 completed
Wed Dec 20 11:40:05 2023: BS 2505 completed
Wed Dec 20 11:40:07 2023: BS 2506 completed
Wed Dec 20 11:40:09 2023: BS 2507 completed
Wed Dec 20 11:40:11 2023: BS 2508 completed
Wed Dec 20 11:40:13 2023: BS 2509 completed
Wed Dec 20 11:40:15 2023: BS 2510 completed
Wed Dec 20 11:40:17 2023: BS 2511 completed
Wed Dec 20 11:40:19 2023: BS 2512 completed
Wed Dec 20 11:40:21 2023: BS 2513 completed
Wed Dec 20 11:40:23 2023: BS 2514 completed
Wed Dec 20 11:40:25 2023: BS 2515 completed
Wed Dec 20 11:40:27 2023: BS 2516 completed
Wed Dec 20 11:40:29 2023: BS 2517 completed
Wed Dec 20 11:40:31 2023: BS 2518 completed
Wed Dec 20 11:40:33 2023: BS 2519 completed
Wed Dec 20 11:40:35 2023: BS 2520 completed
Wed Dec 20 11:40:37 2023: BS 2521 completed
Wed Dec 20 11:40:39 2023: BS 2522 completed
Wed Dec 20 11:40:41 2023: BS 2523 completed
Wed Dec 20 11:40:43 2023: BS 2524 completed
Wed Dec 20 11:40:46 2023: BS 2525 completed
Wed Dec 20 11:40:48 2023: BS 2526 completed
Wed Dec 20 11:40:50 2023: BS 2527 completed
Wed Dec 20 11:40:52 2023: BS 2528 completed
Wed Dec 20 11:40:54 2023: BS 2529 completed
Wed Dec 20 11:40:56 2023: BS 2530 completed
Wed Dec 20 11:40:58 2023: BS 2531 completed
Wed Dec 20 11:41:00 2023: BS 2532 completed
Wed Dec 20 11:41:02 2023: BS 2533 completed
Wed Dec 20 11:41:04 2023: BS 2534 completed
Wed Dec 20 11:41:06 2023: BS 2535 completed
Wed Dec 20 11:41:08 2023: BS 2536 completed
Wed Dec 20 11:41:10 2023: BS 2537 completed
Wed Dec 20 11:41:12 2023: BS 2538 completed
Wed Dec 20 11:41:14 2023: BS 2539 completed
Wed Dec 20 11:41:16 2023: BS 2540 completed
Wed Dec 20 11:41:18 2023: BS 2541 completed
Wed Dec 20 11:41:20 2023: BS 2542 completed
Wed Dec 20 11:41:22 2023: BS 2543 completed
Wed Dec 20 11:41:24 2023: BS 2544 completed
Wed Dec 20 11:41:27 2023: BS 2545 completed
Wed Dec 20 11:41:29 2023: BS 2546 completed
Wed Dec 20 11:41:31 2023: BS 2547 completed
Wed Dec 20 11:41:33 2023: BS 2548 completed
Wed Dec 20 11:41:35 2023: BS 2549 completed
Wed Dec 20 11:41:37 2023: BS 2550 completed
Wed Dec 20 11:41:39 2023: BS 2551 completed
Wed Dec 20 11:41:41 2023: BS 2552 completed
Wed Dec 20 11:41:43 2023: BS 2553 completed
Wed Dec 20 11:41:45 2023: BS 2554 completed
Wed Dec 20 11:41:47 2023: BS 2555 completed
Wed Dec 20 11:41:49 2023: BS 2556 completed
Wed Dec 20 11:41:51 2023: BS 2557 completed
Wed Dec 20 11:41:53 2023: BS 2558 completed
Wed Dec 20 11:41:55 2023: BS 2559 completed
Wed Dec 20 11:41:57 2023: BS 2560 completed
Wed Dec 20 11:41:59 2023: BS 2561 completed
Wed Dec 20 11:42:01 2023: BS 2562 completed
Wed Dec 20 11:42:03 2023: BS 2563 completed
Wed Dec 20 11:42:05 2023: BS 2564 completed
Wed Dec 20 11:42:07 2023: BS 2565 completed
Wed Dec 20 11:42:10 2023: BS 2566 completed
Wed Dec 20 11:42:12 2023: BS 2567 completed
Wed Dec 20 11:42:14 2023: BS 2568 completed
Wed Dec 20 11:42:16 2023: BS 2569 completed
Wed Dec 20 11:42:18 2023: BS 2570 completed
Wed Dec 20 11:42:20 2023: BS 2571 completed
Wed Dec 20 11:42:22 2023: BS 2572 completed
Wed Dec 20 11:42:24 2023: BS 2573 completed
Wed Dec 20 11:42:26 2023: BS 2574 completed
Wed Dec 20 11:42:28 2023: BS 2575 completed
Wed Dec 20 11:42:30 2023: BS 2576 completed
Wed Dec 20 11:42:32 2023: BS 2577 completed
Wed Dec 20 11:42:34 2023: BS 2578 completed
Wed Dec 20 11:42:36 2023: BS 2579 completed
Wed Dec 20 11:42:38 2023: BS 2580 completed
Wed Dec 20 11:42:40 2023: BS 2581 completed
Wed Dec 20 11:42:42 2023: BS 2582 completed
Wed Dec 20 11:42:44 2023: BS 2583 completed
Wed Dec 20 11:42:46 2023: BS 2584 completed
Wed Dec 20 11:42:48 2023: BS 2585 completed
Wed Dec 20 11:42:50 2023: BS 2586 completed
Wed Dec 20 11:42:53 2023: BS 2587 completed
Wed Dec 20 11:42:55 2023: BS 2588 completed
Wed Dec 20 11:42:57 2023: BS 2589 completed
Wed Dec 20 11:42:59 2023: BS 2590 completed
Wed Dec 20 11:43:01 2023: BS 2591 completed
Wed Dec 20 11:43:03 2023: BS 2592 completed
Wed Dec 20 11:43:05 2023: BS 2593 completed
Wed Dec 20 11:43:07 2023: BS 2594 completed
Wed Dec 20 11:43:09 2023: BS 2595 completed
Wed Dec 20 11:43:11 2023: BS 2596 completed
Wed Dec 20 11:43:13 2023: BS 2597 completed
Wed Dec 20 11:43:15 2023: BS 2598 completed
Wed Dec 20 11:43:17 2023: BS 2599 completed
Wed Dec 20 11:43:19 2023: BS 2600 completed
Wed Dec 20 11:43:21 2023: BS 2601 completed
Wed Dec 20 11:43:23 2023: BS 2602 completed
Wed Dec 20 11:43:25 2023: BS 2603 completed
Wed Dec 20 11:43:27 2023: BS 2604 completed
Wed Dec 20 11:43:29 2023: BS 2605 completed
Wed Dec 20 11:43:31 2023: BS 2606 completed
Wed Dec 20 11:43:34 2023: BS 2607 completed
Wed Dec 20 11:43:36 2023: BS 2608 completed
Wed Dec 20 11:43:38 2023: BS 2609 completed
Wed Dec 20 11:43:40 2023: BS 2610 completed
Wed Dec 20 11:43:42 2023: BS 2611 completed
Wed Dec 20 11:43:44 2023: BS 2612 completed
Wed Dec 20 11:43:46 2023: BS 2613 completed
Wed Dec 20 11:43:48 2023: BS 2614 completed
Wed Dec 20 11:43:50 2023: BS 2615 completed
Wed Dec 20 11:43:52 2023: BS 2616 completed
Wed Dec 20 11:43:54 2023: BS 2617 completed
Wed Dec 20 11:43:56 2023: BS 2618 completed
Wed Dec 20 11:43:58 2023: BS 2619 completed
Wed Dec 20 11:44:00 2023: BS 2620 completed
Wed Dec 20 11:44:02 2023: BS 2621 completed
Wed Dec 20 11:44:04 2023: BS 2622 completed
Wed Dec 20 11:44:06 2023: BS 2623 completed
Wed Dec 20 11:44:08 2023: BS 2624 completed
Wed Dec 20 11:44:10 2023: BS 2625 completed
Wed Dec 20 11:44:12 2023: BS 2626 completed
Wed Dec 20 11:44:14 2023: BS 2627 completed
Wed Dec 20 11:44:17 2023: BS 2628 completed
Wed Dec 20 11:44:19 2023: BS 2629 completed
Wed Dec 20 11:44:21 2023: BS 2630 completed
Wed Dec 20 11:44:23 2023: BS 2631 completed
Wed Dec 20 11:44:25 2023: BS 2632 completed
Wed Dec 20 11:44:27 2023: BS 2633 completed
Wed Dec 20 11:44:29 2023: BS 2634 completed
Wed Dec 20 11:44:31 2023: BS 2635 completed
Wed Dec 20 11:44:33 2023: BS 2636 completed
Wed Dec 20 11:44:35 2023: BS 2637 completed
Wed Dec 20 11:44:37 2023: BS 2638 completed
Wed Dec 20 11:44:39 2023: BS 2639 completed
Wed Dec 20 11:44:41 2023: BS 2640 completed
Wed Dec 20 11:44:43 2023: BS 2641 completed
Wed Dec 20 11:44:45 2023: BS 2642 completed
Wed Dec 20 11:44:47 2023: BS 2643 completed
Wed Dec 20 11:44:49 2023: BS 2644 completed
Wed Dec 20 11:44:51 2023: BS 2645 completed
Wed Dec 20 11:44:53 2023: BS 2646 completed
Wed Dec 20 11:44:55 2023: BS 2647 completed
Wed Dec 20 11:44:58 2023: BS 2648 completed
Wed Dec 20 11:45:00 2023: BS 2649 completed
Wed Dec 20 11:45:02 2023: BS 2650 completed
Wed Dec 20 11:45:04 2023: BS 2651 completed
Wed Dec 20 11:45:06 2023: BS 2652 completed
Wed Dec 20 11:45:08 2023: BS 2653 completed
Wed Dec 20 11:45:10 2023: BS 2654 completed
Wed Dec 20 11:45:12 2023: BS 2655 completed
Wed Dec 20 11:45:14 2023: BS 2656 completed
Wed Dec 20 11:45:16 2023: BS 2657 completed
Wed Dec 20 11:45:18 2023: BS 2658 completed
Wed Dec 20 11:45:20 2023: BS 2659 completed
Wed Dec 20 11:45:22 2023: BS 2660 completed
Wed Dec 20 11:45:24 2023: BS 2661 completed
Wed Dec 20 11:45:26 2023: BS 2662 completed
Wed Dec 20 11:45:28 2023: BS 2663 completed
Wed Dec 20 11:45:30 2023: BS 2664 completed
Wed Dec 20 11:45:32 2023: BS 2665 completed
Wed Dec 20 11:45:34 2023: BS 2666 completed
Wed Dec 20 11:45:36 2023: BS 2667 completed
Wed Dec 20 11:45:38 2023: BS 2668 completed
Wed Dec 20 11:45:41 2023: BS 2669 completed
Wed Dec 20 11:45:43 2023: BS 2670 completed
Wed Dec 20 11:45:45 2023: BS 2671 completed
Wed Dec 20 11:45:47 2023: BS 2672 completed
Wed Dec 20 11:45:49 2023: BS 2673 completed
Wed Dec 20 11:45:51 2023: BS 2674 completed
Wed Dec 20 11:45:53 2023: BS 2675 completed
Wed Dec 20 11:45:55 2023: BS 2676 completed
Wed Dec 20 11:45:57 2023: BS 2677 completed
Wed Dec 20 11:45:59 2023: BS 2678 completed
Wed Dec 20 11:46:01 2023: BS 2679 completed
Wed Dec 20 11:46:03 2023: BS 2680 completed
Wed Dec 20 11:46:05 2023: BS 2681 completed
Wed Dec 20 11:46:07 2023: BS 2682 completed
Wed Dec 20 11:46:09 2023: BS 2683 completed
Wed Dec 20 11:46:11 2023: BS 2684 completed
Wed Dec 20 11:46:13 2023: BS 2685 completed
Wed Dec 20 11:46:15 2023: BS 2686 completed
Wed Dec 20 11:46:17 2023: BS 2687 completed
Wed Dec 20 11:46:19 2023: BS 2688 completed
Wed Dec 20 11:46:22 2023: BS 2689 completed
Wed Dec 20 11:46:24 2023: BS 2690 completed
Wed Dec 20 11:46:26 2023: BS 2691 completed
Wed Dec 20 11:46:28 2023: BS 2692 completed
Wed Dec 20 11:46:30 2023: BS 2693 completed
Wed Dec 20 11:46:32 2023: BS 2694 completed
Wed Dec 20 11:46:34 2023: BS 2695 completed
Wed Dec 20 11:46:36 2023: BS 2696 completed
Wed Dec 20 11:46:38 2023: BS 2697 completed
Wed Dec 20 11:46:40 2023: BS 2698 completed
Wed Dec 20 11:46:42 2023: BS 2699 completed
Wed Dec 20 11:46:44 2023: BS 2700 completed
Wed Dec 20 11:46:46 2023: BS 2701 completed
Wed Dec 20 11:46:48 2023: BS 2702 completed
Wed Dec 20 11:46:50 2023: BS 2703 completed
Wed Dec 20 11:46:52 2023: BS 2704 completed
Wed Dec 20 11:46:54 2023: BS 2705 completed
Wed Dec 20 11:46:56 2023: BS 2706 completed
Wed Dec 20 11:46:58 2023: BS 2707 completed
Wed Dec 20 11:47:00 2023: BS 2708 completed
Wed Dec 20 11:47:02 2023: BS 2709 completed
Wed Dec 20 11:47:05 2023: BS 2710 completed
Wed Dec 20 11:47:07 2023: BS 2711 completed
Wed Dec 20 11:47:09 2023: BS 2712 completed
Wed Dec 20 11:47:11 2023: BS 2713 completed
Wed Dec 20 11:47:13 2023: BS 2714 completed
Wed Dec 20 11:47:15 2023: BS 2715 completed
Wed Dec 20 11:47:17 2023: BS 2716 completed
Wed Dec 20 11:47:19 2023: BS 2717 completed
Wed Dec 20 11:47:21 2023: BS 2718 completed
Wed Dec 20 11:47:23 2023: BS 2719 completed
Wed Dec 20 11:47:25 2023: BS 2720 completed
Wed Dec 20 11:47:27 2023: BS 2721 completed
Wed Dec 20 11:47:29 2023: BS 2722 completed
Wed Dec 20 11:47:31 2023: BS 2723 completed
Wed Dec 20 11:47:33 2023: BS 2724 completed
Wed Dec 20 11:47:35 2023: BS 2725 completed
Wed Dec 20 11:47:37 2023: BS 2726 completed
Wed Dec 20 11:47:39 2023: BS 2727 completed
Wed Dec 20 11:47:41 2023: BS 2728 completed
Wed Dec 20 11:47:43 2023: BS 2729 completed
Wed Dec 20 11:47:45 2023: BS 2730 completed
Wed Dec 20 11:47:48 2023: BS 2731 completed
Wed Dec 20 11:47:50 2023: BS 2732 completed
Wed Dec 20 11:47:52 2023: BS 2733 completed
Wed Dec 20 11:47:54 2023: BS 2734 completed
Wed Dec 20 11:47:56 2023: BS 2735 completed
Wed Dec 20 11:47:58 2023: BS 2736 completed
Wed Dec 20 11:48:00 2023: BS 2737 completed
Wed Dec 20 11:48:02 2023: BS 2738 completed
Wed Dec 20 11:48:04 2023: BS 2739 completed
Wed Dec 20 11:48:06 2023: BS 2740 completed
Wed Dec 20 11:48:08 2023: BS 2741 completed
Wed Dec 20 11:48:10 2023: BS 2742 completed
Wed Dec 20 11:48:12 2023: BS 2743 completed
Wed Dec 20 11:48:14 2023: BS 2744 completed
Wed Dec 20 11:48:16 2023: BS 2745 completed
Wed Dec 20 11:48:18 2023: BS 2746 completed
Wed Dec 20 11:48:20 2023: BS 2747 completed
Wed Dec 20 11:48:22 2023: BS 2748 completed
Wed Dec 20 11:48:24 2023: BS 2749 completed
Wed Dec 20 11:48:26 2023: BS 2750 completed
Wed Dec 20 11:48:29 2023: BS 2751 completed
Wed Dec 20 11:48:31 2023: BS 2752 completed
Wed Dec 20 11:48:33 2023: BS 2753 completed
Wed Dec 20 11:48:35 2023: BS 2754 completed
Wed Dec 20 11:48:37 2023: BS 2755 completed
Wed Dec 20 11:48:39 2023: BS 2756 completed
Wed Dec 20 11:48:41 2023: BS 2757 completed
Wed Dec 20 11:48:43 2023: BS 2758 completed
Wed Dec 20 11:48:45 2023: BS 2759 completed
Wed Dec 20 11:48:47 2023: BS 2760 completed
Wed Dec 20 11:48:49 2023: BS 2761 completed
Wed Dec 20 11:48:51 2023: BS 2762 completed
Wed Dec 20 11:48:53 2023: BS 2763 completed
Wed Dec 20 11:48:55 2023: BS 2764 completed
Wed Dec 20 11:48:57 2023: BS 2765 completed
Wed Dec 20 11:48:59 2023: BS 2766 completed
Wed Dec 20 11:49:01 2023: BS 2767 completed
Wed Dec 20 11:49:03 2023: BS 2768 completed
Wed Dec 20 11:49:05 2023: BS 2769 completed
Wed Dec 20 11:49:07 2023: BS 2770 completed
Wed Dec 20 11:49:09 2023: BS 2771 completed
Wed Dec 20 11:49:12 2023: BS 2772 completed
Wed Dec 20 11:49:14 2023: BS 2773 completed
Wed Dec 20 11:49:16 2023: BS 2774 completed
Wed Dec 20 11:49:18 2023: BS 2775 completed
Wed Dec 20 11:49:20 2023: BS 2776 completed
Wed Dec 20 11:49:22 2023: BS 2777 completed
Wed Dec 20 11:49:24 2023: BS 2778 completed
Wed Dec 20 11:49:26 2023: BS 2779 completed
Wed Dec 20 11:49:28 2023: BS 2780 completed
Wed Dec 20 11:49:30 2023: BS 2781 completed
Wed Dec 20 11:49:32 2023: BS 2782 completed
Wed Dec 20 11:49:34 2023: BS 2783 completed
Wed Dec 20 11:49:36 2023: BS 2784 completed
Wed Dec 20 11:49:38 2023: BS 2785 completed
Wed Dec 20 11:49:40 2023: BS 2786 completed
Wed Dec 20 11:49:42 2023: BS 2787 completed
Wed Dec 20 11:49:44 2023: BS 2788 completed
Wed Dec 20 11:49:46 2023: BS 2789 completed
Wed Dec 20 11:49:48 2023: BS 2790 completed
Wed Dec 20 11:49:50 2023: BS 2791 completed
Wed Dec 20 11:49:53 2023: BS 2792 completed
Wed Dec 20 11:49:55 2023: BS 2793 completed
Wed Dec 20 11:49:57 2023: BS 2794 completed
Wed Dec 20 11:49:59 2023: BS 2795 completed
Wed Dec 20 11:50:01 2023: BS 2796 completed
Wed Dec 20 11:50:03 2023: BS 2797 completed
Wed Dec 20 11:50:05 2023: BS 2798 completed
Wed Dec 20 11:50:07 2023: BS 2799 completed
Wed Dec 20 11:50:09 2023: BS 2800 completed
Wed Dec 20 11:50:11 2023: BS 2801 completed
Wed Dec 20 11:50:13 2023: BS 2802 completed
Wed Dec 20 11:50:15 2023: BS 2803 completed
Wed Dec 20 11:50:17 2023: BS 2804 completed
Wed Dec 20 11:50:19 2023: BS 2805 completed
Wed Dec 20 11:50:21 2023: BS 2806 completed
Wed Dec 20 11:50:23 2023: BS 2807 completed
Wed Dec 20 11:50:25 2023: BS 2808 completed
Wed Dec 20 11:50:27 2023: BS 2809 completed
Wed Dec 20 11:50:29 2023: BS 2810 completed
Wed Dec 20 11:50:31 2023: BS 2811 completed
Wed Dec 20 11:50:33 2023: BS 2812 completed
Wed Dec 20 11:50:36 2023: BS 2813 completed
Wed Dec 20 11:50:38 2023: BS 2814 completed
Wed Dec 20 11:50:40 2023: BS 2815 completed
Wed Dec 20 11:50:42 2023: BS 2816 completed
Wed Dec 20 11:50:44 2023: BS 2817 completed
Wed Dec 20 11:50:46 2023: BS 2818 completed
Wed Dec 20 11:50:48 2023: BS 2819 completed
Wed Dec 20 11:50:50 2023: BS 2820 completed
Wed Dec 20 11:50:52 2023: BS 2821 completed
Wed Dec 20 11:50:54 2023: BS 2822 completed
Wed Dec 20 11:50:56 2023: BS 2823 completed
Wed Dec 20 11:50:58 2023: BS 2824 completed
Wed Dec 20 11:51:00 2023: BS 2825 completed
Wed Dec 20 11:51:02 2023: BS 2826 completed
Wed Dec 20 11:51:04 2023: BS 2827 completed
Wed Dec 20 11:51:06 2023: BS 2828 completed
Wed Dec 20 11:51:08 2023: BS 2829 completed
Wed Dec 20 11:51:10 2023: BS 2830 completed
Wed Dec 20 11:51:12 2023: BS 2831 completed
Wed Dec 20 11:51:14 2023: BS 2832 completed
Wed Dec 20 11:51:17 2023: BS 2833 completed
Wed Dec 20 11:51:19 2023: BS 2834 completed
Wed Dec 20 11:51:21 2023: BS 2835 completed
Wed Dec 20 11:51:23 2023: BS 2836 completed
Wed Dec 20 11:51:25 2023: BS 2837 completed
Wed Dec 20 11:51:27 2023: BS 2838 completed
Wed Dec 20 11:51:29 2023: BS 2839 completed
Wed Dec 20 11:51:31 2023: BS 2840 completed
Wed Dec 20 11:51:33 2023: BS 2841 completed
Wed Dec 20 11:51:35 2023: BS 2842 completed
Wed Dec 20 11:51:37 2023: BS 2843 completed
Wed Dec 20 11:51:39 2023: BS 2844 completed
Wed Dec 20 11:51:41 2023: BS 2845 completed
Wed Dec 20 11:51:43 2023: BS 2846 completed
Wed Dec 20 11:51:45 2023: BS 2847 completed
Wed Dec 20 11:51:47 2023: BS 2848 completed
Wed Dec 20 11:51:49 2023: BS 2849 completed
Wed Dec 20 11:51:51 2023: BS 2850 completed
Wed Dec 20 11:51:53 2023: BS 2851 completed
Wed Dec 20 11:51:55 2023: BS 2852 completed
Wed Dec 20 11:51:57 2023: BS 2853 completed
Wed Dec 20 11:52:00 2023: BS 2854 completed
Wed Dec 20 11:52:02 2023: BS 2855 completed
Wed Dec 20 11:52:04 2023: BS 2856 completed
Wed Dec 20 11:52:06 2023: BS 2857 completed
Wed Dec 20 11:52:08 2023: BS 2858 completed
Wed Dec 20 11:52:10 2023: BS 2859 completed
Wed Dec 20 11:52:12 2023: BS 2860 completed
Wed Dec 20 11:52:14 2023: BS 2861 completed
Wed Dec 20 11:52:16 2023: BS 2862 completed
Wed Dec 20 11:52:18 2023: BS 2863 completed
Wed Dec 20 11:52:20 2023: BS 2864 completed
Wed Dec 20 11:52:22 2023: BS 2865 completed
Wed Dec 20 11:52:24 2023: BS 2866 completed
Wed Dec 20 11:52:26 2023: BS 2867 completed
Wed Dec 20 11:52:28 2023: BS 2868 completed
Wed Dec 20 11:52:30 2023: BS 2869 completed
Wed Dec 20 11:52:32 2023: BS 2870 completed
Wed Dec 20 11:52:34 2023: BS 2871 completed
Wed Dec 20 11:52:36 2023: BS 2872 completed
Wed Dec 20 11:52:38 2023: BS 2873 completed
Wed Dec 20 11:52:40 2023: BS 2874 completed
Wed Dec 20 11:52:43 2023: BS 2875 completed
Wed Dec 20 11:52:45 2023: BS 2876 completed
Wed Dec 20 11:52:47 2023: BS 2877 completed
Wed Dec 20 11:52:49 2023: BS 2878 completed
Wed Dec 20 11:52:51 2023: BS 2879 completed
Wed Dec 20 11:52:53 2023: BS 2880 completed
Wed Dec 20 11:52:55 2023: BS 2881 completed
Wed Dec 20 11:52:57 2023: BS 2882 completed
Wed Dec 20 11:52:59 2023: BS 2883 completed
Wed Dec 20 11:53:01 2023: BS 2884 completed
Wed Dec 20 11:53:03 2023: BS 2885 completed
Wed Dec 20 11:53:05 2023: BS 2886 completed
Wed Dec 20 11:53:07 2023: BS 2887 completed
Wed Dec 20 11:53:09 2023: BS 2888 completed
Wed Dec 20 11:53:11 2023: BS 2889 completed
Wed Dec 20 11:53:13 2023: BS 2890 completed
Wed Dec 20 11:53:15 2023: BS 2891 completed
Wed Dec 20 11:53:17 2023: BS 2892 completed
Wed Dec 20 11:53:19 2023: BS 2893 completed
Wed Dec 20 11:53:21 2023: BS 2894 completed
Wed Dec 20 11:53:24 2023: BS 2895 completed
Wed Dec 20 11:53:26 2023: BS 2896 completed
Wed Dec 20 11:53:28 2023: BS 2897 completed
Wed Dec 20 11:53:30 2023: BS 2898 completed
Wed Dec 20 11:53:32 2023: BS 2899 completed
Wed Dec 20 11:53:34 2023: BS 2900 completed
Wed Dec 20 11:53:36 2023: BS 2901 completed
Wed Dec 20 11:53:38 2023: BS 2902 completed
Wed Dec 20 11:53:40 2023: BS 2903 completed
Wed Dec 20 11:53:42 2023: BS 2904 completed
Wed Dec 20 11:53:44 2023: BS 2905 completed
Wed Dec 20 11:53:46 2023: BS 2906 completed
Wed Dec 20 11:53:48 2023: BS 2907 completed
Wed Dec 20 11:53:50 2023: BS 2908 completed
Wed Dec 20 11:53:52 2023: BS 2909 completed
Wed Dec 20 11:53:54 2023: BS 2910 completed
Wed Dec 20 11:53:56 2023: BS 2911 completed
Wed Dec 20 11:53:58 2023: BS 2912 completed
Wed Dec 20 11:54:00 2023: BS 2913 completed
Wed Dec 20 11:54:02 2023: BS 2914 completed
Wed Dec 20 11:54:04 2023: BS 2915 completed
Wed Dec 20 11:54:07 2023: BS 2916 completed
Wed Dec 20 11:54:09 2023: BS 2917 completed
Wed Dec 20 11:54:11 2023: BS 2918 completed
Wed Dec 20 11:54:13 2023: BS 2919 completed
Wed Dec 20 11:54:15 2023: BS 2920 completed
Wed Dec 20 11:54:17 2023: BS 2921 completed
Wed Dec 20 11:54:19 2023: BS 2922 completed
Wed Dec 20 11:54:21 2023: BS 2923 completed
Wed Dec 20 11:54:23 2023: BS 2924 completed
Wed Dec 20 11:54:25 2023: BS 2925 completed
Wed Dec 20 11:54:27 2023: BS 2926 completed
Wed Dec 20 11:54:29 2023: BS 2927 completed
Wed Dec 20 11:54:31 2023: BS 2928 completed
Wed Dec 20 11:54:33 2023: BS 2929 completed
Wed Dec 20 11:54:35 2023: BS 2930 completed
Wed Dec 20 11:54:37 2023: BS 2931 completed
Wed Dec 20 11:54:39 2023: BS 2932 completed
Wed Dec 20 11:54:41 2023: BS 2933 completed
Wed Dec 20 11:54:43 2023: BS 2934 completed
Wed Dec 20 11:54:45 2023: BS 2935 completed
Wed Dec 20 11:54:48 2023: BS 2936 completed
Wed Dec 20 11:54:50 2023: BS 2937 completed
Wed Dec 20 11:54:52 2023: BS 2938 completed
Wed Dec 20 11:54:54 2023: BS 2939 completed
Wed Dec 20 11:54:56 2023: BS 2940 completed
Wed Dec 20 11:54:58 2023: BS 2941 completed
Wed Dec 20 11:55:00 2023: BS 2942 completed
Wed Dec 20 11:55:02 2023: BS 2943 completed
Wed Dec 20 11:55:04 2023: BS 2944 completed
Wed Dec 20 11:55:06 2023: BS 2945 completed
Wed Dec 20 11:55:08 2023: BS 2946 completed
Wed Dec 20 11:55:10 2023: BS 2947 completed
Wed Dec 20 11:55:12 2023: BS 2948 completed
Wed Dec 20 11:55:14 2023: BS 2949 completed
Wed Dec 20 11:55:16 2023: BS 2950 completed
Wed Dec 20 11:55:18 2023: BS 2951 completed
Wed Dec 20 11:55:20 2023: BS 2952 completed
Wed Dec 20 11:55:22 2023: BS 2953 completed
Wed Dec 20 11:55:24 2023: BS 2954 completed
Wed Dec 20 11:55:26 2023: BS 2955 completed
Wed Dec 20 11:55:28 2023: BS 2956 completed
Wed Dec 20 11:55:31 2023: BS 2957 completed
Wed Dec 20 11:55:33 2023: BS 2958 completed
Wed Dec 20 11:55:35 2023: BS 2959 completed
Wed Dec 20 11:55:37 2023: BS 2960 completed
Wed Dec 20 11:55:39 2023: BS 2961 completed
Wed Dec 20 11:55:41 2023: BS 2962 completed
Wed Dec 20 11:55:43 2023: BS 2963 completed
Wed Dec 20 11:55:45 2023: BS 2964 completed
Wed Dec 20 11:55:47 2023: BS 2965 completed
Wed Dec 20 11:55:49 2023: BS 2966 completed
Wed Dec 20 11:55:51 2023: BS 2967 completed
Wed Dec 20 11:55:53 2023: BS 2968 completed
Wed Dec 20 11:55:55 2023: BS 2969 completed
Wed Dec 20 11:55:57 2023: BS 2970 completed
Wed Dec 20 11:55:59 2023: BS 2971 completed
Wed Dec 20 11:56:01 2023: BS 2972 completed
Wed Dec 20 11:56:03 2023: BS 2973 completed
Wed Dec 20 11:56:05 2023: BS 2974 completed
Wed Dec 20 11:56:07 2023: BS 2975 completed
Wed Dec 20 11:56:09 2023: BS 2976 completed
Wed Dec 20 11:56:12 2023: BS 2977 completed
Wed Dec 20 11:56:14 2023: BS 2978 completed
Wed Dec 20 11:56:16 2023: BS 2979 completed
Wed Dec 20 11:56:18 2023: BS 2980 completed
Wed Dec 20 11:56:20 2023: BS 2981 completed
Wed Dec 20 11:56:22 2023: BS 2982 completed
Wed Dec 20 11:56:24 2023: BS 2983 completed
Wed Dec 20 11:56:26 2023: BS 2984 completed
Wed Dec 20 11:56:28 2023: BS 2985 completed
Wed Dec 20 11:56:30 2023: BS 2986 completed
Wed Dec 20 11:56:32 2023: BS 2987 completed
Wed Dec 20 11:56:34 2023: BS 2988 completed
Wed Dec 20 11:56:36 2023: BS 2989 completed
Wed Dec 20 11:56:38 2023: BS 2990 completed
Wed Dec 20 11:56:40 2023: BS 2991 completed
Wed Dec 20 11:56:42 2023: BS 2992 completed
Wed Dec 20 11:56:44 2023: BS 2993 completed
Wed Dec 20 11:56:46 2023: BS 2994 completed
Wed Dec 20 11:56:48 2023: BS 2995 completed
Wed Dec 20 11:56:50 2023: BS 2996 completed
Wed Dec 20 11:56:52 2023: BS 2997 completed
Wed Dec 20 11:56:55 2023: BS 2998 completed
Wed Dec 20 11:56:57 2023: BS 2999 completed
Wed Dec 20 11:56:59 2023: BS 3000 completed
Wed Dec 20 11:57:01 2023: BS 3001 completed
Wed Dec 20 11:57:03 2023: BS 3002 completed
Wed Dec 20 11:57:05 2023: BS 3003 completed
Wed Dec 20 11:57:07 2023: BS 3004 completed
Wed Dec 20 11:57:09 2023: BS 3005 completed
Wed Dec 20 11:57:11 2023: BS 3006 completed
Wed Dec 20 11:57:13 2023: BS 3007 completed
Wed Dec 20 11:57:15 2023: BS 3008 completed
Wed Dec 20 11:57:17 2023: BS 3009 completed
Wed Dec 20 11:57:19 2023: BS 3010 completed
Wed Dec 20 11:57:21 2023: BS 3011 completed
Wed Dec 20 11:57:23 2023: BS 3012 completed
Wed Dec 20 11:57:25 2023: BS 3013 completed
Wed Dec 20 11:57:27 2023: BS 3014 completed
Wed Dec 20 11:57:29 2023: BS 3015 completed
Wed Dec 20 11:57:31 2023: BS 3016 completed
Wed Dec 20 11:57:33 2023: BS 3017 completed
Wed Dec 20 11:57:35 2023: BS 3018 completed
Wed Dec 20 11:57:38 2023: BS 3019 completed
Wed Dec 20 11:57:40 2023: BS 3020 completed
Wed Dec 20 11:57:42 2023: BS 3021 completed
Wed Dec 20 11:57:44 2023: BS 3022 completed
Wed Dec 20 11:57:46 2023: BS 3023 completed
Wed Dec 20 11:57:48 2023: BS 3024 completed
Wed Dec 20 11:57:50 2023: BS 3025 completed
Wed Dec 20 11:57:52 2023: BS 3026 completed
Wed Dec 20 11:57:54 2023: BS 3027 completed
Wed Dec 20 11:57:56 2023: BS 3028 completed
Wed Dec 20 11:57:58 2023: BS 3029 completed
Wed Dec 20 11:58:00 2023: BS 3030 completed
Wed Dec 20 11:58:02 2023: BS 3031 completed
Wed Dec 20 11:58:04 2023: BS 3032 completed
Wed Dec 20 11:58:06 2023: BS 3033 completed
Wed Dec 20 11:58:08 2023: BS 3034 completed
Wed Dec 20 11:58:10 2023: BS 3035 completed
Wed Dec 20 11:58:12 2023: BS 3036 completed
Wed Dec 20 11:58:14 2023: BS 3037 completed
Wed Dec 20 11:58:16 2023: BS 3038 completed
Wed Dec 20 11:58:19 2023: BS 3039 completed
Wed Dec 20 11:58:21 2023: BS 3040 completed
Wed Dec 20 11:58:23 2023: BS 3041 completed
Wed Dec 20 11:58:25 2023: BS 3042 completed
Wed Dec 20 11:58:27 2023: BS 3043 completed
Wed Dec 20 11:58:29 2023: BS 3044 completed
Wed Dec 20 11:58:31 2023: BS 3045 completed
Wed Dec 20 11:58:33 2023: BS 3046 completed
Wed Dec 20 11:58:35 2023: BS 3047 completed
Wed Dec 20 11:58:37 2023: BS 3048 completed
Wed Dec 20 11:58:39 2023: BS 3049 completed
Wed Dec 20 11:58:41 2023: BS 3050 completed
Wed Dec 20 11:58:43 2023: BS 3051 completed
Wed Dec 20 11:58:45 2023: BS 3052 completed
Wed Dec 20 11:58:47 2023: BS 3053 completed
Wed Dec 20 11:58:49 2023: BS 3054 completed
Wed Dec 20 11:58:51 2023: BS 3055 completed
Wed Dec 20 11:58:53 2023: BS 3056 completed
Wed Dec 20 11:58:55 2023: BS 3057 completed
Wed Dec 20 11:58:57 2023: BS 3058 completed
Wed Dec 20 11:58:59 2023: BS 3059 completed
Wed Dec 20 11:59:02 2023: BS 3060 completed
Wed Dec 20 11:59:04 2023: BS 3061 completed
Wed Dec 20 11:59:06 2023: BS 3062 completed
Wed Dec 20 11:59:08 2023: BS 3063 completed
Wed Dec 20 11:59:10 2023: BS 3064 completed
Wed Dec 20 11:59:12 2023: BS 3065 completed
Wed Dec 20 11:59:14 2023: BS 3066 completed
Wed Dec 20 11:59:16 2023: BS 3067 completed
Wed Dec 20 11:59:18 2023: BS 3068 completed
Wed Dec 20 11:59:20 2023: BS 3069 completed
Wed Dec 20 11:59:22 2023: BS 3070 completed
Wed Dec 20 11:59:24 2023: BS 3071 completed
Wed Dec 20 11:59:26 2023: BS 3072 completed
Wed Dec 20 11:59:28 2023: BS 3073 completed
Wed Dec 20 11:59:30 2023: BS 3074 completed
Wed Dec 20 11:59:32 2023: BS 3075 completed
Wed Dec 20 11:59:34 2023: BS 3076 completed
Wed Dec 20 11:59:36 2023: BS 3077 completed
Wed Dec 20 11:59:38 2023: BS 3078 completed
Wed Dec 20 11:59:40 2023: BS 3079 completed
Wed Dec 20 11:59:43 2023: BS 3080 completed
Wed Dec 20 11:59:45 2023: BS 3081 completed
Wed Dec 20 11:59:47 2023: BS 3082 completed
Wed Dec 20 11:59:49 2023: BS 3083 completed
Wed Dec 20 11:59:51 2023: BS 3084 completed
Wed Dec 20 11:59:53 2023: BS 3085 completed
Wed Dec 20 11:59:55 2023: BS 3086 completed
Wed Dec 20 11:59:57 2023: BS 3087 completed
Wed Dec 20 11:59:59 2023: BS 3088 completed
Wed Dec 20 12:00:01 2023: BS 3089 completed
Wed Dec 20 12:00:03 2023: BS 3090 completed
Wed Dec 20 12:00:05 2023: BS 3091 completed
Wed Dec 20 12:00:07 2023: BS 3092 completed
Wed Dec 20 12:00:09 2023: BS 3093 completed
Wed Dec 20 12:00:11 2023: BS 3094 completed
Wed Dec 20 12:00:13 2023: BS 3095 completed
Wed Dec 20 12:00:15 2023: BS 3096 completed
Wed Dec 20 12:00:17 2023: BS 3097 completed
Wed Dec 20 12:00:19 2023: BS 3098 completed
Wed Dec 20 12:00:21 2023: BS 3099 completed
Wed Dec 20 12:00:23 2023: BS 3100 completed
Wed Dec 20 12:00:26 2023: BS 3101 completed
Wed Dec 20 12:00:28 2023: BS 3102 completed
Wed Dec 20 12:00:30 2023: BS 3103 completed
Wed Dec 20 12:00:32 2023: BS 3104 completed
Wed Dec 20 12:00:34 2023: BS 3105 completed
Wed Dec 20 12:00:36 2023: BS 3106 completed
Wed Dec 20 12:00:38 2023: BS 3107 completed
Wed Dec 20 12:00:40 2023: BS 3108 completed
Wed Dec 20 12:00:42 2023: BS 3109 completed
Wed Dec 20 12:00:44 2023: BS 3110 completed
Wed Dec 20 12:00:46 2023: BS 3111 completed
Wed Dec 20 12:00:48 2023: BS 3112 completed
Wed Dec 20 12:00:50 2023: BS 3113 completed
Wed Dec 20 12:00:52 2023: BS 3114 completed
Wed Dec 20 12:00:54 2023: BS 3115 completed
Wed Dec 20 12:00:56 2023: BS 3116 completed
Wed Dec 20 12:00:58 2023: BS 3117 completed
Wed Dec 20 12:01:00 2023: BS 3118 completed
Wed Dec 20 12:01:02 2023: BS 3119 completed
Wed Dec 20 12:01:04 2023: BS 3120 completed
Wed Dec 20 12:01:07 2023: BS 3121 completed
Wed Dec 20 12:01:09 2023: BS 3122 completed
Wed Dec 20 12:01:11 2023: BS 3123 completed
Wed Dec 20 12:01:13 2023: BS 3124 completed
Wed Dec 20 12:01:15 2023: BS 3125 completed
Wed Dec 20 12:01:17 2023: BS 3126 completed
Wed Dec 20 12:01:19 2023: BS 3127 completed
Wed Dec 20 12:01:21 2023: BS 3128 completed
Wed Dec 20 12:01:23 2023: BS 3129 completed
Wed Dec 20 12:01:25 2023: BS 3130 completed
Wed Dec 20 12:01:27 2023: BS 3131 completed
Wed Dec 20 12:01:29 2023: BS 3132 completed
Wed Dec 20 12:01:31 2023: BS 3133 completed
Wed Dec 20 12:01:33 2023: BS 3134 completed
Wed Dec 20 12:01:35 2023: BS 3135 completed
Wed Dec 20 12:01:37 2023: BS 3136 completed
Wed Dec 20 12:01:39 2023: BS 3137 completed
Wed Dec 20 12:01:41 2023: BS 3138 completed
Wed Dec 20 12:01:43 2023: BS 3139 completed
Wed Dec 20 12:01:45 2023: BS 3140 completed
Wed Dec 20 12:01:47 2023: BS 3141 completed
Wed Dec 20 12:01:50 2023: BS 3142 completed
Wed Dec 20 12:01:52 2023: BS 3143 completed
Wed Dec 20 12:01:54 2023: BS 3144 completed
Wed Dec 20 12:01:56 2023: BS 3145 completed
Wed Dec 20 12:01:58 2023: BS 3146 completed
Wed Dec 20 12:02:00 2023: BS 3147 completed
Wed Dec 20 12:02:02 2023: BS 3148 completed
Wed Dec 20 12:02:04 2023: BS 3149 completed
Wed Dec 20 12:02:06 2023: BS 3150 completed
Wed Dec 20 12:02:08 2023: BS 3151 completed
Wed Dec 20 12:02:10 2023: BS 3152 completed
Wed Dec 20 12:02:12 2023: BS 3153 completed
Wed Dec 20 12:02:14 2023: BS 3154 completed
Wed Dec 20 12:02:16 2023: BS 3155 completed
Wed Dec 20 12:02:18 2023: BS 3156 completed
Wed Dec 20 12:02:20 2023: BS 3157 completed
Wed Dec 20 12:02:22 2023: BS 3158 completed
Wed Dec 20 12:02:24 2023: BS 3159 completed
Wed Dec 20 12:02:26 2023: BS 3160 completed
Wed Dec 20 12:02:28 2023: BS 3161 completed
Wed Dec 20 12:02:30 2023: BS 3162 completed
Wed Dec 20 12:02:33 2023: BS 3163 completed
Wed Dec 20 12:02:35 2023: BS 3164 completed
Wed Dec 20 12:02:37 2023: BS 3165 completed
Wed Dec 20 12:02:39 2023: BS 3166 completed
Wed Dec 20 12:02:41 2023: BS 3167 completed
Wed Dec 20 12:02:43 2023: BS 3168 completed
Wed Dec 20 12:02:45 2023: BS 3169 completed
Wed Dec 20 12:02:47 2023: BS 3170 completed
Wed Dec 20 12:02:49 2023: BS 3171 completed
Wed Dec 20 12:02:51 2023: BS 3172 completed
Wed Dec 20 12:02:53 2023: BS 3173 completed
Wed Dec 20 12:02:55 2023: BS 3174 completed
Wed Dec 20 12:02:57 2023: BS 3175 completed
Wed Dec 20 12:02:59 2023: BS 3176 completed
Wed Dec 20 12:03:01 2023: BS 3177 completed
Wed Dec 20 12:03:03 2023: BS 3178 completed
Wed Dec 20 12:03:05 2023: BS 3179 completed
Wed Dec 20 12:03:07 2023: BS 3180 completed
Wed Dec 20 12:03:09 2023: BS 3181 completed
Wed Dec 20 12:03:11 2023: BS 3182 completed
Wed Dec 20 12:03:14 2023: BS 3183 completed
Wed Dec 20 12:03:16 2023: BS 3184 completed
Wed Dec 20 12:03:18 2023: BS 3185 completed
Wed Dec 20 12:03:20 2023: BS 3186 completed
Wed Dec 20 12:03:22 2023: BS 3187 completed
Wed Dec 20 12:03:24 2023: BS 3188 completed
Wed Dec 20 12:03:26 2023: BS 3189 completed
Wed Dec 20 12:03:28 2023: BS 3190 completed
Wed Dec 20 12:03:30 2023: BS 3191 completed
Wed Dec 20 12:03:32 2023: BS 3192 completed
Wed Dec 20 12:03:34 2023: BS 3193 completed
Wed Dec 20 12:03:36 2023: BS 3194 completed
Wed Dec 20 12:03:38 2023: BS 3195 completed
Wed Dec 20 12:03:40 2023: BS 3196 completed
Wed Dec 20 12:03:42 2023: BS 3197 completed
Wed Dec 20 12:03:44 2023: BS 3198 completed
Wed Dec 20 12:03:46 2023: BS 3199 completed
Wed Dec 20 12:03:48 2023: BS 3200 completed
Wed Dec 20 12:03:50 2023: BS 3201 completed
Wed Dec 20 12:03:52 2023: BS 3202 completed
Wed Dec 20 12:03:54 2023: BS 3203 completed
Wed Dec 20 12:03:57 2023: BS 3204 completed
Wed Dec 20 12:03:59 2023: BS 3205 completed
Wed Dec 20 12:04:01 2023: BS 3206 completed
Wed Dec 20 12:04:03 2023: BS 3207 completed
Wed Dec 20 12:04:05 2023: BS 3208 completed
Wed Dec 20 12:04:07 2023: BS 3209 completed
Wed Dec 20 12:04:09 2023: BS 3210 completed
Wed Dec 20 12:04:11 2023: BS 3211 completed
Wed Dec 20 12:04:13 2023: BS 3212 completed
Wed Dec 20 12:04:15 2023: BS 3213 completed
Wed Dec 20 12:04:17 2023: BS 3214 completed
Wed Dec 20 12:04:19 2023: BS 3215 completed
Wed Dec 20 12:04:21 2023: BS 3216 completed
Wed Dec 20 12:04:23 2023: BS 3217 completed
Wed Dec 20 12:04:25 2023: BS 3218 completed
Wed Dec 20 12:04:27 2023: BS 3219 completed
Wed Dec 20 12:04:29 2023: BS 3220 completed
Wed Dec 20 12:04:31 2023: BS 3221 completed
Wed Dec 20 12:04:33 2023: BS 3222 completed
Wed Dec 20 12:04:35 2023: BS 3223 completed
Wed Dec 20 12:04:38 2023: BS 3224 completed
Wed Dec 20 12:04:40 2023: BS 3225 completed
Wed Dec 20 12:04:42 2023: BS 3226 completed
Wed Dec 20 12:04:44 2023: BS 3227 completed
Wed Dec 20 12:04:46 2023: BS 3228 completed
Wed Dec 20 12:04:48 2023: BS 3229 completed
Wed Dec 20 12:04:50 2023: BS 3230 completed
Wed Dec 20 12:04:52 2023: BS 3231 completed
Wed Dec 20 12:04:54 2023: BS 3232 completed
Wed Dec 20 12:04:56 2023: BS 3233 completed
Wed Dec 20 12:04:58 2023: BS 3234 completed
Wed Dec 20 12:05:00 2023: BS 3235 completed
Wed Dec 20 12:05:02 2023: BS 3236 completed
Wed Dec 20 12:05:04 2023: BS 3237 completed
Wed Dec 20 12:05:06 2023: BS 3238 completed
Wed Dec 20 12:05:08 2023: BS 3239 completed
Wed Dec 20 12:05:10 2023: BS 3240 completed
Wed Dec 20 12:05:12 2023: BS 3241 completed
Wed Dec 20 12:05:14 2023: BS 3242 completed
Wed Dec 20 12:05:16 2023: BS 3243 completed
Wed Dec 20 12:05:18 2023: BS 3244 completed
Wed Dec 20 12:05:21 2023: BS 3245 completed
Wed Dec 20 12:05:23 2023: BS 3246 completed
Wed Dec 20 12:05:25 2023: BS 3247 completed
Wed Dec 20 12:05:27 2023: BS 3248 completed
Wed Dec 20 12:05:29 2023: BS 3249 completed
Wed Dec 20 12:05:31 2023: BS 3250 completed
Wed Dec 20 12:05:33 2023: BS 3251 completed
Wed Dec 20 12:05:35 2023: BS 3252 completed
Wed Dec 20 12:05:37 2023: BS 3253 completed
Wed Dec 20 12:05:39 2023: BS 3254 completed
Wed Dec 20 12:05:41 2023: BS 3255 completed
Wed Dec 20 12:05:43 2023: BS 3256 completed
Wed Dec 20 12:05:45 2023: BS 3257 completed
Wed Dec 20 12:05:47 2023: BS 3258 completed
Wed Dec 20 12:05:49 2023: BS 3259 completed
Wed Dec 20 12:05:51 2023: BS 3260 completed
Wed Dec 20 12:05:53 2023: BS 3261 completed
Wed Dec 20 12:05:55 2023: BS 3262 completed
Wed Dec 20 12:05:57 2023: BS 3263 completed
Wed Dec 20 12:05:59 2023: BS 3264 completed
Wed Dec 20 12:06:02 2023: BS 3265 completed
Wed Dec 20 12:06:04 2023: BS 3266 completed
Wed Dec 20 12:06:06 2023: BS 3267 completed
Wed Dec 20 12:06:08 2023: BS 3268 completed
Wed Dec 20 12:06:10 2023: BS 3269 completed
Wed Dec 20 12:06:12 2023: BS 3270 completed
Wed Dec 20 12:06:14 2023: BS 3271 completed
Wed Dec 20 12:06:16 2023: BS 3272 completed
Wed Dec 20 12:06:18 2023: BS 3273 completed
Wed Dec 20 12:06:20 2023: BS 3274 completed
Wed Dec 20 12:06:22 2023: BS 3275 completed
Wed Dec 20 12:06:24 2023: BS 3276 completed
Wed Dec 20 12:06:26 2023: BS 3277 completed
Wed Dec 20 12:06:28 2023: BS 3278 completed
Wed Dec 20 12:06:30 2023: BS 3279 completed
Wed Dec 20 12:06:32 2023: BS 3280 completed
Wed Dec 20 12:06:34 2023: BS 3281 completed
Wed Dec 20 12:06:36 2023: BS 3282 completed
Wed Dec 20 12:06:38 2023: BS 3283 completed
Wed Dec 20 12:06:40 2023: BS 3284 completed
Wed Dec 20 12:06:42 2023: BS 3285 completed
Wed Dec 20 12:06:45 2023: BS 3286 completed
Wed Dec 20 12:06:47 2023: BS 3287 completed
Wed Dec 20 12:06:49 2023: BS 3288 completed
Wed Dec 20 12:06:51 2023: BS 3289 completed
Wed Dec 20 12:06:53 2023: BS 3290 completed
Wed Dec 20 12:06:55 2023: BS 3291 completed
Wed Dec 20 12:06:57 2023: BS 3292 completed
Wed Dec 20 12:06:59 2023: BS 3293 completed
Wed Dec 20 12:07:01 2023: BS 3294 completed
Wed Dec 20 12:07:03 2023: BS 3295 completed
Wed Dec 20 12:07:05 2023: BS 3296 completed
Wed Dec 20 12:07:07 2023: BS 3297 completed
Wed Dec 20 12:07:09 2023: BS 3298 completed
Wed Dec 20 12:07:11 2023: BS 3299 completed
Wed Dec 20 12:07:13 2023: BS 3300 completed
Wed Dec 20 12:07:15 2023: BS 3301 completed
Wed Dec 20 12:07:17 2023: BS 3302 completed
Wed Dec 20 12:07:19 2023: BS 3303 completed
Wed Dec 20 12:07:21 2023: BS 3304 completed
Wed Dec 20 12:07:23 2023: BS 3305 completed
Wed Dec 20 12:07:25 2023: BS 3306 completed
Wed Dec 20 12:07:28 2023: BS 3307 completed
Wed Dec 20 12:07:30 2023: BS 3308 completed
Wed Dec 20 12:07:32 2023: BS 3309 completed
Wed Dec 20 12:07:34 2023: BS 3310 completed
Wed Dec 20 12:07:36 2023: BS 3311 completed
Wed Dec 20 12:07:38 2023: BS 3312 completed
Wed Dec 20 12:07:40 2023: BS 3313 completed
Wed Dec 20 12:07:42 2023: BS 3314 completed
Wed Dec 20 12:07:44 2023: BS 3315 completed
Wed Dec 20 12:07:46 2023: BS 3316 completed
Wed Dec 20 12:07:48 2023: BS 3317 completed
Wed Dec 20 12:07:50 2023: BS 3318 completed
Wed Dec 20 12:07:52 2023: BS 3319 completed
Wed Dec 20 12:07:54 2023: BS 3320 completed
Wed Dec 20 12:07:56 2023: BS 3321 completed
Wed Dec 20 12:07:58 2023: BS 3322 completed
Wed Dec 20 12:08:00 2023: BS 3323 completed
Wed Dec 20 12:08:02 2023: BS 3324 completed
Wed Dec 20 12:08:04 2023: BS 3325 completed
Wed Dec 20 12:08:06 2023: BS 3326 completed
Wed Dec 20 12:08:09 2023: BS 3327 completed
Wed Dec 20 12:08:11 2023: BS 3328 completed
Wed Dec 20 12:08:13 2023: BS 3329 completed
Wed Dec 20 12:08:15 2023: BS 3330 completed
Wed Dec 20 12:08:17 2023: BS 3331 completed
Wed Dec 20 12:08:19 2023: BS 3332 completed
Wed Dec 20 12:08:21 2023: BS 3333 completed
Wed Dec 20 12:08:23 2023: BS 3334 completed
Wed Dec 20 12:08:25 2023: BS 3335 completed
Wed Dec 20 12:08:27 2023: BS 3336 completed
Wed Dec 20 12:08:29 2023: BS 3337 completed
Wed Dec 20 12:08:31 2023: BS 3338 completed
Wed Dec 20 12:08:33 2023: BS 3339 completed
Wed Dec 20 12:08:35 2023: BS 3340 completed
Wed Dec 20 12:08:37 2023: BS 3341 completed
Wed Dec 20 12:08:39 2023: BS 3342 completed
Wed Dec 20 12:08:41 2023: BS 3343 completed
Wed Dec 20 12:08:43 2023: BS 3344 completed
Wed Dec 20 12:08:45 2023: BS 3345 completed
Wed Dec 20 12:08:47 2023: BS 3346 completed
Wed Dec 20 12:08:49 2023: BS 3347 completed
Wed Dec 20 12:08:52 2023: BS 3348 completed
Wed Dec 20 12:08:54 2023: BS 3349 completed
Wed Dec 20 12:08:56 2023: BS 3350 completed
Wed Dec 20 12:08:58 2023: BS 3351 completed
Wed Dec 20 12:09:00 2023: BS 3352 completed
Wed Dec 20 12:09:02 2023: BS 3353 completed
Wed Dec 20 12:09:04 2023: BS 3354 completed
Wed Dec 20 12:09:06 2023: BS 3355 completed
Wed Dec 20 12:09:08 2023: BS 3356 completed
Wed Dec 20 12:09:10 2023: BS 3357 completed
Wed Dec 20 12:09:12 2023: BS 3358 completed
Wed Dec 20 12:09:14 2023: BS 3359 completed
Wed Dec 20 12:09:16 2023: BS 3360 completed
Wed Dec 20 12:09:18 2023: BS 3361 completed
Wed Dec 20 12:09:20 2023: BS 3362 completed
Wed Dec 20 12:09:22 2023: BS 3363 completed
Wed Dec 20 12:09:24 2023: BS 3364 completed
Wed Dec 20 12:09:26 2023: BS 3365 completed
Wed Dec 20 12:09:28 2023: BS 3366 completed
Wed Dec 20 12:09:30 2023: BS 3367 completed
Wed Dec 20 12:09:33 2023: BS 3368 completed
Wed Dec 20 12:09:35 2023: BS 3369 completed
Wed Dec 20 12:09:37 2023: BS 3370 completed
Wed Dec 20 12:09:39 2023: BS 3371 completed
Wed Dec 20 12:09:41 2023: BS 3372 completed
Wed Dec 20 12:09:43 2023: BS 3373 completed
Wed Dec 20 12:09:45 2023: BS 3374 completed
Wed Dec 20 12:09:47 2023: BS 3375 completed
Wed Dec 20 12:09:49 2023: BS 3376 completed
Wed Dec 20 12:09:51 2023: BS 3377 completed
Wed Dec 20 12:09:53 2023: BS 3378 completed
Wed Dec 20 12:09:55 2023: BS 3379 completed
Wed Dec 20 12:09:57 2023: BS 3380 completed
Wed Dec 20 12:09:59 2023: BS 3381 completed
Wed Dec 20 12:10:01 2023: BS 3382 completed
Wed Dec 20 12:10:03 2023: BS 3383 completed
Wed Dec 20 12:10:05 2023: BS 3384 completed
Wed Dec 20 12:10:07 2023: BS 3385 completed
Wed Dec 20 12:10:09 2023: BS 3386 completed
Wed Dec 20 12:10:11 2023: BS 3387 completed
Wed Dec 20 12:10:13 2023: BS 3388 completed
Wed Dec 20 12:10:16 2023: BS 3389 completed
Wed Dec 20 12:10:18 2023: BS 3390 completed
Wed Dec 20 12:10:20 2023: BS 3391 completed
Wed Dec 20 12:10:22 2023: BS 3392 completed
Wed Dec 20 12:10:24 2023: BS 3393 completed
Wed Dec 20 12:10:26 2023: BS 3394 completed
Wed Dec 20 12:10:28 2023: BS 3395 completed
Wed Dec 20 12:10:30 2023: BS 3396 completed
Wed Dec 20 12:10:32 2023: BS 3397 completed
Wed Dec 20 12:10:34 2023: BS 3398 completed
Wed Dec 20 12:10:36 2023: BS 3399 completed
Wed Dec 20 12:10:38 2023: BS 3400 completed
Wed Dec 20 12:10:40 2023: BS 3401 completed
Wed Dec 20 12:10:42 2023: BS 3402 completed
Wed Dec 20 12:10:44 2023: BS 3403 completed
Wed Dec 20 12:10:46 2023: BS 3404 completed
Wed Dec 20 12:10:48 2023: BS 3405 completed
Wed Dec 20 12:10:50 2023: BS 3406 completed
Wed Dec 20 12:10:52 2023: BS 3407 completed
Wed Dec 20 12:10:54 2023: BS 3408 completed
Wed Dec 20 12:10:57 2023: BS 3409 completed
Wed Dec 20 12:10:59 2023: BS 3410 completed
Wed Dec 20 12:11:01 2023: BS 3411 completed
Wed Dec 20 12:11:03 2023: BS 3412 completed
Wed Dec 20 12:11:05 2023: BS 3413 completed
Wed Dec 20 12:11:07 2023: BS 3414 completed
Wed Dec 20 12:11:09 2023: BS 3415 completed
Wed Dec 20 12:11:11 2023: BS 3416 completed
Wed Dec 20 12:11:13 2023: BS 3417 completed
Wed Dec 20 12:11:15 2023: BS 3418 completed
Wed Dec 20 12:11:17 2023: BS 3419 completed
Wed Dec 20 12:11:19 2023: BS 3420 completed
Wed Dec 20 12:11:21 2023: BS 3421 completed
Wed Dec 20 12:11:23 2023: BS 3422 completed
Wed Dec 20 12:11:25 2023: BS 3423 completed
Wed Dec 20 12:11:27 2023: BS 3424 completed
Wed Dec 20 12:11:29 2023: BS 3425 completed
Wed Dec 20 12:11:31 2023: BS 3426 completed
Wed Dec 20 12:11:33 2023: BS 3427 completed
Wed Dec 20 12:11:35 2023: BS 3428 completed
Wed Dec 20 12:11:37 2023: BS 3429 completed
Wed Dec 20 12:11:40 2023: BS 3430 completed
Wed Dec 20 12:11:42 2023: BS 3431 completed
Wed Dec 20 12:11:44 2023: BS 3432 completed
Wed Dec 20 12:11:46 2023: BS 3433 completed
Wed Dec 20 12:11:48 2023: BS 3434 completed
Wed Dec 20 12:11:50 2023: BS 3435 completed
Wed Dec 20 12:11:52 2023: BS 3436 completed
Wed Dec 20 12:11:54 2023: BS 3437 completed
Wed Dec 20 12:11:56 2023: BS 3438 completed
Wed Dec 20 12:11:58 2023: BS 3439 completed
Wed Dec 20 12:12:00 2023: BS 3440 completed
Wed Dec 20 12:12:02 2023: BS 3441 completed
Wed Dec 20 12:12:04 2023: BS 3442 completed
Wed Dec 20 12:12:06 2023: BS 3443 completed
Wed Dec 20 12:12:08 2023: BS 3444 completed
Wed Dec 20 12:12:10 2023: BS 3445 completed
Wed Dec 20 12:12:12 2023: BS 3446 completed
Wed Dec 20 12:12:14 2023: BS 3447 completed
Wed Dec 20 12:12:16 2023: BS 3448 completed
Wed Dec 20 12:12:18 2023: BS 3449 completed
Wed Dec 20 12:12:21 2023: BS 3450 completed
Wed Dec 20 12:12:23 2023: BS 3451 completed
Wed Dec 20 12:12:25 2023: BS 3452 completed
Wed Dec 20 12:12:27 2023: BS 3453 completed
Wed Dec 20 12:12:29 2023: BS 3454 completed
Wed Dec 20 12:12:31 2023: BS 3455 completed
Wed Dec 20 12:12:33 2023: BS 3456 completed
Wed Dec 20 12:12:35 2023: BS 3457 completed
Wed Dec 20 12:12:37 2023: BS 3458 completed
Wed Dec 20 12:12:39 2023: BS 3459 completed
Wed Dec 20 12:12:41 2023: BS 3460 completed
Wed Dec 20 12:12:43 2023: BS 3461 completed
Wed Dec 20 12:12:45 2023: BS 3462 completed
Wed Dec 20 12:12:47 2023: BS 3463 completed
Wed Dec 20 12:12:49 2023: BS 3464 completed
Wed Dec 20 12:12:51 2023: BS 3465 completed
Wed Dec 20 12:12:53 2023: BS 3466 completed
Wed Dec 20 12:12:55 2023: BS 3467 completed
Wed Dec 20 12:12:57 2023: BS 3468 completed
Wed Dec 20 12:12:59 2023: BS 3469 completed
Wed Dec 20 12:13:01 2023: BS 3470 completed
Wed Dec 20 12:13:04 2023: BS 3471 completed
Wed Dec 20 12:13:06 2023: BS 3472 completed
Wed Dec 20 12:13:08 2023: BS 3473 completed
Wed Dec 20 12:13:10 2023: BS 3474 completed
Wed Dec 20 12:13:12 2023: BS 3475 completed
Wed Dec 20 12:13:14 2023: BS 3476 completed
Wed Dec 20 12:13:16 2023: BS 3477 completed
Wed Dec 20 12:13:18 2023: BS 3478 completed
Wed Dec 20 12:13:20 2023: BS 3479 completed
Wed Dec 20 12:13:22 2023: BS 3480 completed
Wed Dec 20 12:13:24 2023: BS 3481 completed
Wed Dec 20 12:13:26 2023: BS 3482 completed
Wed Dec 20 12:13:28 2023: BS 3483 completed
Wed Dec 20 12:13:30 2023: BS 3484 completed
Wed Dec 20 12:13:32 2023: BS 3485 completed
Wed Dec 20 12:13:34 2023: BS 3486 completed
Wed Dec 20 12:13:36 2023: BS 3487 completed
Wed Dec 20 12:13:38 2023: BS 3488 completed
Wed Dec 20 12:13:40 2023: BS 3489 completed
Wed Dec 20 12:13:42 2023: BS 3490 completed
Wed Dec 20 12:13:44 2023: BS 3491 completed
Wed Dec 20 12:13:47 2023: BS 3492 completed
Wed Dec 20 12:13:49 2023: BS 3493 completed
Wed Dec 20 12:13:51 2023: BS 3494 completed
Wed Dec 20 12:13:53 2023: BS 3495 completed
Wed Dec 20 12:13:55 2023: BS 3496 completed
Wed Dec 20 12:13:57 2023: BS 3497 completed
Wed Dec 20 12:13:59 2023: BS 3498 completed
Wed Dec 20 12:14:01 2023: BS 3499 completed
Wed Dec 20 12:14:03 2023: BS 3500 completed
Wed Dec 20 12:14:05 2023: BS 3501 completed
Wed Dec 20 12:14:07 2023: BS 3502 completed
Wed Dec 20 12:14:09 2023: BS 3503 completed
Wed Dec 20 12:14:11 2023: BS 3504 completed
Wed Dec 20 12:14:13 2023: BS 3505 completed
Wed Dec 20 12:14:15 2023: BS 3506 completed
Wed Dec 20 12:14:17 2023: BS 3507 completed
Wed Dec 20 12:14:19 2023: BS 3508 completed
Wed Dec 20 12:14:21 2023: BS 3509 completed
Wed Dec 20 12:14:23 2023: BS 3510 completed
Wed Dec 20 12:14:25 2023: BS 3511 completed
Wed Dec 20 12:14:28 2023: BS 3512 completed
Wed Dec 20 12:14:30 2023: BS 3513 completed
Wed Dec 20 12:14:32 2023: BS 3514 completed
Wed Dec 20 12:14:34 2023: BS 3515 completed
Wed Dec 20 12:14:36 2023: BS 3516 completed
Wed Dec 20 12:14:38 2023: BS 3517 completed
Wed Dec 20 12:14:40 2023: BS 3518 completed
Wed Dec 20 12:14:42 2023: BS 3519 completed
Wed Dec 20 12:14:44 2023: BS 3520 completed
Wed Dec 20 12:14:46 2023: BS 3521 completed
Wed Dec 20 12:14:48 2023: BS 3522 completed
Wed Dec 20 12:14:50 2023: BS 3523 completed
Wed Dec 20 12:14:52 2023: BS 3524 completed
Wed Dec 20 12:14:54 2023: BS 3525 completed
Wed Dec 20 12:14:56 2023: BS 3526 completed
Wed Dec 20 12:14:58 2023: BS 3527 completed
Wed Dec 20 12:15:00 2023: BS 3528 completed
Wed Dec 20 12:15:02 2023: BS 3529 completed
Wed Dec 20 12:15:04 2023: BS 3530 completed
Wed Dec 20 12:15:06 2023: BS 3531 completed
Wed Dec 20 12:15:08 2023: BS 3532 completed
Wed Dec 20 12:15:11 2023: BS 3533 completed
Wed Dec 20 12:15:13 2023: BS 3534 completed
Wed Dec 20 12:15:15 2023: BS 3535 completed
Wed Dec 20 12:15:17 2023: BS 3536 completed
Wed Dec 20 12:15:19 2023: BS 3537 completed
Wed Dec 20 12:15:21 2023: BS 3538 completed
Wed Dec 20 12:15:23 2023: BS 3539 completed
Wed Dec 20 12:15:25 2023: BS 3540 completed
Wed Dec 20 12:15:27 2023: BS 3541 completed
Wed Dec 20 12:15:29 2023: BS 3542 completed
Wed Dec 20 12:15:31 2023: BS 3543 completed
Wed Dec 20 12:15:33 2023: BS 3544 completed
Wed Dec 20 12:15:35 2023: BS 3545 completed
Wed Dec 20 12:15:37 2023: BS 3546 completed
Wed Dec 20 12:15:39 2023: BS 3547 completed
Wed Dec 20 12:15:41 2023: BS 3548 completed
Wed Dec 20 12:15:43 2023: BS 3549 completed
Wed Dec 20 12:15:45 2023: BS 3550 completed
Wed Dec 20 12:15:47 2023: BS 3551 completed
Wed Dec 20 12:15:49 2023: BS 3552 completed
Wed Dec 20 12:15:52 2023: BS 3553 completed
Wed Dec 20 12:15:54 2023: BS 3554 completed
Wed Dec 20 12:15:56 2023: BS 3555 completed
Wed Dec 20 12:15:58 2023: BS 3556 completed
Wed Dec 20 12:16:00 2023: BS 3557 completed
Wed Dec 20 12:16:02 2023: BS 3558 completed
Wed Dec 20 12:16:04 2023: BS 3559 completed
Wed Dec 20 12:16:06 2023: BS 3560 completed
Wed Dec 20 12:16:08 2023: BS 3561 completed
Wed Dec 20 12:16:10 2023: BS 3562 completed
Wed Dec 20 12:16:12 2023: BS 3563 completed
Wed Dec 20 12:16:14 2023: BS 3564 completed
Wed Dec 20 12:16:16 2023: BS 3565 completed
Wed Dec 20 12:16:18 2023: BS 3566 completed
Wed Dec 20 12:16:20 2023: BS 3567 completed
Wed Dec 20 12:16:22 2023: BS 3568 completed
Wed Dec 20 12:16:24 2023: BS 3569 completed
Wed Dec 20 12:16:26 2023: BS 3570 completed
Wed Dec 20 12:16:28 2023: BS 3571 completed
Wed Dec 20 12:16:30 2023: BS 3572 completed
Wed Dec 20 12:16:32 2023: BS 3573 completed
Wed Dec 20 12:16:35 2023: BS 3574 completed
Wed Dec 20 12:16:37 2023: BS 3575 completed
Wed Dec 20 12:16:39 2023: BS 3576 completed
Wed Dec 20 12:16:41 2023: BS 3577 completed
Wed Dec 20 12:16:43 2023: BS 3578 completed
Wed Dec 20 12:16:45 2023: BS 3579 completed
Wed Dec 20 12:16:47 2023: BS 3580 completed
Wed Dec 20 12:16:49 2023: BS 3581 completed
Wed Dec 20 12:16:51 2023: BS 3582 completed
Wed Dec 20 12:16:53 2023: BS 3583 completed
Wed Dec 20 12:16:55 2023: BS 3584 completed
Wed Dec 20 12:16:57 2023: BS 3585 completed
Wed Dec 20 12:16:59 2023: BS 3586 completed
Wed Dec 20 12:17:01 2023: BS 3587 completed
Wed Dec 20 12:17:03 2023: BS 3588 completed
Wed Dec 20 12:17:05 2023: BS 3589 completed
Wed Dec 20 12:17:07 2023: BS 3590 completed
Wed Dec 20 12:17:09 2023: BS 3591 completed
Wed Dec 20 12:17:11 2023: BS 3592 completed
Wed Dec 20 12:17:13 2023: BS 3593 completed
Wed Dec 20 12:17:16 2023: BS 3594 completed
Wed Dec 20 12:17:18 2023: BS 3595 completed
Wed Dec 20 12:17:20 2023: BS 3596 completed
Wed Dec 20 12:17:22 2023: BS 3597 completed
Wed Dec 20 12:17:24 2023: BS 3598 completed
Wed Dec 20 12:17:26 2023: BS 3599 completed
Wed Dec 20 12:17:28 2023: BS 3600 completed
Wed Dec 20 12:17:30 2023: BS 3601 completed
Wed Dec 20 12:17:32 2023: BS 3602 completed
Wed Dec 20 12:17:34 2023: BS 3603 completed
Wed Dec 20 12:17:36 2023: BS 3604 completed
Wed Dec 20 12:17:38 2023: BS 3605 completed
Wed Dec 20 12:17:40 2023: BS 3606 completed
Wed Dec 20 12:17:42 2023: BS 3607 completed
Wed Dec 20 12:17:44 2023: BS 3608 completed
Wed Dec 20 12:17:46 2023: BS 3609 completed
Wed Dec 20 12:17:48 2023: BS 3610 completed
Wed Dec 20 12:17:50 2023: BS 3611 completed
Wed Dec 20 12:17:52 2023: BS 3612 completed
Wed Dec 20 12:17:54 2023: BS 3613 completed
Wed Dec 20 12:17:56 2023: BS 3614 completed
Wed Dec 20 12:17:59 2023: BS 3615 completed
Wed Dec 20 12:18:01 2023: BS 3616 completed
Wed Dec 20 12:18:03 2023: BS 3617 completed
Wed Dec 20 12:18:05 2023: BS 3618 completed
Wed Dec 20 12:18:07 2023: BS 3619 completed
Wed Dec 20 12:18:09 2023: BS 3620 completed
Wed Dec 20 12:18:11 2023: BS 3621 completed
Wed Dec 20 12:18:13 2023: BS 3622 completed
Wed Dec 20 12:18:15 2023: BS 3623 completed
Wed Dec 20 12:18:17 2023: BS 3624 completed
Wed Dec 20 12:18:19 2023: BS 3625 completed
Wed Dec 20 12:18:21 2023: BS 3626 completed
Wed Dec 20 12:18:23 2023: BS 3627 completed
Wed Dec 20 12:18:25 2023: BS 3628 completed
Wed Dec 20 12:18:27 2023: BS 3629 completed
Wed Dec 20 12:18:29 2023: BS 3630 completed
Wed Dec 20 12:18:31 2023: BS 3631 completed
Wed Dec 20 12:18:33 2023: BS 3632 completed
Wed Dec 20 12:18:35 2023: BS 3633 completed
Wed Dec 20 12:18:37 2023: BS 3634 completed
Wed Dec 20 12:18:39 2023: BS 3635 completed
Wed Dec 20 12:18:42 2023: BS 3636 completed
Wed Dec 20 12:18:44 2023: BS 3637 completed
Wed Dec 20 12:18:46 2023: BS 3638 completed
Wed Dec 20 12:18:48 2023: BS 3639 completed
Wed Dec 20 12:18:50 2023: BS 3640 completed
Wed Dec 20 12:18:52 2023: BS 3641 completed
Wed Dec 20 12:18:54 2023: BS 3642 completed
Wed Dec 20 12:18:56 2023: BS 3643 completed
Wed Dec 20 12:18:58 2023: BS 3644 completed
Wed Dec 20 12:19:00 2023: BS 3645 completed
Wed Dec 20 12:19:02 2023: BS 3646 completed
Wed Dec 20 12:19:04 2023: BS 3647 completed
Wed Dec 20 12:19:06 2023: BS 3648 completed
Wed Dec 20 12:19:08 2023: BS 3649 completed
Wed Dec 20 12:19:10 2023: BS 3650 completed
Wed Dec 20 12:19:12 2023: BS 3651 completed
Wed Dec 20 12:19:14 2023: BS 3652 completed
Wed Dec 20 12:19:16 2023: BS 3653 completed
Wed Dec 20 12:19:18 2023: BS 3654 completed
Wed Dec 20 12:19:20 2023: BS 3655 completed
Wed Dec 20 12:19:23 2023: BS 3656 completed
Wed Dec 20 12:19:25 2023: BS 3657 completed
Wed Dec 20 12:19:27 2023: BS 3658 completed
Wed Dec 20 12:19:29 2023: BS 3659 completed
Wed Dec 20 12:19:31 2023: BS 3660 completed
Wed Dec 20 12:19:33 2023: BS 3661 completed
Wed Dec 20 12:19:35 2023: BS 3662 completed
Wed Dec 20 12:19:37 2023: BS 3663 completed
Wed Dec 20 12:19:39 2023: BS 3664 completed
Wed Dec 20 12:19:41 2023: BS 3665 completed
Wed Dec 20 12:19:43 2023: BS 3666 completed
Wed Dec 20 12:19:45 2023: BS 3667 completed
Wed Dec 20 12:19:47 2023: BS 3668 completed
Wed Dec 20 12:19:49 2023: BS 3669 completed
Wed Dec 20 12:19:51 2023: BS 3670 completed
Wed Dec 20 12:19:53 2023: BS 3671 completed
Wed Dec 20 12:19:55 2023: BS 3672 completed
Wed Dec 20 12:19:57 2023: BS 3673 completed
Wed Dec 20 12:19:59 2023: BS 3674 completed
Wed Dec 20 12:20:01 2023: BS 3675 completed
Wed Dec 20 12:20:03 2023: BS 3676 completed
Wed Dec 20 12:20:06 2023: BS 3677 completed
Wed Dec 20 12:20:08 2023: BS 3678 completed
Wed Dec 20 12:20:10 2023: BS 3679 completed
Wed Dec 20 12:20:12 2023: BS 3680 completed
Wed Dec 20 12:20:14 2023: BS 3681 completed
Wed Dec 20 12:20:16 2023: BS 3682 completed
Wed Dec 20 12:20:18 2023: BS 3683 completed
Wed Dec 20 12:20:20 2023: BS 3684 completed
Wed Dec 20 12:20:22 2023: BS 3685 completed
Wed Dec 20 12:20:24 2023: BS 3686 completed
Wed Dec 20 12:20:26 2023: BS 3687 completed
Wed Dec 20 12:20:28 2023: BS 3688 completed
Wed Dec 20 12:20:30 2023: BS 3689 completed
Wed Dec 20 12:20:32 2023: BS 3690 completed
Wed Dec 20 12:20:34 2023: BS 3691 completed
Wed Dec 20 12:20:36 2023: BS 3692 completed
Wed Dec 20 12:20:38 2023: BS 3693 completed
Wed Dec 20 12:20:40 2023: BS 3694 completed
Wed Dec 20 12:20:42 2023: BS 3695 completed
Wed Dec 20 12:20:44 2023: BS 3696 completed
Wed Dec 20 12:20:47 2023: BS 3697 completed
Wed Dec 20 12:20:49 2023: BS 3698 completed
Wed Dec 20 12:20:51 2023: BS 3699 completed
Wed Dec 20 12:20:53 2023: BS 3700 completed
Wed Dec 20 12:20:55 2023: BS 3701 completed
Wed Dec 20 12:20:57 2023: BS 3702 completed
Wed Dec 20 12:20:59 2023: BS 3703 completed
Wed Dec 20 12:21:01 2023: BS 3704 completed
Wed Dec 20 12:21:03 2023: BS 3705 completed
Wed Dec 20 12:21:05 2023: BS 3706 completed
Wed Dec 20 12:21:07 2023: BS 3707 completed
Wed Dec 20 12:21:09 2023: BS 3708 completed
Wed Dec 20 12:21:11 2023: BS 3709 completed
Wed Dec 20 12:21:13 2023: BS 3710 completed
Wed Dec 20 12:21:15 2023: BS 3711 completed
Wed Dec 20 12:21:17 2023: BS 3712 completed
Wed Dec 20 12:21:19 2023: BS 3713 completed
Wed Dec 20 12:21:21 2023: BS 3714 completed
Wed Dec 20 12:21:23 2023: BS 3715 completed
Wed Dec 20 12:21:25 2023: BS 3716 completed
Wed Dec 20 12:21:27 2023: BS 3717 completed
Wed Dec 20 12:21:30 2023: BS 3718 completed
Wed Dec 20 12:21:32 2023: BS 3719 completed
Wed Dec 20 12:21:34 2023: BS 3720 completed
Wed Dec 20 12:21:36 2023: BS 3721 completed
Wed Dec 20 12:21:38 2023: BS 3722 completed
Wed Dec 20 12:21:40 2023: BS 3723 completed
Wed Dec 20 12:21:42 2023: BS 3724 completed
Wed Dec 20 12:21:44 2023: BS 3725 completed
Wed Dec 20 12:21:46 2023: BS 3726 completed
Wed Dec 20 12:21:48 2023: BS 3727 completed
Wed Dec 20 12:21:50 2023: BS 3728 completed
Wed Dec 20 12:21:52 2023: BS 3729 completed
Wed Dec 20 12:21:54 2023: BS 3730 completed
Wed Dec 20 12:21:56 2023: BS 3731 completed
Wed Dec 20 12:21:58 2023: BS 3732 completed
Wed Dec 20 12:22:00 2023: BS 3733 completed
Wed Dec 20 12:22:02 2023: BS 3734 completed
Wed Dec 20 12:22:04 2023: BS 3735 completed
Wed Dec 20 12:22:06 2023: BS 3736 completed
Wed Dec 20 12:22:08 2023: BS 3737 completed
Wed Dec 20 12:22:11 2023: BS 3738 completed
Wed Dec 20 12:22:13 2023: BS 3739 completed
Wed Dec 20 12:22:15 2023: BS 3740 completed
Wed Dec 20 12:22:17 2023: BS 3741 completed
Wed Dec 20 12:22:19 2023: BS 3742 completed
Wed Dec 20 12:22:21 2023: BS 3743 completed
Wed Dec 20 12:22:23 2023: BS 3744 completed
Wed Dec 20 12:22:25 2023: BS 3745 completed
Wed Dec 20 12:22:27 2023: BS 3746 completed
Wed Dec 20 12:22:29 2023: BS 3747 completed
Wed Dec 20 12:22:31 2023: BS 3748 completed
Wed Dec 20 12:22:33 2023: BS 3749 completed
Wed Dec 20 12:22:35 2023: BS 3750 completed
Wed Dec 20 12:22:37 2023: BS 3751 completed
Wed Dec 20 12:22:39 2023: BS 3752 completed
Wed Dec 20 12:22:41 2023: BS 3753 completed
Wed Dec 20 12:22:43 2023: BS 3754 completed
Wed Dec 20 12:22:45 2023: BS 3755 completed
Wed Dec 20 12:22:47 2023: BS 3756 completed
Wed Dec 20 12:22:49 2023: BS 3757 completed
Wed Dec 20 12:22:51 2023: BS 3758 completed
Wed Dec 20 12:22:54 2023: BS 3759 completed
Wed Dec 20 12:22:56 2023: BS 3760 completed
Wed Dec 20 12:22:58 2023: BS 3761 completed
Wed Dec 20 12:23:00 2023: BS 3762 completed
Wed Dec 20 12:23:02 2023: BS 3763 completed
Wed Dec 20 12:23:04 2023: BS 3764 completed
Wed Dec 20 12:23:06 2023: BS 3765 completed
Wed Dec 20 12:23:08 2023: BS 3766 completed
Wed Dec 20 12:23:10 2023: BS 3767 completed
Wed Dec 20 12:23:12 2023: BS 3768 completed
Wed Dec 20 12:23:14 2023: BS 3769 completed
Wed Dec 20 12:23:16 2023: BS 3770 completed
Wed Dec 20 12:23:18 2023: BS 3771 completed
Wed Dec 20 12:23:20 2023: BS 3772 completed
Wed Dec 20 12:23:22 2023: BS 3773 completed
Wed Dec 20 12:23:24 2023: BS 3774 completed
Wed Dec 20 12:23:26 2023: BS 3775 completed
Wed Dec 20 12:23:28 2023: BS 3776 completed
Wed Dec 20 12:23:30 2023: BS 3777 completed
Wed Dec 20 12:23:32 2023: BS 3778 completed
Wed Dec 20 12:23:34 2023: BS 3779 completed
Wed Dec 20 12:23:37 2023: BS 3780 completed
Wed Dec 20 12:23:39 2023: BS 3781 completed
Wed Dec 20 12:23:41 2023: BS 3782 completed
Wed Dec 20 12:23:43 2023: BS 3783 completed
Wed Dec 20 12:23:45 2023: BS 3784 completed
Wed Dec 20 12:23:47 2023: BS 3785 completed
Wed Dec 20 12:23:49 2023: BS 3786 completed
Wed Dec 20 12:23:51 2023: BS 3787 completed
Wed Dec 20 12:23:53 2023: BS 3788 completed
Wed Dec 20 12:23:55 2023: BS 3789 completed
Wed Dec 20 12:23:57 2023: BS 3790 completed
Wed Dec 20 12:23:59 2023: BS 3791 completed
Wed Dec 20 12:24:01 2023: BS 3792 completed
Wed Dec 20 12:24:03 2023: BS 3793 completed
Wed Dec 20 12:24:05 2023: BS 3794 completed
Wed Dec 20 12:24:07 2023: BS 3795 completed
Wed Dec 20 12:24:09 2023: BS 3796 completed
Wed Dec 20 12:24:11 2023: BS 3797 completed
Wed Dec 20 12:24:13 2023: BS 3798 completed
Wed Dec 20 12:24:15 2023: BS 3799 completed
Wed Dec 20 12:24:18 2023: BS 3800 completed
Wed Dec 20 12:24:20 2023: BS 3801 completed
Wed Dec 20 12:24:22 2023: BS 3802 completed
Wed Dec 20 12:24:24 2023: BS 3803 completed
Wed Dec 20 12:24:26 2023: BS 3804 completed
Wed Dec 20 12:24:28 2023: BS 3805 completed
Wed Dec 20 12:24:30 2023: BS 3806 completed
Wed Dec 20 12:24:32 2023: BS 3807 completed
Wed Dec 20 12:24:34 2023: BS 3808 completed
Wed Dec 20 12:24:36 2023: BS 3809 completed
Wed Dec 20 12:24:38 2023: BS 3810 completed
Wed Dec 20 12:24:40 2023: BS 3811 completed
Wed Dec 20 12:24:42 2023: BS 3812 completed
Wed Dec 20 12:24:44 2023: BS 3813 completed
Wed Dec 20 12:24:46 2023: BS 3814 completed
Wed Dec 20 12:24:48 2023: BS 3815 completed
Wed Dec 20 12:24:50 2023: BS 3816 completed
Wed Dec 20 12:24:52 2023: BS 3817 completed
Wed Dec 20 12:24:54 2023: BS 3818 completed
Wed Dec 20 12:24:56 2023: BS 3819 completed
Wed Dec 20 12:24:58 2023: BS 3820 completed
Wed Dec 20 12:25:01 2023: BS 3821 completed
Wed Dec 20 12:25:03 2023: BS 3822 completed
Wed Dec 20 12:25:05 2023: BS 3823 completed
Wed Dec 20 12:25:07 2023: BS 3824 completed
Wed Dec 20 12:25:09 2023: BS 3825 completed
Wed Dec 20 12:25:11 2023: BS 3826 completed
Wed Dec 20 12:25:13 2023: BS 3827 completed
Wed Dec 20 12:25:15 2023: BS 3828 completed
Wed Dec 20 12:25:17 2023: BS 3829 completed
Wed Dec 20 12:25:19 2023: BS 3830 completed
Wed Dec 20 12:25:21 2023: BS 3831 completed
Wed Dec 20 12:25:23 2023: BS 3832 completed
Wed Dec 20 12:25:25 2023: BS 3833 completed
Wed Dec 20 12:25:27 2023: BS 3834 completed
Wed Dec 20 12:25:29 2023: BS 3835 completed
Wed Dec 20 12:25:31 2023: BS 3836 completed
Wed Dec 20 12:25:33 2023: BS 3837 completed
Wed Dec 20 12:25:35 2023: BS 3838 completed
Wed Dec 20 12:25:37 2023: BS 3839 completed
Wed Dec 20 12:25:39 2023: BS 3840 completed
Wed Dec 20 12:25:42 2023: BS 3841 completed
Wed Dec 20 12:25:44 2023: BS 3842 completed
Wed Dec 20 12:25:46 2023: BS 3843 completed
Wed Dec 20 12:25:48 2023: BS 3844 completed
Wed Dec 20 12:25:50 2023: BS 3845 completed
Wed Dec 20 12:25:52 2023: BS 3846 completed
Wed Dec 20 12:25:54 2023: BS 3847 completed
Wed Dec 20 12:25:56 2023: BS 3848 completed
Wed Dec 20 12:25:58 2023: BS 3849 completed
Wed Dec 20 12:26:00 2023: BS 3850 completed
Wed Dec 20 12:26:02 2023: BS 3851 completed
Wed Dec 20 12:26:04 2023: BS 3852 completed
Wed Dec 20 12:26:06 2023: BS 3853 completed
Wed Dec 20 12:26:08 2023: BS 3854 completed
Wed Dec 20 12:26:10 2023: BS 3855 completed
Wed Dec 20 12:26:12 2023: BS 3856 completed
Wed Dec 20 12:26:14 2023: BS 3857 completed
Wed Dec 20 12:26:16 2023: BS 3858 completed
Wed Dec 20 12:26:18 2023: BS 3859 completed
Wed Dec 20 12:26:20 2023: BS 3860 completed
Wed Dec 20 12:26:22 2023: BS 3861 completed
Wed Dec 20 12:26:25 2023: BS 3862 completed
Wed Dec 20 12:26:27 2023: BS 3863 completed
Wed Dec 20 12:26:29 2023: BS 3864 completed
Wed Dec 20 12:26:31 2023: BS 3865 completed
Wed Dec 20 12:26:33 2023: BS 3866 completed
Wed Dec 20 12:26:35 2023: BS 3867 completed
Wed Dec 20 12:26:37 2023: BS 3868 completed
Wed Dec 20 12:26:39 2023: BS 3869 completed
Wed Dec 20 12:26:41 2023: BS 3870 completed
Wed Dec 20 12:26:43 2023: BS 3871 completed
Wed Dec 20 12:26:45 2023: BS 3872 completed
Wed Dec 20 12:26:47 2023: BS 3873 completed
Wed Dec 20 12:26:49 2023: BS 3874 completed
Wed Dec 20 12:26:51 2023: BS 3875 completed
Wed Dec 20 12:26:53 2023: BS 3876 completed
Wed Dec 20 12:26:55 2023: BS 3877 completed
Wed Dec 20 12:26:57 2023: BS 3878 completed
Wed Dec 20 12:26:59 2023: BS 3879 completed
Wed Dec 20 12:27:01 2023: BS 3880 completed
Wed Dec 20 12:27:03 2023: BS 3881 completed
Wed Dec 20 12:27:06 2023: BS 3882 completed
Wed Dec 20 12:27:08 2023: BS 3883 completed
Wed Dec 20 12:27:10 2023: BS 3884 completed
Wed Dec 20 12:27:12 2023: BS 3885 completed
Wed Dec 20 12:27:14 2023: BS 3886 completed
Wed Dec 20 12:27:16 2023: BS 3887 completed
Wed Dec 20 12:27:18 2023: BS 3888 completed
Wed Dec 20 12:27:20 2023: BS 3889 completed
Wed Dec 20 12:27:22 2023: BS 3890 completed
Wed Dec 20 12:27:24 2023: BS 3891 completed
Wed Dec 20 12:27:26 2023: BS 3892 completed
Wed Dec 20 12:27:28 2023: BS 3893 completed
Wed Dec 20 12:27:30 2023: BS 3894 completed
Wed Dec 20 12:27:32 2023: BS 3895 completed
Wed Dec 20 12:27:34 2023: BS 3896 completed
Wed Dec 20 12:27:36 2023: BS 3897 completed
Wed Dec 20 12:27:38 2023: BS 3898 completed
Wed Dec 20 12:27:40 2023: BS 3899 completed
Wed Dec 20 12:27:42 2023: BS 3900 completed
Wed Dec 20 12:27:44 2023: BS 3901 completed
Wed Dec 20 12:27:46 2023: BS 3902 completed
Wed Dec 20 12:27:49 2023: BS 3903 completed
Wed Dec 20 12:27:51 2023: BS 3904 completed
Wed Dec 20 12:27:53 2023: BS 3905 completed
Wed Dec 20 12:27:55 2023: BS 3906 completed
Wed Dec 20 12:27:57 2023: BS 3907 completed
Wed Dec 20 12:27:59 2023: BS 3908 completed
Wed Dec 20 12:28:01 2023: BS 3909 completed
Wed Dec 20 12:28:03 2023: BS 3910 completed
Wed Dec 20 12:28:05 2023: BS 3911 completed
Wed Dec 20 12:28:07 2023: BS 3912 completed
Wed Dec 20 12:28:09 2023: BS 3913 completed
Wed Dec 20 12:28:11 2023: BS 3914 completed
Wed Dec 20 12:28:13 2023: BS 3915 completed
Wed Dec 20 12:28:15 2023: BS 3916 completed
Wed Dec 20 12:28:17 2023: BS 3917 completed
Wed Dec 20 12:28:19 2023: BS 3918 completed
Wed Dec 20 12:28:21 2023: BS 3919 completed
Wed Dec 20 12:28:23 2023: BS 3920 completed
Wed Dec 20 12:28:25 2023: BS 3921 completed
Wed Dec 20 12:28:27 2023: BS 3922 completed
Wed Dec 20 12:28:29 2023: BS 3923 completed
Wed Dec 20 12:28:32 2023: BS 3924 completed
Wed Dec 20 12:28:34 2023: BS 3925 completed
Wed Dec 20 12:28:36 2023: BS 3926 completed
Wed Dec 20 12:28:38 2023: BS 3927 completed
Wed Dec 20 12:28:40 2023: BS 3928 completed
Wed Dec 20 12:28:42 2023: BS 3929 completed
Wed Dec 20 12:28:44 2023: BS 3930 completed
Wed Dec 20 12:28:46 2023: BS 3931 completed
Wed Dec 20 12:28:48 2023: BS 3932 completed
Wed Dec 20 12:28:50 2023: BS 3933 completed
Wed Dec 20 12:28:52 2023: BS 3934 completed
Wed Dec 20 12:28:54 2023: BS 3935 completed
Wed Dec 20 12:28:56 2023: BS 3936 completed
Wed Dec 20 12:28:58 2023: BS 3937 completed
Wed Dec 20 12:29:00 2023: BS 3938 completed
Wed Dec 20 12:29:02 2023: BS 3939 completed
Wed Dec 20 12:29:04 2023: BS 3940 completed
Wed Dec 20 12:29:06 2023: BS 3941 completed
Wed Dec 20 12:29:08 2023: BS 3942 completed
Wed Dec 20 12:29:10 2023: BS 3943 completed
Wed Dec 20 12:29:13 2023: BS 3944 completed
Wed Dec 20 12:29:15 2023: BS 3945 completed
Wed Dec 20 12:29:17 2023: BS 3946 completed
Wed Dec 20 12:29:19 2023: BS 3947 completed
Wed Dec 20 12:29:21 2023: BS 3948 completed
Wed Dec 20 12:29:23 2023: BS 3949 completed
Wed Dec 20 12:29:25 2023: BS 3950 completed
Wed Dec 20 12:29:27 2023: BS 3951 completed
Wed Dec 20 12:29:29 2023: BS 3952 completed
Wed Dec 20 12:29:31 2023: BS 3953 completed
Wed Dec 20 12:29:33 2023: BS 3954 completed
Wed Dec 20 12:29:35 2023: BS 3955 completed
Wed Dec 20 12:29:37 2023: BS 3956 completed
Wed Dec 20 12:29:39 2023: BS 3957 completed
Wed Dec 20 12:29:41 2023: BS 3958 completed
Wed Dec 20 12:29:43 2023: BS 3959 completed
Wed Dec 20 12:29:45 2023: BS 3960 completed
Wed Dec 20 12:29:47 2023: BS 3961 completed
Wed Dec 20 12:29:49 2023: BS 3962 completed
Wed Dec 20 12:29:51 2023: BS 3963 completed
Wed Dec 20 12:29:53 2023: BS 3964 completed
Wed Dec 20 12:29:56 2023: BS 3965 completed
Wed Dec 20 12:29:58 2023: BS 3966 completed
Wed Dec 20 12:30:00 2023: BS 3967 completed
Wed Dec 20 12:30:02 2023: BS 3968 completed
Wed Dec 20 12:30:04 2023: BS 3969 completed
Wed Dec 20 12:30:06 2023: BS 3970 completed
Wed Dec 20 12:30:08 2023: BS 3971 completed
Wed Dec 20 12:30:10 2023: BS 3972 completed
Wed Dec 20 12:30:12 2023: BS 3973 completed
Wed Dec 20 12:30:14 2023: BS 3974 completed
Wed Dec 20 12:30:16 2023: BS 3975 completed
Wed Dec 20 12:30:18 2023: BS 3976 completed
Wed Dec 20 12:30:20 2023: BS 3977 completed
Wed Dec 20 12:30:22 2023: BS 3978 completed
Wed Dec 20 12:30:24 2023: BS 3979 completed
Wed Dec 20 12:30:26 2023: BS 3980 completed
Wed Dec 20 12:30:28 2023: BS 3981 completed
Wed Dec 20 12:30:30 2023: BS 3982 completed
Wed Dec 20 12:30:32 2023: BS 3983 completed
Wed Dec 20 12:30:34 2023: BS 3984 completed
Wed Dec 20 12:30:37 2023: BS 3985 completed
Wed Dec 20 12:30:39 2023: BS 3986 completed
Wed Dec 20 12:30:41 2023: BS 3987 completed
Wed Dec 20 12:30:43 2023: BS 3988 completed
Wed Dec 20 12:30:45 2023: BS 3989 completed
Wed Dec 20 12:30:47 2023: BS 3990 completed
Wed Dec 20 12:30:49 2023: BS 3991 completed
Wed Dec 20 12:30:51 2023: BS 3992 completed
Wed Dec 20 12:30:53 2023: BS 3993 completed
Wed Dec 20 12:30:55 2023: BS 3994 completed
Wed Dec 20 12:30:57 2023: BS 3995 completed
Wed Dec 20 12:30:59 2023: BS 3996 completed
Wed Dec 20 12:31:01 2023: BS 3997 completed
Wed Dec 20 12:31:03 2023: BS 3998 completed
Wed Dec 20 12:31:05 2023: BS 3999 completed
Wed Dec 20 12:31:07 2023: BS 4000 completed
Wed Dec 20 12:31:09 2023: BS 4001 completed
Wed Dec 20 12:31:11 2023: BS 4002 completed
Wed Dec 20 12:31:13 2023: BS 4003 completed
Wed Dec 20 12:31:15 2023: BS 4004 completed
Wed Dec 20 12:31:17 2023: BS 4005 completed
Wed Dec 20 12:31:20 2023: BS 4006 completed
Wed Dec 20 12:31:22 2023: BS 4007 completed
Wed Dec 20 12:31:24 2023: BS 4008 completed
Wed Dec 20 12:31:26 2023: BS 4009 completed
Wed Dec 20 12:31:28 2023: BS 4010 completed
Wed Dec 20 12:31:30 2023: BS 4011 completed
Wed Dec 20 12:31:32 2023: BS 4012 completed
Wed Dec 20 12:31:34 2023: BS 4013 completed
Wed Dec 20 12:31:36 2023: BS 4014 completed
Wed Dec 20 12:31:38 2023: BS 4015 completed
Wed Dec 20 12:31:40 2023: BS 4016 completed
Wed Dec 20 12:31:42 2023: BS 4017 completed
Wed Dec 20 12:31:44 2023: BS 4018 completed
Wed Dec 20 12:31:46 2023: BS 4019 completed
Wed Dec 20 12:31:48 2023: BS 4020 completed
Wed Dec 20 12:31:50 2023: BS 4021 completed
Wed Dec 20 12:31:52 2023: BS 4022 completed
Wed Dec 20 12:31:54 2023: BS 4023 completed
Wed Dec 20 12:31:56 2023: BS 4024 completed
Wed Dec 20 12:31:58 2023: BS 4025 completed
Wed Dec 20 12:32:01 2023: BS 4026 completed
Wed Dec 20 12:32:03 2023: BS 4027 completed
Wed Dec 20 12:32:05 2023: BS 4028 completed
Wed Dec 20 12:32:07 2023: BS 4029 completed
Wed Dec 20 12:32:09 2023: BS 4030 completed
Wed Dec 20 12:32:11 2023: BS 4031 completed
Wed Dec 20 12:32:13 2023: BS 4032 completed
Wed Dec 20 12:32:15 2023: BS 4033 completed
Wed Dec 20 12:32:17 2023: BS 4034 completed
Wed Dec 20 12:32:19 2023: BS 4035 completed
Wed Dec 20 12:32:21 2023: BS 4036 completed
Wed Dec 20 12:32:23 2023: BS 4037 completed
Wed Dec 20 12:32:25 2023: BS 4038 completed
Wed Dec 20 12:32:27 2023: BS 4039 completed
Wed Dec 20 12:32:29 2023: BS 4040 completed
Wed Dec 20 12:32:31 2023: BS 4041 completed
Wed Dec 20 12:32:33 2023: BS 4042 completed
Wed Dec 20 12:32:35 2023: BS 4043 completed
Wed Dec 20 12:32:37 2023: BS 4044 completed
Wed Dec 20 12:32:39 2023: BS 4045 completed
Wed Dec 20 12:32:41 2023: BS 4046 completed
Wed Dec 20 12:32:44 2023: BS 4047 completed
Wed Dec 20 12:32:46 2023: BS 4048 completed
Wed Dec 20 12:32:48 2023: BS 4049 completed
Wed Dec 20 12:32:50 2023: BS 4050 completed
Wed Dec 20 12:32:52 2023: BS 4051 completed
Wed Dec 20 12:32:54 2023: BS 4052 completed
Wed Dec 20 12:32:56 2023: BS 4053 completed
Wed Dec 20 12:32:58 2023: BS 4054 completed
Wed Dec 20 12:33:00 2023: BS 4055 completed
Wed Dec 20 12:33:02 2023: BS 4056 completed
Wed Dec 20 12:33:04 2023: BS 4057 completed
Wed Dec 20 12:33:06 2023: BS 4058 completed
Wed Dec 20 12:33:08 2023: BS 4059 completed
Wed Dec 20 12:33:10 2023: BS 4060 completed
Wed Dec 20 12:33:12 2023: BS 4061 completed
Wed Dec 20 12:33:14 2023: BS 4062 completed
Wed Dec 20 12:33:16 2023: BS 4063 completed
Wed Dec 20 12:33:18 2023: BS 4064 completed
Wed Dec 20 12:33:20 2023: BS 4065 completed
Wed Dec 20 12:33:22 2023: BS 4066 completed
Wed Dec 20 12:33:24 2023: BS 4067 completed
Wed Dec 20 12:33:27 2023: BS 4068 completed
Wed Dec 20 12:33:29 2023: BS 4069 completed
Wed Dec 20 12:33:31 2023: BS 4070 completed
Wed Dec 20 12:33:33 2023: BS 4071 completed
Wed Dec 20 12:33:35 2023: BS 4072 completed
Wed Dec 20 12:33:37 2023: BS 4073 completed
Wed Dec 20 12:33:39 2023: BS 4074 completed
Wed Dec 20 12:33:41 2023: BS 4075 completed
Wed Dec 20 12:33:43 2023: BS 4076 completed
Wed Dec 20 12:33:45 2023: BS 4077 completed
Wed Dec 20 12:33:47 2023: BS 4078 completed
Wed Dec 20 12:33:49 2023: BS 4079 completed
Wed Dec 20 12:33:51 2023: BS 4080 completed
Wed Dec 20 12:33:53 2023: BS 4081 completed
Wed Dec 20 12:33:55 2023: BS 4082 completed
Wed Dec 20 12:33:57 2023: BS 4083 completed
Wed Dec 20 12:33:59 2023: BS 4084 completed
Wed Dec 20 12:34:01 2023: BS 4085 completed
Wed Dec 20 12:34:03 2023: BS 4086 completed
Wed Dec 20 12:34:05 2023: BS 4087 completed
Wed Dec 20 12:34:08 2023: BS 4088 completed
Wed Dec 20 12:34:10 2023: BS 4089 completed
Wed Dec 20 12:34:12 2023: BS 4090 completed
Wed Dec 20 12:34:14 2023: BS 4091 completed
Wed Dec 20 12:34:16 2023: BS 4092 completed
Wed Dec 20 12:34:18 2023: BS 4093 completed
Wed Dec 20 12:34:20 2023: BS 4094 completed
Wed Dec 20 12:34:22 2023: BS 4095 completed
Wed Dec 20 12:34:24 2023: BS 4096 completed
Wed Dec 20 12:34:26 2023: BS 4097 completed
Wed Dec 20 12:34:28 2023: BS 4098 completed
Wed Dec 20 12:34:30 2023: BS 4099 completed
Wed Dec 20 12:34:32 2023: BS 4100 completed
Wed Dec 20 12:34:34 2023: BS 4101 completed
Wed Dec 20 12:34:36 2023: BS 4102 completed
Wed Dec 20 12:34:38 2023: BS 4103 completed
Wed Dec 20 12:34:40 2023: BS 4104 completed
Wed Dec 20 12:34:42 2023: BS 4105 completed
Wed Dec 20 12:34:44 2023: BS 4106 completed
Wed Dec 20 12:34:46 2023: BS 4107 completed
Wed Dec 20 12:34:48 2023: BS 4108 completed
Wed Dec 20 12:34:51 2023: BS 4109 completed
Wed Dec 20 12:34:53 2023: BS 4110 completed
Wed Dec 20 12:34:55 2023: BS 4111 completed
Wed Dec 20 12:34:57 2023: BS 4112 completed
Wed Dec 20 12:34:59 2023: BS 4113 completed
Wed Dec 20 12:35:01 2023: BS 4114 completed
Wed Dec 20 12:35:03 2023: BS 4115 completed
Wed Dec 20 12:35:05 2023: BS 4116 completed
Wed Dec 20 12:35:07 2023: BS 4117 completed
Wed Dec 20 12:35:09 2023: BS 4118 completed
Wed Dec 20 12:35:11 2023: BS 4119 completed
Wed Dec 20 12:35:13 2023: BS 4120 completed
Wed Dec 20 12:35:15 2023: BS 4121 completed
Wed Dec 20 12:35:17 2023: BS 4122 completed
Wed Dec 20 12:35:19 2023: BS 4123 completed
Wed Dec 20 12:35:21 2023: BS 4124 completed
Wed Dec 20 12:35:23 2023: BS 4125 completed
Wed Dec 20 12:35:25 2023: BS 4126 completed
Wed Dec 20 12:35:27 2023: BS 4127 completed
Wed Dec 20 12:35:29 2023: BS 4128 completed
Wed Dec 20 12:35:32 2023: BS 4129 completed
Wed Dec 20 12:35:34 2023: BS 4130 completed
Wed Dec 20 12:35:36 2023: BS 4131 completed
Wed Dec 20 12:35:38 2023: BS 4132 completed
Wed Dec 20 12:35:40 2023: BS 4133 completed
Wed Dec 20 12:35:42 2023: BS 4134 completed
Wed Dec 20 12:35:44 2023: BS 4135 completed
Wed Dec 20 12:35:46 2023: BS 4136 completed
Wed Dec 20 12:35:48 2023: BS 4137 completed
Wed Dec 20 12:35:50 2023: BS 4138 completed
Wed Dec 20 12:35:52 2023: BS 4139 completed
Wed Dec 20 12:35:54 2023: BS 4140 completed
Wed Dec 20 12:35:56 2023: BS 4141 completed
Wed Dec 20 12:35:58 2023: BS 4142 completed
Wed Dec 20 12:36:00 2023: BS 4143 completed
Wed Dec 20 12:36:02 2023: BS 4144 completed
Wed Dec 20 12:36:04 2023: BS 4145 completed
Wed Dec 20 12:36:06 2023: BS 4146 completed
Wed Dec 20 12:36:08 2023: BS 4147 completed
Wed Dec 20 12:36:10 2023: BS 4148 completed
Wed Dec 20 12:36:12 2023: BS 4149 completed
Wed Dec 20 12:36:15 2023: BS 4150 completed
Wed Dec 20 12:36:17 2023: BS 4151 completed
Wed Dec 20 12:36:19 2023: BS 4152 completed
Wed Dec 20 12:36:21 2023: BS 4153 completed
Wed Dec 20 12:36:23 2023: BS 4154 completed
Wed Dec 20 12:36:25 2023: BS 4155 completed
Wed Dec 20 12:36:27 2023: BS 4156 completed
Wed Dec 20 12:36:29 2023: BS 4157 completed
Wed Dec 20 12:36:31 2023: BS 4158 completed
Wed Dec 20 12:36:33 2023: BS 4159 completed
Wed Dec 20 12:36:35 2023: BS 4160 completed
Wed Dec 20 12:36:37 2023: BS 4161 completed
Wed Dec 20 12:36:39 2023: BS 4162 completed
Wed Dec 20 12:36:41 2023: BS 4163 completed
Wed Dec 20 12:36:43 2023: BS 4164 completed
Wed Dec 20 12:36:45 2023: BS 4165 completed
Wed Dec 20 12:36:47 2023: BS 4166 completed
Wed Dec 20 12:36:49 2023: BS 4167 completed
Wed Dec 20 12:36:51 2023: BS 4168 completed
Wed Dec 20 12:36:53 2023: BS 4169 completed
Wed Dec 20 12:36:56 2023: BS 4170 completed
Wed Dec 20 12:36:58 2023: BS 4171 completed
Wed Dec 20 12:37:00 2023: BS 4172 completed
Wed Dec 20 12:37:02 2023: BS 4173 completed
Wed Dec 20 12:37:04 2023: BS 4174 completed
Wed Dec 20 12:37:06 2023: BS 4175 completed
Wed Dec 20 12:37:08 2023: BS 4176 completed
Wed Dec 20 12:37:10 2023: BS 4177 completed
Wed Dec 20 12:37:12 2023: BS 4178 completed
Wed Dec 20 12:37:14 2023: BS 4179 completed
Wed Dec 20 12:37:16 2023: BS 4180 completed
Wed Dec 20 12:37:18 2023: BS 4181 completed
Wed Dec 20 12:37:20 2023: BS 4182 completed
Wed Dec 20 12:37:22 2023: BS 4183 completed
Wed Dec 20 12:37:24 2023: BS 4184 completed
Wed Dec 20 12:37:26 2023: BS 4185 completed
Wed Dec 20 12:37:28 2023: BS 4186 completed
Wed Dec 20 12:37:30 2023: BS 4187 completed
Wed Dec 20 12:37:32 2023: BS 4188 completed
Wed Dec 20 12:37:34 2023: BS 4189 completed
Wed Dec 20 12:37:36 2023: BS 4190 completed
Wed Dec 20 12:37:39 2023: BS 4191 completed
Wed Dec 20 12:37:41 2023: BS 4192 completed
Wed Dec 20 12:37:43 2023: BS 4193 completed
Wed Dec 20 12:37:45 2023: BS 4194 completed
Wed Dec 20 12:37:47 2023: BS 4195 completed
Wed Dec 20 12:37:49 2023: BS 4196 completed
Wed Dec 20 12:37:51 2023: BS 4197 completed
Wed Dec 20 12:37:53 2023: BS 4198 completed
Wed Dec 20 12:37:55 2023: BS 4199 completed
Wed Dec 20 12:37:57 2023: BS 4200 completed
Wed Dec 20 12:37:59 2023: BS 4201 completed
Wed Dec 20 12:38:01 2023: BS 4202 completed
Wed Dec 20 12:38:03 2023: BS 4203 completed
Wed Dec 20 12:38:05 2023: BS 4204 completed
Wed Dec 20 12:38:07 2023: BS 4205 completed
Wed Dec 20 12:38:09 2023: BS 4206 completed
Wed Dec 20 12:38:11 2023: BS 4207 completed
Wed Dec 20 12:38:13 2023: BS 4208 completed
Wed Dec 20 12:38:15 2023: BS 4209 completed
Wed Dec 20 12:38:17 2023: BS 4210 completed
Wed Dec 20 12:38:19 2023: BS 4211 completed
Wed Dec 20 12:38:22 2023: BS 4212 completed
Wed Dec 20 12:38:24 2023: BS 4213 completed
Wed Dec 20 12:38:26 2023: BS 4214 completed
Wed Dec 20 12:38:28 2023: BS 4215 completed
Wed Dec 20 12:38:30 2023: BS 4216 completed
Wed Dec 20 12:38:32 2023: BS 4217 completed
Wed Dec 20 12:38:34 2023: BS 4218 completed
Wed Dec 20 12:38:36 2023: BS 4219 completed
Wed Dec 20 12:38:38 2023: BS 4220 completed
Wed Dec 20 12:38:40 2023: BS 4221 completed
Wed Dec 20 12:38:42 2023: BS 4222 completed
Wed Dec 20 12:38:44 2023: BS 4223 completed
Wed Dec 20 12:38:46 2023: BS 4224 completed
Wed Dec 20 12:38:48 2023: BS 4225 completed
Wed Dec 20 12:38:50 2023: BS 4226 completed
Wed Dec 20 12:38:52 2023: BS 4227 completed
Wed Dec 20 12:38:54 2023: BS 4228 completed
Wed Dec 20 12:38:56 2023: BS 4229 completed
Wed Dec 20 12:38:58 2023: BS 4230 completed
Wed Dec 20 12:39:00 2023: BS 4231 completed
Wed Dec 20 12:39:03 2023: BS 4232 completed
Wed Dec 20 12:39:05 2023: BS 4233 completed
Wed Dec 20 12:39:07 2023: BS 4234 completed
Wed Dec 20 12:39:09 2023: BS 4235 completed
Wed Dec 20 12:39:11 2023: BS 4236 completed
Wed Dec 20 12:39:13 2023: BS 4237 completed
Wed Dec 20 12:39:15 2023: BS 4238 completed
Wed Dec 20 12:39:17 2023: BS 4239 completed
Wed Dec 20 12:39:19 2023: BS 4240 completed
Wed Dec 20 12:39:21 2023: BS 4241 completed
Wed Dec 20 12:39:23 2023: BS 4242 completed
Wed Dec 20 12:39:25 2023: BS 4243 completed
Wed Dec 20 12:39:27 2023: BS 4244 completed
Wed Dec 20 12:39:29 2023: BS 4245 completed
Wed Dec 20 12:39:31 2023: BS 4246 completed
Wed Dec 20 12:39:33 2023: BS 4247 completed
Wed Dec 20 12:39:35 2023: BS 4248 completed
Wed Dec 20 12:39:37 2023: BS 4249 completed
Wed Dec 20 12:39:39 2023: BS 4250 completed
Wed Dec 20 12:39:41 2023: BS 4251 completed
Wed Dec 20 12:39:43 2023: BS 4252 completed
Wed Dec 20 12:39:46 2023: BS 4253 completed
Wed Dec 20 12:39:48 2023: BS 4254 completed
Wed Dec 20 12:39:50 2023: BS 4255 completed
Wed Dec 20 12:39:52 2023: BS 4256 completed
Wed Dec 20 12:39:54 2023: BS 4257 completed
Wed Dec 20 12:39:56 2023: BS 4258 completed
Wed Dec 20 12:39:58 2023: BS 4259 completed
Wed Dec 20 12:40:00 2023: BS 4260 completed
Wed Dec 20 12:40:02 2023: BS 4261 completed
Wed Dec 20 12:40:04 2023: BS 4262 completed
Wed Dec 20 12:40:06 2023: BS 4263 completed
Wed Dec 20 12:40:08 2023: BS 4264 completed
Wed Dec 20 12:40:10 2023: BS 4265 completed
Wed Dec 20 12:40:12 2023: BS 4266 completed
Wed Dec 20 12:40:14 2023: BS 4267 completed
Wed Dec 20 12:40:16 2023: BS 4268 completed
Wed Dec 20 12:40:18 2023: BS 4269 completed
Wed Dec 20 12:40:20 2023: BS 4270 completed
Wed Dec 20 12:40:22 2023: BS 4271 completed
Wed Dec 20 12:40:24 2023: BS 4272 completed
Wed Dec 20 12:40:27 2023: BS 4273 completed
Wed Dec 20 12:40:29 2023: BS 4274 completed
Wed Dec 20 12:40:31 2023: BS 4275 completed
Wed Dec 20 12:40:33 2023: BS 4276 completed
Wed Dec 20 12:40:35 2023: BS 4277 completed
Wed Dec 20 12:40:37 2023: BS 4278 completed
Wed Dec 20 12:40:39 2023: BS 4279 completed
Wed Dec 20 12:40:41 2023: BS 4280 completed
Wed Dec 20 12:40:43 2023: BS 4281 completed
Wed Dec 20 12:40:45 2023: BS 4282 completed
Wed Dec 20 12:40:47 2023: BS 4283 completed
Wed Dec 20 12:40:49 2023: BS 4284 completed
Wed Dec 20 12:40:51 2023: BS 4285 completed
Wed Dec 20 12:40:53 2023: BS 4286 completed
Wed Dec 20 12:40:55 2023: BS 4287 completed
Wed Dec 20 12:40:57 2023: BS 4288 completed
Wed Dec 20 12:40:59 2023: BS 4289 completed
Wed Dec 20 12:41:01 2023: BS 4290 completed
Wed Dec 20 12:41:03 2023: BS 4291 completed
Wed Dec 20 12:41:05 2023: BS 4292 completed
Wed Dec 20 12:41:07 2023: BS 4293 completed
Wed Dec 20 12:41:10 2023: BS 4294 completed
Wed Dec 20 12:41:12 2023: BS 4295 completed
Wed Dec 20 12:41:14 2023: BS 4296 completed
Wed Dec 20 12:41:16 2023: BS 4297 completed
Wed Dec 20 12:41:18 2023: BS 4298 completed
Wed Dec 20 12:41:20 2023: BS 4299 completed
Wed Dec 20 12:41:22 2023: BS 4300 completed
Wed Dec 20 12:41:24 2023: BS 4301 completed
Wed Dec 20 12:41:26 2023: BS 4302 completed
Wed Dec 20 12:41:28 2023: BS 4303 completed
Wed Dec 20 12:41:30 2023: BS 4304 completed
Wed Dec 20 12:41:32 2023: BS 4305 completed
Wed Dec 20 12:41:34 2023: BS 4306 completed
Wed Dec 20 12:41:36 2023: BS 4307 completed
Wed Dec 20 12:41:38 2023: BS 4308 completed
Wed Dec 20 12:41:40 2023: BS 4309 completed
Wed Dec 20 12:41:42 2023: BS 4310 completed
Wed Dec 20 12:41:44 2023: BS 4311 completed
Wed Dec 20 12:41:46 2023: BS 4312 completed
Wed Dec 20 12:41:48 2023: BS 4313 completed
Wed Dec 20 12:41:51 2023: BS 4314 completed
Wed Dec 20 12:41:53 2023: BS 4315 completed
Wed Dec 20 12:41:55 2023: BS 4316 completed
Wed Dec 20 12:41:57 2023: BS 4317 completed
Wed Dec 20 12:41:59 2023: BS 4318 completed
Wed Dec 20 12:42:01 2023: BS 4319 completed
Wed Dec 20 12:42:03 2023: BS 4320 completed
Wed Dec 20 12:42:05 2023: BS 4321 completed
Wed Dec 20 12:42:07 2023: BS 4322 completed
Wed Dec 20 12:42:09 2023: BS 4323 completed
Wed Dec 20 12:42:11 2023: BS 4324 completed
Wed Dec 20 12:42:13 2023: BS 4325 completed
Wed Dec 20 12:42:15 2023: BS 4326 completed
Wed Dec 20 12:42:17 2023: BS 4327 completed
Wed Dec 20 12:42:19 2023: BS 4328 completed
Wed Dec 20 12:42:21 2023: BS 4329 completed
Wed Dec 20 12:42:23 2023: BS 4330 completed
Wed Dec 20 12:42:25 2023: BS 4331 completed
Wed Dec 20 12:42:27 2023: BS 4332 completed
Wed Dec 20 12:42:29 2023: BS 4333 completed
Wed Dec 20 12:42:31 2023: BS 4334 completed
Wed Dec 20 12:42:34 2023: BS 4335 completed
Wed Dec 20 12:42:36 2023: BS 4336 completed
Wed Dec 20 12:42:38 2023: BS 4337 completed
Wed Dec 20 12:42:40 2023: BS 4338 completed
Wed Dec 20 12:42:42 2023: BS 4339 completed
Wed Dec 20 12:42:44 2023: BS 4340 completed
Wed Dec 20 12:42:46 2023: BS 4341 completed
Wed Dec 20 12:42:48 2023: BS 4342 completed
Wed Dec 20 12:42:50 2023: BS 4343 completed
Wed Dec 20 12:42:52 2023: BS 4344 completed
Wed Dec 20 12:42:54 2023: BS 4345 completed
Wed Dec 20 12:42:56 2023: BS 4346 completed
Wed Dec 20 12:42:58 2023: BS 4347 completed
Wed Dec 20 12:43:00 2023: BS 4348 completed
Wed Dec 20 12:43:02 2023: BS 4349 completed
Wed Dec 20 12:43:04 2023: BS 4350 completed
Wed Dec 20 12:43:06 2023: BS 4351 completed
Wed Dec 20 12:43:08 2023: BS 4352 completed
Wed Dec 20 12:43:10 2023: BS 4353 completed
Wed Dec 20 12:43:12 2023: BS 4354 completed
Wed Dec 20 12:43:14 2023: BS 4355 completed
Wed Dec 20 12:43:17 2023: BS 4356 completed
Wed Dec 20 12:43:19 2023: BS 4357 completed
Wed Dec 20 12:43:21 2023: BS 4358 completed
Wed Dec 20 12:43:23 2023: BS 4359 completed
Wed Dec 20 12:43:25 2023: BS 4360 completed
Wed Dec 20 12:43:27 2023: BS 4361 completed
Wed Dec 20 12:43:29 2023: BS 4362 completed
Wed Dec 20 12:43:31 2023: BS 4363 completed
Wed Dec 20 12:43:33 2023: BS 4364 completed
Wed Dec 20 12:43:35 2023: BS 4365 completed
Wed Dec 20 12:43:37 2023: BS 4366 completed
Wed Dec 20 12:43:39 2023: BS 4367 completed
Wed Dec 20 12:43:41 2023: BS 4368 completed
Wed Dec 20 12:43:43 2023: BS 4369 completed
Wed Dec 20 12:43:45 2023: BS 4370 completed
Wed Dec 20 12:43:47 2023: BS 4371 completed
Wed Dec 20 12:43:49 2023: BS 4372 completed
Wed Dec 20 12:43:51 2023: BS 4373 completed
Wed Dec 20 12:43:53 2023: BS 4374 completed
Wed Dec 20 12:43:55 2023: BS 4375 completed
Wed Dec 20 12:43:58 2023: BS 4376 completed
Wed Dec 20 12:44:00 2023: BS 4377 completed
Wed Dec 20 12:44:02 2023: BS 4378 completed
Wed Dec 20 12:44:04 2023: BS 4379 completed
Wed Dec 20 12:44:06 2023: BS 4380 completed
Wed Dec 20 12:44:08 2023: BS 4381 completed
Wed Dec 20 12:44:10 2023: BS 4382 completed
Wed Dec 20 12:44:12 2023: BS 4383 completed
Wed Dec 20 12:44:14 2023: BS 4384 completed
Wed Dec 20 12:44:16 2023: BS 4385 completed
Wed Dec 20 12:44:18 2023: BS 4386 completed
Wed Dec 20 12:44:20 2023: BS 4387 completed
Wed Dec 20 12:44:22 2023: BS 4388 completed
Wed Dec 20 12:44:24 2023: BS 4389 completed
Wed Dec 20 12:44:26 2023: BS 4390 completed
Wed Dec 20 12:44:28 2023: BS 4391 completed
Wed Dec 20 12:44:30 2023: BS 4392 completed
Wed Dec 20 12:44:32 2023: BS 4393 completed
Wed Dec 20 12:44:34 2023: BS 4394 completed
Wed Dec 20 12:44:36 2023: BS 4395 completed
Wed Dec 20 12:44:38 2023: BS 4396 completed
Wed Dec 20 12:44:41 2023: BS 4397 completed
Wed Dec 20 12:44:43 2023: BS 4398 completed
Wed Dec 20 12:44:45 2023: BS 4399 completed
Wed Dec 20 12:44:47 2023: BS 4400 completed
Wed Dec 20 12:44:49 2023: BS 4401 completed
Wed Dec 20 12:44:51 2023: BS 4402 completed
Wed Dec 20 12:44:53 2023: BS 4403 completed
Wed Dec 20 12:44:55 2023: BS 4404 completed
Wed Dec 20 12:44:57 2023: BS 4405 completed
Wed Dec 20 12:44:59 2023: BS 4406 completed
Wed Dec 20 12:45:01 2023: BS 4407 completed
Wed Dec 20 12:45:03 2023: BS 4408 completed
Wed Dec 20 12:45:05 2023: BS 4409 completed
Wed Dec 20 12:45:07 2023: BS 4410 completed
Wed Dec 20 12:45:09 2023: BS 4411 completed
Wed Dec 20 12:45:11 2023: BS 4412 completed
Wed Dec 20 12:45:13 2023: BS 4413 completed
Wed Dec 20 12:45:15 2023: BS 4414 completed
Wed Dec 20 12:45:17 2023: BS 4415 completed
Wed Dec 20 12:45:19 2023: BS 4416 completed
Wed Dec 20 12:45:22 2023: BS 4417 completed
Wed Dec 20 12:45:24 2023: BS 4418 completed
Wed Dec 20 12:45:26 2023: BS 4419 completed
Wed Dec 20 12:45:28 2023: BS 4420 completed
Wed Dec 20 12:45:30 2023: BS 4421 completed
Wed Dec 20 12:45:32 2023: BS 4422 completed
Wed Dec 20 12:45:34 2023: BS 4423 completed
Wed Dec 20 12:45:36 2023: BS 4424 completed
Wed Dec 20 12:45:38 2023: BS 4425 completed
Wed Dec 20 12:45:40 2023: BS 4426 completed
Wed Dec 20 12:45:42 2023: BS 4427 completed
Wed Dec 20 12:45:44 2023: BS 4428 completed
Wed Dec 20 12:45:46 2023: BS 4429 completed
Wed Dec 20 12:45:48 2023: BS 4430 completed
Wed Dec 20 12:45:50 2023: BS 4431 completed
Wed Dec 20 12:45:52 2023: BS 4432 completed
Wed Dec 20 12:45:54 2023: BS 4433 completed
Wed Dec 20 12:45:56 2023: BS 4434 completed
Wed Dec 20 12:45:58 2023: BS 4435 completed
Wed Dec 20 12:46:00 2023: BS 4436 completed
Wed Dec 20 12:46:02 2023: BS 4437 completed
Wed Dec 20 12:46:05 2023: BS 4438 completed
Wed Dec 20 12:46:07 2023: BS 4439 completed
Wed Dec 20 12:46:09 2023: BS 4440 completed
Wed Dec 20 12:46:11 2023: BS 4441 completed
Wed Dec 20 12:46:13 2023: BS 4442 completed
Wed Dec 20 12:46:15 2023: BS 4443 completed
Wed Dec 20 12:46:17 2023: BS 4444 completed
Wed Dec 20 12:46:19 2023: BS 4445 completed
Wed Dec 20 12:46:21 2023: BS 4446 completed
Wed Dec 20 12:46:23 2023: BS 4447 completed
Wed Dec 20 12:46:25 2023: BS 4448 completed
Wed Dec 20 12:46:27 2023: BS 4449 completed
Wed Dec 20 12:46:29 2023: BS 4450 completed
Wed Dec 20 12:46:31 2023: BS 4451 completed
Wed Dec 20 12:46:33 2023: BS 4452 completed
Wed Dec 20 12:46:35 2023: BS 4453 completed
Wed Dec 20 12:46:37 2023: BS 4454 completed
Wed Dec 20 12:46:39 2023: BS 4455 completed
Wed Dec 20 12:46:41 2023: BS 4456 completed
Wed Dec 20 12:46:43 2023: BS 4457 completed
Wed Dec 20 12:46:46 2023: BS 4458 completed
Wed Dec 20 12:46:48 2023: BS 4459 completed
Wed Dec 20 12:46:50 2023: BS 4460 completed
Wed Dec 20 12:46:52 2023: BS 4461 completed
Wed Dec 20 12:46:54 2023: BS 4462 completed
Wed Dec 20 12:46:56 2023: BS 4463 completed
Wed Dec 20 12:46:58 2023: BS 4464 completed
Wed Dec 20 12:47:00 2023: BS 4465 completed
Wed Dec 20 12:47:02 2023: BS 4466 completed
Wed Dec 20 12:47:04 2023: BS 4467 completed
Wed Dec 20 12:47:06 2023: BS 4468 completed
Wed Dec 20 12:47:08 2023: BS 4469 completed
Wed Dec 20 12:47:10 2023: BS 4470 completed
Wed Dec 20 12:47:12 2023: BS 4471 completed
Wed Dec 20 12:47:14 2023: BS 4472 completed
Wed Dec 20 12:47:16 2023: BS 4473 completed
Wed Dec 20 12:47:18 2023: BS 4474 completed
Wed Dec 20 12:47:20 2023: BS 4475 completed
Wed Dec 20 12:47:22 2023: BS 4476 completed
Wed Dec 20 12:47:24 2023: BS 4477 completed
Wed Dec 20 12:47:26 2023: BS 4478 completed
Wed Dec 20 12:47:29 2023: BS 4479 completed
Wed Dec 20 12:47:31 2023: BS 4480 completed
Wed Dec 20 12:47:33 2023: BS 4481 completed
Wed Dec 20 12:47:35 2023: BS 4482 completed
Wed Dec 20 12:47:37 2023: BS 4483 completed
Wed Dec 20 12:47:39 2023: BS 4484 completed
Wed Dec 20 12:47:41 2023: BS 4485 completed
Wed Dec 20 12:47:43 2023: BS 4486 completed
Wed Dec 20 12:47:45 2023: BS 4487 completed
Wed Dec 20 12:47:47 2023: BS 4488 completed
Wed Dec 20 12:47:49 2023: BS 4489 completed
Wed Dec 20 12:47:51 2023: BS 4490 completed
Wed Dec 20 12:47:53 2023: BS 4491 completed
Wed Dec 20 12:47:55 2023: BS 4492 completed
Wed Dec 20 12:47:57 2023: BS 4493 completed
Wed Dec 20 12:47:59 2023: BS 4494 completed
Wed Dec 20 12:48:01 2023: BS 4495 completed
Wed Dec 20 12:48:03 2023: BS 4496 completed
Wed Dec 20 12:48:05 2023: BS 4497 completed
Wed Dec 20 12:48:07 2023: BS 4498 completed
Wed Dec 20 12:48:09 2023: BS 4499 completed
Wed Dec 20 12:48:12 2023: BS 4500 completed
Wed Dec 20 12:48:14 2023: BS 4501 completed
Wed Dec 20 12:48:16 2023: BS 4502 completed
Wed Dec 20 12:48:18 2023: BS 4503 completed
Wed Dec 20 12:48:20 2023: BS 4504 completed
Wed Dec 20 12:48:22 2023: BS 4505 completed
Wed Dec 20 12:48:24 2023: BS 4506 completed
Wed Dec 20 12:48:26 2023: BS 4507 completed
Wed Dec 20 12:48:28 2023: BS 4508 completed
Wed Dec 20 12:48:30 2023: BS 4509 completed
Wed Dec 20 12:48:32 2023: BS 4510 completed
Wed Dec 20 12:48:34 2023: BS 4511 completed
Wed Dec 20 12:48:36 2023: BS 4512 completed
Wed Dec 20 12:48:38 2023: BS 4513 completed
Wed Dec 20 12:48:40 2023: BS 4514 completed
Wed Dec 20 12:48:42 2023: BS 4515 completed
Wed Dec 20 12:48:44 2023: BS 4516 completed
Wed Dec 20 12:48:46 2023: BS 4517 completed
Wed Dec 20 12:48:48 2023: BS 4518 completed
Wed Dec 20 12:48:50 2023: BS 4519 completed
Wed Dec 20 12:48:53 2023: BS 4520 completed
Wed Dec 20 12:48:55 2023: BS 4521 completed
Wed Dec 20 12:48:57 2023: BS 4522 completed
Wed Dec 20 12:48:59 2023: BS 4523 completed
Wed Dec 20 12:49:01 2023: BS 4524 completed
Wed Dec 20 12:49:03 2023: BS 4525 completed
Wed Dec 20 12:49:05 2023: BS 4526 completed
Wed Dec 20 12:49:07 2023: BS 4527 completed
Wed Dec 20 12:49:09 2023: BS 4528 completed
Wed Dec 20 12:49:11 2023: BS 4529 completed
Wed Dec 20 12:49:13 2023: BS 4530 completed
Wed Dec 20 12:49:15 2023: BS 4531 completed
Wed Dec 20 12:49:17 2023: BS 4532 completed
Wed Dec 20 12:49:19 2023: BS 4533 completed
Wed Dec 20 12:49:21 2023: BS 4534 completed
Wed Dec 20 12:49:23 2023: BS 4535 completed
Wed Dec 20 12:49:25 2023: BS 4536 completed
Wed Dec 20 12:49:27 2023: BS 4537 completed
Wed Dec 20 12:49:29 2023: BS 4538 completed
Wed Dec 20 12:49:31 2023: BS 4539 completed
Wed Dec 20 12:49:33 2023: BS 4540 completed
Wed Dec 20 12:49:36 2023: BS 4541 completed
Wed Dec 20 12:49:38 2023: BS 4542 completed
Wed Dec 20 12:49:40 2023: BS 4543 completed
Wed Dec 20 12:49:42 2023: BS 4544 completed
Wed Dec 20 12:49:44 2023: BS 4545 completed
Wed Dec 20 12:49:46 2023: BS 4546 completed
Wed Dec 20 12:49:48 2023: BS 4547 completed
Wed Dec 20 12:49:50 2023: BS 4548 completed
Wed Dec 20 12:49:52 2023: BS 4549 completed
Wed Dec 20 12:49:54 2023: BS 4550 completed
Wed Dec 20 12:49:56 2023: BS 4551 completed
Wed Dec 20 12:49:58 2023: BS 4552 completed
Wed Dec 20 12:50:00 2023: BS 4553 completed
Wed Dec 20 12:50:02 2023: BS 4554 completed
Wed Dec 20 12:50:04 2023: BS 4555 completed
Wed Dec 20 12:50:06 2023: BS 4556 completed
Wed Dec 20 12:50:08 2023: BS 4557 completed
Wed Dec 20 12:50:10 2023: BS 4558 completed
Wed Dec 20 12:50:12 2023: BS 4559 completed
Wed Dec 20 12:50:14 2023: BS 4560 completed
Wed Dec 20 12:50:17 2023: BS 4561 completed
Wed Dec 20 12:50:19 2023: BS 4562 completed
Wed Dec 20 12:50:21 2023: BS 4563 completed
Wed Dec 20 12:50:23 2023: BS 4564 completed
Wed Dec 20 12:50:25 2023: BS 4565 completed
Wed Dec 20 12:50:27 2023: BS 4566 completed
Wed Dec 20 12:50:29 2023: BS 4567 completed
Wed Dec 20 12:50:31 2023: BS 4568 completed
Wed Dec 20 12:50:33 2023: BS 4569 completed
Wed Dec 20 12:50:35 2023: BS 4570 completed
Wed Dec 20 12:50:37 2023: BS 4571 completed
Wed Dec 20 12:50:39 2023: BS 4572 completed
Wed Dec 20 12:50:41 2023: BS 4573 completed
Wed Dec 20 12:50:43 2023: BS 4574 completed
Wed Dec 20 12:50:45 2023: BS 4575 completed
Wed Dec 20 12:50:47 2023: BS 4576 completed
Wed Dec 20 12:50:49 2023: BS 4577 completed
Wed Dec 20 12:50:51 2023: BS 4578 completed
Wed Dec 20 12:50:53 2023: BS 4579 completed
Wed Dec 20 12:50:55 2023: BS 4580 completed
Wed Dec 20 12:50:57 2023: BS 4581 completed
Wed Dec 20 12:51:00 2023: BS 4582 completed
Wed Dec 20 12:51:02 2023: BS 4583 completed
Wed Dec 20 12:51:04 2023: BS 4584 completed
Wed Dec 20 12:51:06 2023: BS 4585 completed
Wed Dec 20 12:51:08 2023: BS 4586 completed
Wed Dec 20 12:51:10 2023: BS 4587 completed
Wed Dec 20 12:51:12 2023: BS 4588 completed
Wed Dec 20 12:51:14 2023: BS 4589 completed
Wed Dec 20 12:51:16 2023: BS 4590 completed
Wed Dec 20 12:51:18 2023: BS 4591 completed
Wed Dec 20 12:51:20 2023: BS 4592 completed
Wed Dec 20 12:51:22 2023: BS 4593 completed
Wed Dec 20 12:51:24 2023: BS 4594 completed
Wed Dec 20 12:51:26 2023: BS 4595 completed
Wed Dec 20 12:51:28 2023: BS 4596 completed
Wed Dec 20 12:51:30 2023: BS 4597 completed
Wed Dec 20 12:51:32 2023: BS 4598 completed
Wed Dec 20 12:51:34 2023: BS 4599 completed
Wed Dec 20 12:51:36 2023: BS 4600 completed
Wed Dec 20 12:51:38 2023: BS 4601 completed
Wed Dec 20 12:51:41 2023: BS 4602 completed
Wed Dec 20 12:51:43 2023: BS 4603 completed
Wed Dec 20 12:51:45 2023: BS 4604 completed
Wed Dec 20 12:51:47 2023: BS 4605 completed
Wed Dec 20 12:51:49 2023: BS 4606 completed
Wed Dec 20 12:51:51 2023: BS 4607 completed
Wed Dec 20 12:51:53 2023: BS 4608 completed
Wed Dec 20 12:51:55 2023: BS 4609 completed
Wed Dec 20 12:51:57 2023: BS 4610 completed
Wed Dec 20 12:51:59 2023: BS 4611 completed
Wed Dec 20 12:52:01 2023: BS 4612 completed
Wed Dec 20 12:52:03 2023: BS 4613 completed
Wed Dec 20 12:52:05 2023: BS 4614 completed
Wed Dec 20 12:52:07 2023: BS 4615 completed
Wed Dec 20 12:52:09 2023: BS 4616 completed
Wed Dec 20 12:52:11 2023: BS 4617 completed
Wed Dec 20 12:52:13 2023: BS 4618 completed
Wed Dec 20 12:52:15 2023: BS 4619 completed
Wed Dec 20 12:52:17 2023: BS 4620 completed
Wed Dec 20 12:52:19 2023: BS 4621 completed
Wed Dec 20 12:52:21 2023: BS 4622 completed
Wed Dec 20 12:52:24 2023: BS 4623 completed
Wed Dec 20 12:52:26 2023: BS 4624 completed
Wed Dec 20 12:52:28 2023: BS 4625 completed
Wed Dec 20 12:52:30 2023: BS 4626 completed
Wed Dec 20 12:52:32 2023: BS 4627 completed
Wed Dec 20 12:52:34 2023: BS 4628 completed
Wed Dec 20 12:52:36 2023: BS 4629 completed
Wed Dec 20 12:52:38 2023: BS 4630 completed
Wed Dec 20 12:52:40 2023: BS 4631 completed
Wed Dec 20 12:52:42 2023: BS 4632 completed
Wed Dec 20 12:52:44 2023: BS 4633 completed
Wed Dec 20 12:52:46 2023: BS 4634 completed
Wed Dec 20 12:52:48 2023: BS 4635 completed
Wed Dec 20 12:52:50 2023: BS 4636 completed
Wed Dec 20 12:52:52 2023: BS 4637 completed
Wed Dec 20 12:52:54 2023: BS 4638 completed
Wed Dec 20 12:52:56 2023: BS 4639 completed
Wed Dec 20 12:52:58 2023: BS 4640 completed
Wed Dec 20 12:53:00 2023: BS 4641 completed
Wed Dec 20 12:53:02 2023: BS 4642 completed
Wed Dec 20 12:53:04 2023: BS 4643 completed
Wed Dec 20 12:53:07 2023: BS 4644 completed
Wed Dec 20 12:53:09 2023: BS 4645 completed
Wed Dec 20 12:53:11 2023: BS 4646 completed
Wed Dec 20 12:53:13 2023: BS 4647 completed
Wed Dec 20 12:53:15 2023: BS 4648 completed
Wed Dec 20 12:53:17 2023: BS 4649 completed
Wed Dec 20 12:53:19 2023: BS 4650 completed
Wed Dec 20 12:53:21 2023: BS 4651 completed
Wed Dec 20 12:53:23 2023: BS 4652 completed
Wed Dec 20 12:53:25 2023: BS 4653 completed
Wed Dec 20 12:53:27 2023: BS 4654 completed
Wed Dec 20 12:53:29 2023: BS 4655 completed
Wed Dec 20 12:53:31 2023: BS 4656 completed
Wed Dec 20 12:53:33 2023: BS 4657 completed
Wed Dec 20 12:53:35 2023: BS 4658 completed
Wed Dec 20 12:53:37 2023: BS 4659 completed
Wed Dec 20 12:53:39 2023: BS 4660 completed
Wed Dec 20 12:53:41 2023: BS 4661 completed
Wed Dec 20 12:53:43 2023: BS 4662 completed
Wed Dec 20 12:53:45 2023: BS 4663 completed
Wed Dec 20 12:53:48 2023: BS 4664 completed
Wed Dec 20 12:53:50 2023: BS 4665 completed
Wed Dec 20 12:53:52 2023: BS 4666 completed
Wed Dec 20 12:53:54 2023: BS 4667 completed
Wed Dec 20 12:53:56 2023: BS 4668 completed
Wed Dec 20 12:53:58 2023: BS 4669 completed
Wed Dec 20 12:54:00 2023: BS 4670 completed
Wed Dec 20 12:54:02 2023: BS 4671 completed
Wed Dec 20 12:54:04 2023: BS 4672 completed
Wed Dec 20 12:54:06 2023: BS 4673 completed
Wed Dec 20 12:54:08 2023: BS 4674 completed
Wed Dec 20 12:54:10 2023: BS 4675 completed
Wed Dec 20 12:54:12 2023: BS 4676 completed
Wed Dec 20 12:54:14 2023: BS 4677 completed
Wed Dec 20 12:54:16 2023: BS 4678 completed
Wed Dec 20 12:54:18 2023: BS 4679 completed
Wed Dec 20 12:54:20 2023: BS 4680 completed
Wed Dec 20 12:54:22 2023: BS 4681 completed
Wed Dec 20 12:54:24 2023: BS 4682 completed
Wed Dec 20 12:54:26 2023: BS 4683 completed
Wed Dec 20 12:54:28 2023: BS 4684 completed
Wed Dec 20 12:54:31 2023: BS 4685 completed
Wed Dec 20 12:54:33 2023: BS 4686 completed
Wed Dec 20 12:54:35 2023: BS 4687 completed
Wed Dec 20 12:54:37 2023: BS 4688 completed
Wed Dec 20 12:54:39 2023: BS 4689 completed
Wed Dec 20 12:54:41 2023: BS 4690 completed
Wed Dec 20 12:54:43 2023: BS 4691 completed
Wed Dec 20 12:54:45 2023: BS 4692 completed
Wed Dec 20 12:54:47 2023: BS 4693 completed
Wed Dec 20 12:54:49 2023: BS 4694 completed
Wed Dec 20 12:54:51 2023: BS 4695 completed
Wed Dec 20 12:54:53 2023: BS 4696 completed
Wed Dec 20 12:54:55 2023: BS 4697 completed
Wed Dec 20 12:54:57 2023: BS 4698 completed
Wed Dec 20 12:54:59 2023: BS 4699 completed
Wed Dec 20 12:55:01 2023: BS 4700 completed
Wed Dec 20 12:55:03 2023: BS 4701 completed
Wed Dec 20 12:55:05 2023: BS 4702 completed
Wed Dec 20 12:55:07 2023: BS 4703 completed
Wed Dec 20 12:55:09 2023: BS 4704 completed
Wed Dec 20 12:55:12 2023: BS 4705 completed
Wed Dec 20 12:55:14 2023: BS 4706 completed
Wed Dec 20 12:55:16 2023: BS 4707 completed
Wed Dec 20 12:55:18 2023: BS 4708 completed
Wed Dec 20 12:55:20 2023: BS 4709 completed
Wed Dec 20 12:55:22 2023: BS 4710 completed
Wed Dec 20 12:55:24 2023: BS 4711 completed
Wed Dec 20 12:55:26 2023: BS 4712 completed
Wed Dec 20 12:55:28 2023: BS 4713 completed
Wed Dec 20 12:55:30 2023: BS 4714 completed
Wed Dec 20 12:55:32 2023: BS 4715 completed
Wed Dec 20 12:55:34 2023: BS 4716 completed
Wed Dec 20 12:55:36 2023: BS 4717 completed
Wed Dec 20 12:55:38 2023: BS 4718 completed
Wed Dec 20 12:55:40 2023: BS 4719 completed
Wed Dec 20 12:55:42 2023: BS 4720 completed
Wed Dec 20 12:55:44 2023: BS 4721 completed
Wed Dec 20 12:55:46 2023: BS 4722 completed
Wed Dec 20 12:55:48 2023: BS 4723 completed
Wed Dec 20 12:55:50 2023: BS 4724 completed
Wed Dec 20 12:55:52 2023: BS 4725 completed
Wed Dec 20 12:55:55 2023: BS 4726 completed
Wed Dec 20 12:55:57 2023: BS 4727 completed
Wed Dec 20 12:55:59 2023: BS 4728 completed
Wed Dec 20 12:56:01 2023: BS 4729 completed
Wed Dec 20 12:56:03 2023: BS 4730 completed
Wed Dec 20 12:56:05 2023: BS 4731 completed
Wed Dec 20 12:56:07 2023: BS 4732 completed
Wed Dec 20 12:56:09 2023: BS 4733 completed
Wed Dec 20 12:56:11 2023: BS 4734 completed
Wed Dec 20 12:56:13 2023: BS 4735 completed
Wed Dec 20 12:56:15 2023: BS 4736 completed
Wed Dec 20 12:56:17 2023: BS 4737 completed
Wed Dec 20 12:56:19 2023: BS 4738 completed
Wed Dec 20 12:56:21 2023: BS 4739 completed
Wed Dec 20 12:56:23 2023: BS 4740 completed
Wed Dec 20 12:56:25 2023: BS 4741 completed
Wed Dec 20 12:56:27 2023: BS 4742 completed
Wed Dec 20 12:56:29 2023: BS 4743 completed
Wed Dec 20 12:56:31 2023: BS 4744 completed
Wed Dec 20 12:56:33 2023: BS 4745 completed
Wed Dec 20 12:56:36 2023: BS 4746 completed
Wed Dec 20 12:56:38 2023: BS 4747 completed
Wed Dec 20 12:56:40 2023: BS 4748 completed
Wed Dec 20 12:56:42 2023: BS 4749 completed
Wed Dec 20 12:56:44 2023: BS 4750 completed
Wed Dec 20 12:56:46 2023: BS 4751 completed
Wed Dec 20 12:56:48 2023: BS 4752 completed
Wed Dec 20 12:56:50 2023: BS 4753 completed
Wed Dec 20 12:56:52 2023: BS 4754 completed
Wed Dec 20 12:56:54 2023: BS 4755 completed
Wed Dec 20 12:56:56 2023: BS 4756 completed
Wed Dec 20 12:56:58 2023: BS 4757 completed
Wed Dec 20 12:57:00 2023: BS 4758 completed
Wed Dec 20 12:57:02 2023: BS 4759 completed
Wed Dec 20 12:57:04 2023: BS 4760 completed
Wed Dec 20 12:57:06 2023: BS 4761 completed
Wed Dec 20 12:57:08 2023: BS 4762 completed
Wed Dec 20 12:57:10 2023: BS 4763 completed
Wed Dec 20 12:57:12 2023: BS 4764 completed
Wed Dec 20 12:57:14 2023: BS 4765 completed
Wed Dec 20 12:57:16 2023: BS 4766 completed
Wed Dec 20 12:57:19 2023: BS 4767 completed
Wed Dec 20 12:57:21 2023: BS 4768 completed
Wed Dec 20 12:57:23 2023: BS 4769 completed
Wed Dec 20 12:57:25 2023: BS 4770 completed
Wed Dec 20 12:57:27 2023: BS 4771 completed
Wed Dec 20 12:57:29 2023: BS 4772 completed
Wed Dec 20 12:57:31 2023: BS 4773 completed
Wed Dec 20 12:57:33 2023: BS 4774 completed
Wed Dec 20 12:57:35 2023: BS 4775 completed
Wed Dec 20 12:57:37 2023: BS 4776 completed
Wed Dec 20 12:57:39 2023: BS 4777 completed
Wed Dec 20 12:57:41 2023: BS 4778 completed
Wed Dec 20 12:57:43 2023: BS 4779 completed
Wed Dec 20 12:57:45 2023: BS 4780 completed
Wed Dec 20 12:57:47 2023: BS 4781 completed
Wed Dec 20 12:57:49 2023: BS 4782 completed
Wed Dec 20 12:57:51 2023: BS 4783 completed
Wed Dec 20 12:57:53 2023: BS 4784 completed
Wed Dec 20 12:57:55 2023: BS 4785 completed
Wed Dec 20 12:57:57 2023: BS 4786 completed
Wed Dec 20 12:58:00 2023: BS 4787 completed
Wed Dec 20 12:58:02 2023: BS 4788 completed
Wed Dec 20 12:58:04 2023: BS 4789 completed
Wed Dec 20 12:58:06 2023: BS 4790 completed
Wed Dec 20 12:58:08 2023: BS 4791 completed
Wed Dec 20 12:58:10 2023: BS 4792 completed
Wed Dec 20 12:58:12 2023: BS 4793 completed
Wed Dec 20 12:58:14 2023: BS 4794 completed
Wed Dec 20 12:58:16 2023: BS 4795 completed
Wed Dec 20 12:58:18 2023: BS 4796 completed
Wed Dec 20 12:58:20 2023: BS 4797 completed
Wed Dec 20 12:58:22 2023: BS 4798 completed
Wed Dec 20 12:58:24 2023: BS 4799 completed
Wed Dec 20 12:58:26 2023: BS 4800 completed
Wed Dec 20 12:58:28 2023: BS 4801 completed
Wed Dec 20 12:58:30 2023: BS 4802 completed
Wed Dec 20 12:58:32 2023: BS 4803 completed
Wed Dec 20 12:58:34 2023: BS 4804 completed
Wed Dec 20 12:58:36 2023: BS 4805 completed
Wed Dec 20 12:58:38 2023: BS 4806 completed
Wed Dec 20 12:58:40 2023: BS 4807 completed
Wed Dec 20 12:58:43 2023: BS 4808 completed
Wed Dec 20 12:58:45 2023: BS 4809 completed
Wed Dec 20 12:58:47 2023: BS 4810 completed
Wed Dec 20 12:58:49 2023: BS 4811 completed
Wed Dec 20 12:58:51 2023: BS 4812 completed
Wed Dec 20 12:58:53 2023: BS 4813 completed
Wed Dec 20 12:58:55 2023: BS 4814 completed
Wed Dec 20 12:58:57 2023: BS 4815 completed
Wed Dec 20 12:58:59 2023: BS 4816 completed
Wed Dec 20 12:59:01 2023: BS 4817 completed
Wed Dec 20 12:59:03 2023: BS 4818 completed
Wed Dec 20 12:59:05 2023: BS 4819 completed
Wed Dec 20 12:59:07 2023: BS 4820 completed
Wed Dec 20 12:59:09 2023: BS 4821 completed
Wed Dec 20 12:59:11 2023: BS 4822 completed
Wed Dec 20 12:59:13 2023: BS 4823 completed
Wed Dec 20 12:59:15 2023: BS 4824 completed
Wed Dec 20 12:59:17 2023: BS 4825 completed
Wed Dec 20 12:59:19 2023: BS 4826 completed
Wed Dec 20 12:59:21 2023: BS 4827 completed
Wed Dec 20 12:59:23 2023: BS 4828 completed
Wed Dec 20 12:59:26 2023: BS 4829 completed
Wed Dec 20 12:59:28 2023: BS 4830 completed
Wed Dec 20 12:59:30 2023: BS 4831 completed
Wed Dec 20 12:59:32 2023: BS 4832 completed
Wed Dec 20 12:59:34 2023: BS 4833 completed
Wed Dec 20 12:59:36 2023: BS 4834 completed
Wed Dec 20 12:59:38 2023: BS 4835 completed
Wed Dec 20 12:59:40 2023: BS 4836 completed
Wed Dec 20 12:59:42 2023: BS 4837 completed
Wed Dec 20 12:59:44 2023: BS 4838 completed
Wed Dec 20 12:59:46 2023: BS 4839 completed
Wed Dec 20 12:59:48 2023: BS 4840 completed
Wed Dec 20 12:59:50 2023: BS 4841 completed
Wed Dec 20 12:59:52 2023: BS 4842 completed
Wed Dec 20 12:59:54 2023: BS 4843 completed
Wed Dec 20 12:59:56 2023: BS 4844 completed
Wed Dec 20 12:59:58 2023: BS 4845 completed
Wed Dec 20 13:00:00 2023: BS 4846 completed
Wed Dec 20 13:00:02 2023: BS 4847 completed
Wed Dec 20 13:00:04 2023: BS 4848 completed
Wed Dec 20 13:00:07 2023: BS 4849 completed
Wed Dec 20 13:00:09 2023: BS 4850 completed
Wed Dec 20 13:00:11 2023: BS 4851 completed
Wed Dec 20 13:00:13 2023: BS 4852 completed
Wed Dec 20 13:00:15 2023: BS 4853 completed
Wed Dec 20 13:00:17 2023: BS 4854 completed
Wed Dec 20 13:00:19 2023: BS 4855 completed
Wed Dec 20 13:00:21 2023: BS 4856 completed
Wed Dec 20 13:00:23 2023: BS 4857 completed
Wed Dec 20 13:00:25 2023: BS 4858 completed
Wed Dec 20 13:00:27 2023: BS 4859 completed
Wed Dec 20 13:00:29 2023: BS 4860 completed
Wed Dec 20 13:00:31 2023: BS 4861 completed
Wed Dec 20 13:00:33 2023: BS 4862 completed
Wed Dec 20 13:00:35 2023: BS 4863 completed
Wed Dec 20 13:00:37 2023: BS 4864 completed
Wed Dec 20 13:00:39 2023: BS 4865 completed
Wed Dec 20 13:00:41 2023: BS 4866 completed
Wed Dec 20 13:00:43 2023: BS 4867 completed
Wed Dec 20 13:00:45 2023: BS 4868 completed
Wed Dec 20 13:00:47 2023: BS 4869 completed
Wed Dec 20 13:00:50 2023: BS 4870 completed
Wed Dec 20 13:00:52 2023: BS 4871 completed
Wed Dec 20 13:00:54 2023: BS 4872 completed
Wed Dec 20 13:00:56 2023: BS 4873 completed
Wed Dec 20 13:00:58 2023: BS 4874 completed
Wed Dec 20 13:01:00 2023: BS 4875 completed
Wed Dec 20 13:01:02 2023: BS 4876 completed
Wed Dec 20 13:01:04 2023: BS 4877 completed
Wed Dec 20 13:01:06 2023: BS 4878 completed
Wed Dec 20 13:01:08 2023: BS 4879 completed
Wed Dec 20 13:01:10 2023: BS 4880 completed
Wed Dec 20 13:01:12 2023: BS 4881 completed
Wed Dec 20 13:01:14 2023: BS 4882 completed
Wed Dec 20 13:01:16 2023: BS 4883 completed
Wed Dec 20 13:01:18 2023: BS 4884 completed
Wed Dec 20 13:01:20 2023: BS 4885 completed
Wed Dec 20 13:01:22 2023: BS 4886 completed
Wed Dec 20 13:01:24 2023: BS 4887 completed
Wed Dec 20 13:01:26 2023: BS 4888 completed
Wed Dec 20 13:01:28 2023: BS 4889 completed
Wed Dec 20 13:01:31 2023: BS 4890 completed
Wed Dec 20 13:01:33 2023: BS 4891 completed
Wed Dec 20 13:01:35 2023: BS 4892 completed
Wed Dec 20 13:01:37 2023: BS 4893 completed
Wed Dec 20 13:01:39 2023: BS 4894 completed
Wed Dec 20 13:01:41 2023: BS 4895 completed
Wed Dec 20 13:01:43 2023: BS 4896 completed
Wed Dec 20 13:01:45 2023: BS 4897 completed
Wed Dec 20 13:01:47 2023: BS 4898 completed
Wed Dec 20 13:01:49 2023: BS 4899 completed
Wed Dec 20 13:01:51 2023: BS 4900 completed
Wed Dec 20 13:01:53 2023: BS 4901 completed
Wed Dec 20 13:01:55 2023: BS 4902 completed
Wed Dec 20 13:01:57 2023: BS 4903 completed
Wed Dec 20 13:01:59 2023: BS 4904 completed
Wed Dec 20 13:02:01 2023: BS 4905 completed
Wed Dec 20 13:02:03 2023: BS 4906 completed
Wed Dec 20 13:02:05 2023: BS 4907 completed
Wed Dec 20 13:02:07 2023: BS 4908 completed
Wed Dec 20 13:02:09 2023: BS 4909 completed
Wed Dec 20 13:02:11 2023: BS 4910 completed
Wed Dec 20 13:02:14 2023: BS 4911 completed
Wed Dec 20 13:02:16 2023: BS 4912 completed
Wed Dec 20 13:02:18 2023: BS 4913 completed
Wed Dec 20 13:02:20 2023: BS 4914 completed
Wed Dec 20 13:02:22 2023: BS 4915 completed
Wed Dec 20 13:02:24 2023: BS 4916 completed
Wed Dec 20 13:02:26 2023: BS 4917 completed
Wed Dec 20 13:02:28 2023: BS 4918 completed
Wed Dec 20 13:02:30 2023: BS 4919 completed
Wed Dec 20 13:02:32 2023: BS 4920 completed
Wed Dec 20 13:02:34 2023: BS 4921 completed
Wed Dec 20 13:02:36 2023: BS 4922 completed
Wed Dec 20 13:02:38 2023: BS 4923 completed
Wed Dec 20 13:02:40 2023: BS 4924 completed
Wed Dec 20 13:02:42 2023: BS 4925 completed
Wed Dec 20 13:02:44 2023: BS 4926 completed
Wed Dec 20 13:02:46 2023: BS 4927 completed
Wed Dec 20 13:02:48 2023: BS 4928 completed
Wed Dec 20 13:02:50 2023: BS 4929 completed
Wed Dec 20 13:02:52 2023: BS 4930 completed
Wed Dec 20 13:02:55 2023: BS 4931 completed
Wed Dec 20 13:02:57 2023: BS 4932 completed
Wed Dec 20 13:02:59 2023: BS 4933 completed
Wed Dec 20 13:03:01 2023: BS 4934 completed
Wed Dec 20 13:03:03 2023: BS 4935 completed
Wed Dec 20 13:03:05 2023: BS 4936 completed
Wed Dec 20 13:03:07 2023: BS 4937 completed
Wed Dec 20 13:03:09 2023: BS 4938 completed
Wed Dec 20 13:03:11 2023: BS 4939 completed
Wed Dec 20 13:03:13 2023: BS 4940 completed
Wed Dec 20 13:03:15 2023: BS 4941 completed
Wed Dec 20 13:03:17 2023: BS 4942 completed
Wed Dec 20 13:03:19 2023: BS 4943 completed
Wed Dec 20 13:03:21 2023: BS 4944 completed
Wed Dec 20 13:03:23 2023: BS 4945 completed
Wed Dec 20 13:03:25 2023: BS 4946 completed
Wed Dec 20 13:03:27 2023: BS 4947 completed
Wed Dec 20 13:03:29 2023: BS 4948 completed
Wed Dec 20 13:03:31 2023: BS 4949 completed
Wed Dec 20 13:03:33 2023: BS 4950 completed
Wed Dec 20 13:03:35 2023: BS 4951 completed
Wed Dec 20 13:03:38 2023: BS 4952 completed
Wed Dec 20 13:03:40 2023: BS 4953 completed
Wed Dec 20 13:03:42 2023: BS 4954 completed
Wed Dec 20 13:03:44 2023: BS 4955 completed
Wed Dec 20 13:03:46 2023: BS 4956 completed
Wed Dec 20 13:03:48 2023: BS 4957 completed
Wed Dec 20 13:03:50 2023: BS 4958 completed
Wed Dec 20 13:03:52 2023: BS 4959 completed
Wed Dec 20 13:03:54 2023: BS 4960 completed
Wed Dec 20 13:03:56 2023: BS 4961 completed
Wed Dec 20 13:03:58 2023: BS 4962 completed
Wed Dec 20 13:04:00 2023: BS 4963 completed
Wed Dec 20 13:04:02 2023: BS 4964 completed
Wed Dec 20 13:04:04 2023: BS 4965 completed
Wed Dec 20 13:04:06 2023: BS 4966 completed
Wed Dec 20 13:04:08 2023: BS 4967 completed
Wed Dec 20 13:04:10 2023: BS 4968 completed
Wed Dec 20 13:04:12 2023: BS 4969 completed
Wed Dec 20 13:04:14 2023: BS 4970 completed
Wed Dec 20 13:04:16 2023: BS 4971 completed
Wed Dec 20 13:04:18 2023: BS 4972 completed
Wed Dec 20 13:04:21 2023: BS 4973 completed
Wed Dec 20 13:04:23 2023: BS 4974 completed
Wed Dec 20 13:04:25 2023: BS 4975 completed
Wed Dec 20 13:04:27 2023: BS 4976 completed
Wed Dec 20 13:04:29 2023: BS 4977 completed
Wed Dec 20 13:04:31 2023: BS 4978 completed
Wed Dec 20 13:04:33 2023: BS 4979 completed
Wed Dec 20 13:04:35 2023: BS 4980 completed
Wed Dec 20 13:04:37 2023: BS 4981 completed
Wed Dec 20 13:04:39 2023: BS 4982 completed
Wed Dec 20 13:04:41 2023: BS 4983 completed
Wed Dec 20 13:04:43 2023: BS 4984 completed
Wed Dec 20 13:04:45 2023: BS 4985 completed
Wed Dec 20 13:04:47 2023: BS 4986 completed
Wed Dec 20 13:04:49 2023: BS 4987 completed
Wed Dec 20 13:04:51 2023: BS 4988 completed
Wed Dec 20 13:04:53 2023: BS 4989 completed
Wed Dec 20 13:04:55 2023: BS 4990 completed
Wed Dec 20 13:04:57 2023: BS 4991 completed
Wed Dec 20 13:04:59 2023: BS 4992 completed
Wed Dec 20 13:05:02 2023: BS 4993 completed
Wed Dec 20 13:05:04 2023: BS 4994 completed
Wed Dec 20 13:05:06 2023: BS 4995 completed
Wed Dec 20 13:05:08 2023: BS 4996 completed
Wed Dec 20 13:05:10 2023: BS 4997 completed
Wed Dec 20 13:05:12 2023: BS 4998 completed
Wed Dec 20 13:05:14 2023: BS 4999 completed
Wed Dec 20 13:05:16 2023: BS 5000 completed
Wed Dec 20 13:05:18 2023: BS 5001 completed
Wed Dec 20 13:05:20 2023: BS 5002 completed
Wed Dec 20 13:05:22 2023: BS 5003 completed
Wed Dec 20 13:05:24 2023: BS 5004 completed
Wed Dec 20 13:05:26 2023: BS 5005 completed
Wed Dec 20 13:05:28 2023: BS 5006 completed
Wed Dec 20 13:05:30 2023: BS 5007 completed
Wed Dec 20 13:05:32 2023: BS 5008 completed
Wed Dec 20 13:05:34 2023: BS 5009 completed
Wed Dec 20 13:05:36 2023: BS 5010 completed
Wed Dec 20 13:05:38 2023: BS 5011 completed
Wed Dec 20 13:05:40 2023: BS 5012 completed
Wed Dec 20 13:05:42 2023: BS 5013 completed
Wed Dec 20 13:05:45 2023: BS 5014 completed
Wed Dec 20 13:05:47 2023: BS 5015 completed
Wed Dec 20 13:05:49 2023: BS 5016 completed
Wed Dec 20 13:05:51 2023: BS 5017 completed
Wed Dec 20 13:05:53 2023: BS 5018 completed
Wed Dec 20 13:05:55 2023: BS 5019 completed
Wed Dec 20 13:05:57 2023: BS 5020 completed
Wed Dec 20 13:05:59 2023: BS 5021 completed
Wed Dec 20 13:06:01 2023: BS 5022 completed
Wed Dec 20 13:06:03 2023: BS 5023 completed
Wed Dec 20 13:06:05 2023: BS 5024 completed
Wed Dec 20 13:06:07 2023: BS 5025 completed
Wed Dec 20 13:06:09 2023: BS 5026 completed
Wed Dec 20 13:06:11 2023: BS 5027 completed
Wed Dec 20 13:06:13 2023: BS 5028 completed
Wed Dec 20 13:06:15 2023: BS 5029 completed
Wed Dec 20 13:06:17 2023: BS 5030 completed
Wed Dec 20 13:06:19 2023: BS 5031 completed
Wed Dec 20 13:06:21 2023: BS 5032 completed
Wed Dec 20 13:06:23 2023: BS 5033 completed
Wed Dec 20 13:06:26 2023: BS 5034 completed
Wed Dec 20 13:06:28 2023: BS 5035 completed
Wed Dec 20 13:06:30 2023: BS 5036 completed
Wed Dec 20 13:06:32 2023: BS 5037 completed
Wed Dec 20 13:06:34 2023: BS 5038 completed
Wed Dec 20 13:06:36 2023: BS 5039 completed
Wed Dec 20 13:06:38 2023: BS 5040 completed
Wed Dec 20 13:06:40 2023: BS 5041 completed
Wed Dec 20 13:06:42 2023: BS 5042 completed
Wed Dec 20 13:06:44 2023: BS 5043 completed
Wed Dec 20 13:06:46 2023: BS 5044 completed
Wed Dec 20 13:06:48 2023: BS 5045 completed
Wed Dec 20 13:06:50 2023: BS 5046 completed
Wed Dec 20 13:06:52 2023: BS 5047 completed
Wed Dec 20 13:06:54 2023: BS 5048 completed
Wed Dec 20 13:06:56 2023: BS 5049 completed
Wed Dec 20 13:06:58 2023: BS 5050 completed
Wed Dec 20 13:07:00 2023: BS 5051 completed
Wed Dec 20 13:07:02 2023: BS 5052 completed
Wed Dec 20 13:07:04 2023: BS 5053 completed
Wed Dec 20 13:07:06 2023: BS 5054 completed
Wed Dec 20 13:07:09 2023: BS 5055 completed
Wed Dec 20 13:07:11 2023: BS 5056 completed
Wed Dec 20 13:07:13 2023: BS 5057 completed
Wed Dec 20 13:07:15 2023: BS 5058 completed
Wed Dec 20 13:07:17 2023: BS 5059 completed
Wed Dec 20 13:07:19 2023: BS 5060 completed
Wed Dec 20 13:07:21 2023: BS 5061 completed
Wed Dec 20 13:07:23 2023: BS 5062 completed
Wed Dec 20 13:07:25 2023: BS 5063 completed
Wed Dec 20 13:07:27 2023: BS 5064 completed
Wed Dec 20 13:07:29 2023: BS 5065 completed
Wed Dec 20 13:07:31 2023: BS 5066 completed
Wed Dec 20 13:07:33 2023: BS 5067 completed
Wed Dec 20 13:07:35 2023: BS 5068 completed
Wed Dec 20 13:07:37 2023: BS 5069 completed
Wed Dec 20 13:07:39 2023: BS 5070 completed
Wed Dec 20 13:07:41 2023: BS 5071 completed
Wed Dec 20 13:07:43 2023: BS 5072 completed
Wed Dec 20 13:07:45 2023: BS 5073 completed
Wed Dec 20 13:07:47 2023: BS 5074 completed
Wed Dec 20 13:07:50 2023: BS 5075 completed
Wed Dec 20 13:07:52 2023: BS 5076 completed
Wed Dec 20 13:07:54 2023: BS 5077 completed
Wed Dec 20 13:07:56 2023: BS 5078 completed
Wed Dec 20 13:07:58 2023: BS 5079 completed
Wed Dec 20 13:08:00 2023: BS 5080 completed
Wed Dec 20 13:08:02 2023: BS 5081 completed
Wed Dec 20 13:08:04 2023: BS 5082 completed
Wed Dec 20 13:08:06 2023: BS 5083 completed
Wed Dec 20 13:08:08 2023: BS 5084 completed
Wed Dec 20 13:08:10 2023: BS 5085 completed
Wed Dec 20 13:08:12 2023: BS 5086 completed
Wed Dec 20 13:08:14 2023: BS 5087 completed
Wed Dec 20 13:08:16 2023: BS 5088 completed
Wed Dec 20 13:08:18 2023: BS 5089 completed
Wed Dec 20 13:08:20 2023: BS 5090 completed
Wed Dec 20 13:08:22 2023: BS 5091 completed
Wed Dec 20 13:08:24 2023: BS 5092 completed
Wed Dec 20 13:08:26 2023: BS 5093 completed
Wed Dec 20 13:08:28 2023: BS 5094 completed
Wed Dec 20 13:08:30 2023: BS 5095 completed
Wed Dec 20 13:08:33 2023: BS 5096 completed
Wed Dec 20 13:08:35 2023: BS 5097 completed
Wed Dec 20 13:08:37 2023: BS 5098 completed
Wed Dec 20 13:08:39 2023: BS 5099 completed
Wed Dec 20 13:08:41 2023: BS 5100 completed
Wed Dec 20 13:08:43 2023: BS 5101 completed
Wed Dec 20 13:08:45 2023: BS 5102 completed
Wed Dec 20 13:08:47 2023: BS 5103 completed
Wed Dec 20 13:08:49 2023: BS 5104 completed
Wed Dec 20 13:08:51 2023: BS 5105 completed
Wed Dec 20 13:08:53 2023: BS 5106 completed
Wed Dec 20 13:08:55 2023: BS 5107 completed
Wed Dec 20 13:08:57 2023: BS 5108 completed
Wed Dec 20 13:08:59 2023: BS 5109 completed
Wed Dec 20 13:09:01 2023: BS 5110 completed
Wed Dec 20 13:09:03 2023: BS 5111 completed
Wed Dec 20 13:09:05 2023: BS 5112 completed
Wed Dec 20 13:09:07 2023: BS 5113 completed
Wed Dec 20 13:09:09 2023: BS 5114 completed
Wed Dec 20 13:09:11 2023: BS 5115 completed
Wed Dec 20 13:09:13 2023: BS 5116 completed
Wed Dec 20 13:09:16 2023: BS 5117 completed
Wed Dec 20 13:09:18 2023: BS 5118 completed
Wed Dec 20 13:09:20 2023: BS 5119 completed
Wed Dec 20 13:09:22 2023: Acquisition complete
