# Supplementary material for: Vicinal Bis(methylene) Heterocyclic Diene in Natural Product Synthesis: A Convergent Biomimetic Total Synthesis of Prunolactone A
Source: Org Lett. 2024 Dec 7;26(50):11080–4. doi: 10.1021/acs.orglett.4c04378 (PMC11667730; doi:10.1021/acs.orglett.4c04378)
Supplement: Supplementary file 1 — ol4c04378_si_001.zip [file ol4c04378_si_001.zip › FIDs/11_Carbon.fid/log]

Thu Feb  4 09:35:50 2021: Experiment started
Thu Feb  4 09:35:54 2021: BS 1 completed
Thu Feb  4 09:35:56 2021: BS 2 completed
Thu Feb  4 09:35:58 2021: BS 3 completed
Thu Feb  4 09:36:00 2021: BS 4 completed
Thu Feb  4 09:36:02 2021: BS 5 completed
Thu Feb  4 09:36:04 2021: BS 6 completed
Thu Feb  4 09:36:06 2021: BS 7 completed
Thu Feb  4 09:36:08 2021: BS 8 completed
Thu Feb  4 09:36:10 2021: BS 9 completed
Thu Feb  4 09:36:12 2021: BS 10 completed
Thu Feb  4 09:36:14 2021: BS 11 completed
Thu Feb  4 09:36:16 2021: BS 12 completed
Thu Feb  4 09:36:18 2021: BS 13 completed
Thu Feb  4 09:36:20 2021: BS 14 completed
Thu Feb  4 09:36:22 2021: BS 15 completed
Thu Feb  4 09:36:24 2021: BS 16 completed
Thu Feb  4 09:36:26 2021: BS 17 completed
Thu Feb  4 09:36:28 2021: BS 18 completed
Thu Feb  4 09:36:30 2021: BS 19 completed
Thu Feb  4 09:36:32 2021: BS 20 completed
Thu Feb  4 09:36:34 2021: BS 21 completed
Thu Feb  4 09:36:37 2021: BS 22 completed
Thu Feb  4 09:36:39 2021: BS 23 completed
Thu Feb  4 09:36:41 2021: BS 24 completed
Thu Feb  4 09:36:43 2021: BS 25 completed
Thu Feb  4 09:36:45 2021: BS 26 completed
Thu Feb  4 09:36:47 2021: BS 27 completed
Thu Feb  4 09:36:49 2021: BS 28 completed
Thu Feb  4 09:36:51 2021: BS 29 completed
Thu Feb  4 09:36:53 2021: BS 30 completed
Thu Feb  4 09:36:55 2021: BS 31 completed
Thu Feb  4 09:36:57 2021: BS 32 completed
Thu Feb  4 09:36:59 2021: BS 33 completed
Thu Feb  4 09:37:01 2021: BS 34 completed
Thu Feb  4 09:37:03 2021: BS 35 completed
Thu Feb  4 09:37:05 2021: BS 36 completed
Thu Feb  4 09:37:07 2021: BS 37 completed
Thu Feb  4 09:37:09 2021: BS 38 completed
Thu Feb  4 09:37:11 2021: BS 39 completed
Thu Feb  4 09:37:13 2021: BS 40 completed
Thu Feb  4 09:37:15 2021: BS 41 completed
Thu Feb  4 09:37:18 2021: BS 42 completed
Thu Feb  4 09:37:20 2021: BS 43 completed
Thu Feb  4 09:37:22 2021: BS 44 completed
Thu Feb  4 09:37:24 2021: BS 45 completed
Thu Feb  4 09:37:26 2021: BS 46 completed
Thu Feb  4 09:37:28 2021: BS 47 completed
Thu Feb  4 09:37:30 2021: BS 48 completed
Thu Feb  4 09:37:32 2021: BS 49 completed
Thu Feb  4 09:37:34 2021: BS 50 completed
Thu Feb  4 09:37:36 2021: BS 51 completed
Thu Feb  4 09:37:38 2021: BS 52 completed
Thu Feb  4 09:37:40 2021: BS 53 completed
Thu Feb  4 09:37:42 2021: BS 54 completed
Thu Feb  4 09:37:44 2021: BS 55 completed
Thu Feb  4 09:37:46 2021: BS 56 completed
Thu Feb  4 09:37:48 2021: BS 57 completed
Thu Feb  4 09:37:50 2021: BS 58 completed
Thu Feb  4 09:37:52 2021: BS 59 completed
Thu Feb  4 09:37:54 2021: BS 60 completed
Thu Feb  4 09:37:56 2021: BS 61 completed
Thu Feb  4 09:37:58 2021: BS 62 completed
Thu Feb  4 09:38:01 2021: BS 63 completed
Thu Feb  4 09:38:03 2021: BS 64 completed
Thu Feb  4 09:38:05 2021: BS 65 completed
Thu Feb  4 09:38:07 2021: BS 66 completed
Thu Feb  4 09:38:09 2021: BS 67 completed
Thu Feb  4 09:38:11 2021: BS 68 completed
Thu Feb  4 09:38:13 2021: BS 69 completed
Thu Feb  4 09:38:15 2021: BS 70 completed
Thu Feb  4 09:38:17 2021: BS 71 completed
Thu Feb  4 09:38:19 2021: BS 72 completed
Thu Feb  4 09:38:21 2021: BS 73 completed
Thu Feb  4 09:38:23 2021: BS 74 completed
Thu Feb  4 09:38:25 2021: BS 75 completed
Thu Feb  4 09:38:27 2021: BS 76 completed
Thu Feb  4 09:38:29 2021: BS 77 completed
Thu Feb  4 09:38:31 2021: BS 78 completed
Thu Feb  4 09:38:33 2021: BS 79 completed
Thu Feb  4 09:38:35 2021: BS 80 completed
Thu Feb  4 09:38:37 2021: BS 81 completed
Thu Feb  4 09:38:39 2021: BS 82 completed
Thu Feb  4 09:38:41 2021: BS 83 completed
Thu Feb  4 09:38:44 2021: BS 84 completed
Thu Feb  4 09:38:46 2021: BS 85 completed
Thu Feb  4 09:38:48 2021: BS 86 completed
Thu Feb  4 09:38:50 2021: BS 87 completed
Thu Feb  4 09:38:52 2021: BS 88 completed
Thu Feb  4 09:38:54 2021: BS 89 completed
Thu Feb  4 09:38:56 2021: BS 90 completed
Thu Feb  4 09:38:58 2021: BS 91 completed
Thu Feb  4 09:39:00 2021: BS 92 completed
Thu Feb  4 09:39:02 2021: BS 93 completed
Thu Feb  4 09:39:04 2021: BS 94 completed
Thu Feb  4 09:39:06 2021: BS 95 completed
Thu Feb  4 09:39:08 2021: BS 96 completed
Thu Feb  4 09:39:10 2021: BS 97 completed
Thu Feb  4 09:39:12 2021: BS 98 completed
Thu Feb  4 09:39:14 2021: BS 99 completed
Thu Feb  4 09:39:16 2021: BS 100 completed
Thu Feb  4 09:39:18 2021: BS 101 completed
Thu Feb  4 09:39:20 2021: BS 102 completed
Thu Feb  4 09:39:22 2021: BS 103 completed
Thu Feb  4 09:39:25 2021: BS 104 completed
Thu Feb  4 09:39:27 2021: BS 105 completed
Thu Feb  4 09:39:29 2021: BS 106 completed
Thu Feb  4 09:39:31 2021: BS 107 completed
Thu Feb  4 09:39:33 2021: BS 108 completed
Thu Feb  4 09:39:35 2021: BS 109 completed
Thu Feb  4 09:39:37 2021: BS 110 completed
Thu Feb  4 09:39:39 2021: BS 111 completed
Thu Feb  4 09:39:41 2021: BS 112 completed
Thu Feb  4 09:39:43 2021: BS 113 completed
Thu Feb  4 09:39:45 2021: BS 114 completed
Thu Feb  4 09:39:47 2021: BS 115 completed
Thu Feb  4 09:39:49 2021: BS 116 completed
Thu Feb  4 09:39:51 2021: BS 117 completed
Thu Feb  4 09:39:53 2021: BS 118 completed
Thu Feb  4 09:39:55 2021: BS 119 completed
Thu Feb  4 09:39:57 2021: BS 120 completed
Thu Feb  4 09:39:59 2021: BS 121 completed
Thu Feb  4 09:40:01 2021: BS 122 completed
Thu Feb  4 09:40:03 2021: BS 123 completed
Thu Feb  4 09:40:05 2021: BS 124 completed
Thu Feb  4 09:40:08 2021: BS 125 completed
Thu Feb  4 09:40:10 2021: BS 126 completed
Thu Feb  4 09:40:12 2021: BS 127 completed
Thu Feb  4 09:40:14 2021: BS 128 completed
Thu Feb  4 09:40:16 2021: BS 129 completed
Thu Feb  4 09:40:18 2021: BS 130 completed
Thu Feb  4 09:40:20 2021: BS 131 completed
Thu Feb  4 09:40:22 2021: BS 132 completed
Thu Feb  4 09:40:24 2021: BS 133 completed
Thu Feb  4 09:40:26 2021: BS 134 completed
Thu Feb  4 09:40:28 2021: BS 135 completed
Thu Feb  4 09:40:30 2021: BS 136 completed
Thu Feb  4 09:40:32 2021: BS 137 completed
Thu Feb  4 09:40:34 2021: BS 138 completed
Thu Feb  4 09:40:36 2021: BS 139 completed
Thu Feb  4 09:40:38 2021: BS 140 completed
Thu Feb  4 09:40:40 2021: BS 141 completed
Thu Feb  4 09:40:42 2021: BS 142 completed
Thu Feb  4 09:40:44 2021: BS 143 completed
Thu Feb  4 09:40:46 2021: BS 144 completed
Thu Feb  4 09:40:49 2021: BS 145 completed
Thu Feb  4 09:40:51 2021: BS 146 completed
Thu Feb  4 09:40:53 2021: BS 147 completed
Thu Feb  4 09:40:55 2021: BS 148 completed
Thu Feb  4 09:40:57 2021: BS 149 completed
Thu Feb  4 09:40:59 2021: BS 150 completed
Thu Feb  4 09:41:01 2021: BS 151 completed
Thu Feb  4 09:41:03 2021: BS 152 completed
Thu Feb  4 09:41:05 2021: BS 153 completed
Thu Feb  4 09:41:07 2021: BS 154 completed
Thu Feb  4 09:41:09 2021: BS 155 completed
Thu Feb  4 09:41:11 2021: BS 156 completed
Thu Feb  4 09:41:13 2021: BS 157 completed
Thu Feb  4 09:41:15 2021: BS 158 completed
Thu Feb  4 09:41:17 2021: BS 159 completed
Thu Feb  4 09:41:19 2021: BS 160 completed
Thu Feb  4 09:41:21 2021: BS 161 completed
Thu Feb  4 09:41:23 2021: BS 162 completed
Thu Feb  4 09:41:25 2021: BS 163 completed
Thu Feb  4 09:41:27 2021: BS 164 completed
Thu Feb  4 09:41:29 2021: BS 165 completed
Thu Feb  4 09:41:32 2021: BS 166 completed
Thu Feb  4 09:41:34 2021: BS 167 completed
Thu Feb  4 09:41:36 2021: BS 168 completed
Thu Feb  4 09:41:38 2021: BS 169 completed
Thu Feb  4 09:41:40 2021: BS 170 completed
Thu Feb  4 09:41:42 2021: BS 171 completed
Thu Feb  4 09:41:44 2021: BS 172 completed
Thu Feb  4 09:41:46 2021: BS 173 completed
Thu Feb  4 09:41:48 2021: BS 174 completed
Thu Feb  4 09:41:50 2021: BS 175 completed
Thu Feb  4 09:41:52 2021: BS 176 completed
Thu Feb  4 09:41:54 2021: BS 177 completed
Thu Feb  4 09:41:56 2021: BS 178 completed
Thu Feb  4 09:41:58 2021: BS 179 completed
Thu Feb  4 09:42:00 2021: BS 180 completed
Thu Feb  4 09:42:02 2021: BS 181 completed
Thu Feb  4 09:42:04 2021: BS 182 completed
Thu Feb  4 09:42:06 2021: BS 183 completed
Thu Feb  4 09:42:08 2021: BS 184 completed
Thu Feb  4 09:42:10 2021: BS 185 completed
Thu Feb  4 09:42:13 2021: BS 186 completed
Thu Feb  4 09:42:15 2021: BS 187 completed
Thu Feb  4 09:42:17 2021: BS 188 completed
Thu Feb  4 09:42:19 2021: BS 189 completed
Thu Feb  4 09:42:21 2021: BS 190 completed
Thu Feb  4 09:42:23 2021: BS 191 completed
Thu Feb  4 09:42:25 2021: BS 192 completed
Thu Feb  4 09:42:27 2021: BS 193 completed
Thu Feb  4 09:42:29 2021: BS 194 completed
Thu Feb  4 09:42:31 2021: BS 195 completed
Thu Feb  4 09:42:33 2021: BS 196 completed
Thu Feb  4 09:42:35 2021: BS 197 completed
Thu Feb  4 09:42:37 2021: BS 198 completed
Thu Feb  4 09:42:39 2021: BS 199 completed
Thu Feb  4 09:42:41 2021: BS 200 completed
Thu Feb  4 09:42:43 2021: BS 201 completed
Thu Feb  4 09:42:45 2021: BS 202 completed
Thu Feb  4 09:42:47 2021: BS 203 completed
Thu Feb  4 09:42:49 2021: BS 204 completed
Thu Feb  4 09:42:51 2021: BS 205 completed
Thu Feb  4 09:42:53 2021: BS 206 completed
Thu Feb  4 09:42:56 2021: BS 207 completed
Thu Feb  4 09:42:58 2021: BS 208 completed
Thu Feb  4 09:43:00 2021: BS 209 completed
Thu Feb  4 09:43:02 2021: BS 210 completed
Thu Feb  4 09:43:04 2021: BS 211 completed
Thu Feb  4 09:43:06 2021: BS 212 completed
Thu Feb  4 09:43:08 2021: BS 213 completed
Thu Feb  4 09:43:10 2021: BS 214 completed
Thu Feb  4 09:43:12 2021: BS 215 completed
Thu Feb  4 09:43:14 2021: BS 216 completed
Thu Feb  4 09:43:16 2021: BS 217 completed
Thu Feb  4 09:43:18 2021: BS 218 completed
Thu Feb  4 09:43:20 2021: BS 219 completed
Thu Feb  4 09:43:22 2021: BS 220 completed
Thu Feb  4 09:43:24 2021: BS 221 completed
Thu Feb  4 09:43:26 2021: BS 222 completed
Thu Feb  4 09:43:28 2021: BS 223 completed
Thu Feb  4 09:43:30 2021: BS 224 completed
Thu Feb  4 09:43:32 2021: BS 225 completed
Thu Feb  4 09:43:34 2021: BS 226 completed
Thu Feb  4 09:43:36 2021: BS 227 completed
Thu Feb  4 09:43:39 2021: BS 228 completed
Thu Feb  4 09:43:41 2021: BS 229 completed
Thu Feb  4 09:43:43 2021: BS 230 completed
Thu Feb  4 09:43:45 2021: BS 231 completed
Thu Feb  4 09:43:47 2021: BS 232 completed
Thu Feb  4 09:43:49 2021: BS 233 completed
Thu Feb  4 09:43:51 2021: BS 234 completed
Thu Feb  4 09:43:53 2021: BS 235 completed
Thu Feb  4 09:43:54 2021: Acquisition aborted
