# Supplementary material for: Vicinal Bis(methylene) Heterocyclic Diene in Natural Product Synthesis: A Convergent Biomimetic Total Synthesis of Prunolactone A
Source: Org Lett. 2024 Dec 7;26(50):11080–4. doi: 10.1021/acs.orglett.4c04378 (PMC11667730; doi:10.1021/acs.orglett.4c04378)
Supplement: Supplementary file 1 — ol4c04378_si_001.zip [file ol4c04378_si_001.zip › FIDs/13_Carbon.fid/log]

Mon Jul 29 11:29:47 2024: Experiment started
Mon Jul 29 11:29:50 2024: BS 1 completed
Mon Jul 29 11:29:52 2024: BS 2 completed
Mon Jul 29 11:29:54 2024: BS 3 completed
Mon Jul 29 11:29:56 2024: BS 4 completed
Mon Jul 29 11:29:58 2024: BS 5 completed
Mon Jul 29 11:30:00 2024: BS 6 completed
Mon Jul 29 11:30:02 2024: BS 7 completed
Mon Jul 29 11:30:04 2024: BS 8 completed
Mon Jul 29 11:30:06 2024: BS 9 completed
Mon Jul 29 11:30:09 2024: BS 10 completed
Mon Jul 29 11:30:11 2024: BS 11 completed
Mon Jul 29 11:30:13 2024: BS 12 completed
Mon Jul 29 11:30:15 2024: BS 13 completed
Mon Jul 29 11:30:17 2024: BS 14 completed
Mon Jul 29 11:30:19 2024: BS 15 completed
Mon Jul 29 11:30:21 2024: BS 16 completed
Mon Jul 29 11:30:23 2024: BS 17 completed
Mon Jul 29 11:30:25 2024: BS 18 completed
Mon Jul 29 11:30:27 2024: BS 19 completed
Mon Jul 29 11:30:29 2024: BS 20 completed
Mon Jul 29 11:30:31 2024: BS 21 completed
Mon Jul 29 11:30:33 2024: BS 22 completed
Mon Jul 29 11:30:35 2024: BS 23 completed
Mon Jul 29 11:30:37 2024: BS 24 completed
Mon Jul 29 11:30:39 2024: BS 25 completed
Mon Jul 29 11:30:41 2024: BS 26 completed
Mon Jul 29 11:30:43 2024: BS 27 completed
Mon Jul 29 11:30:45 2024: BS 28 completed
Mon Jul 29 11:30:47 2024: BS 29 completed
Mon Jul 29 11:30:49 2024: BS 30 completed
Mon Jul 29 11:30:52 2024: BS 31 completed
Mon Jul 29 11:30:54 2024: BS 32 completed
Mon Jul 29 11:30:56 2024: BS 33 completed
Mon Jul 29 11:30:58 2024: BS 34 completed
Mon Jul 29 11:31:00 2024: BS 35 completed
Mon Jul 29 11:31:02 2024: BS 36 completed
Mon Jul 29 11:31:04 2024: BS 37 completed
Mon Jul 29 11:31:06 2024: BS 38 completed
Mon Jul 29 11:31:08 2024: BS 39 completed
Mon Jul 29 11:31:10 2024: BS 40 completed
Mon Jul 29 11:31:12 2024: BS 41 completed
Mon Jul 29 11:31:14 2024: BS 42 completed
Mon Jul 29 11:31:16 2024: BS 43 completed
Mon Jul 29 11:31:18 2024: BS 44 completed
Mon Jul 29 11:31:20 2024: BS 45 completed
Mon Jul 29 11:31:22 2024: BS 46 completed
Mon Jul 29 11:31:24 2024: BS 47 completed
Mon Jul 29 11:31:26 2024: BS 48 completed
Mon Jul 29 11:31:28 2024: BS 49 completed
Mon Jul 29 11:31:30 2024: BS 50 completed
Mon Jul 29 11:31:32 2024: BS 51 completed
Mon Jul 29 11:31:35 2024: BS 52 completed
Mon Jul 29 11:31:37 2024: BS 53 completed
Mon Jul 29 11:31:39 2024: BS 54 completed
Mon Jul 29 11:31:41 2024: BS 55 completed
Mon Jul 29 11:31:43 2024: BS 56 completed
Mon Jul 29 11:31:45 2024: BS 57 completed
Mon Jul 29 11:31:47 2024: BS 58 completed
Mon Jul 29 11:31:49 2024: BS 59 completed
Mon Jul 29 11:31:51 2024: BS 60 completed
Mon Jul 29 11:31:53 2024: BS 61 completed
Mon Jul 29 11:31:55 2024: BS 62 completed
Mon Jul 29 11:31:57 2024: BS 63 completed
Mon Jul 29 11:31:59 2024: BS 64 completed
Mon Jul 29 11:32:01 2024: BS 65 completed
Mon Jul 29 11:32:03 2024: BS 66 completed
Mon Jul 29 11:32:05 2024: BS 67 completed
Mon Jul 29 11:32:07 2024: BS 68 completed
Mon Jul 29 11:32:09 2024: BS 69 completed
Mon Jul 29 11:32:11 2024: BS 70 completed
Mon Jul 29 11:32:13 2024: BS 71 completed
Mon Jul 29 11:32:16 2024: BS 72 completed
Mon Jul 29 11:32:18 2024: BS 73 completed
Mon Jul 29 11:32:20 2024: BS 74 completed
Mon Jul 29 11:32:22 2024: BS 75 completed
Mon Jul 29 11:32:24 2024: BS 76 completed
Mon Jul 29 11:32:26 2024: BS 77 completed
Mon Jul 29 11:32:28 2024: BS 78 completed
Mon Jul 29 11:32:30 2024: BS 79 completed
Mon Jul 29 11:32:32 2024: BS 80 completed
Mon Jul 29 11:32:34 2024: BS 81 completed
Mon Jul 29 11:32:36 2024: BS 82 completed
Mon Jul 29 11:32:38 2024: BS 83 completed
Mon Jul 29 11:32:40 2024: BS 84 completed
Mon Jul 29 11:32:42 2024: BS 85 completed
Mon Jul 29 11:32:44 2024: BS 86 completed
Mon Jul 29 11:32:46 2024: BS 87 completed
Mon Jul 29 11:32:48 2024: BS 88 completed
Mon Jul 29 11:32:50 2024: BS 89 completed
Mon Jul 29 11:32:52 2024: BS 90 completed
Mon Jul 29 11:32:54 2024: BS 91 completed
Mon Jul 29 11:32:56 2024: BS 92 completed
Mon Jul 29 11:32:59 2024: BS 93 completed
Mon Jul 29 11:33:01 2024: BS 94 completed
Mon Jul 29 11:33:03 2024: BS 95 completed
Mon Jul 29 11:33:05 2024: BS 96 completed
Mon Jul 29 11:33:07 2024: BS 97 completed
Mon Jul 29 11:33:09 2024: BS 98 completed
Mon Jul 29 11:33:11 2024: BS 99 completed
Mon Jul 29 11:33:13 2024: BS 100 completed
Mon Jul 29 11:33:15 2024: BS 101 completed
Mon Jul 29 11:33:17 2024: BS 102 completed
Mon Jul 29 11:33:19 2024: BS 103 completed
Mon Jul 29 11:33:21 2024: BS 104 completed
Mon Jul 29 11:33:23 2024: BS 105 completed
Mon Jul 29 11:33:25 2024: BS 106 completed
Mon Jul 29 11:33:27 2024: BS 107 completed
Mon Jul 29 11:33:29 2024: BS 108 completed
Mon Jul 29 11:33:31 2024: BS 109 completed
Mon Jul 29 11:33:33 2024: BS 110 completed
Mon Jul 29 11:33:35 2024: BS 111 completed
Mon Jul 29 11:33:37 2024: BS 112 completed
Mon Jul 29 11:33:40 2024: BS 113 completed
Mon Jul 29 11:33:42 2024: BS 114 completed
Mon Jul 29 11:33:44 2024: BS 115 completed
Mon Jul 29 11:33:46 2024: BS 116 completed
Mon Jul 29 11:33:48 2024: BS 117 completed
Mon Jul 29 11:33:50 2024: BS 118 completed
Mon Jul 29 11:33:52 2024: BS 119 completed
Mon Jul 29 11:33:54 2024: BS 120 completed
Mon Jul 29 11:33:56 2024: BS 121 completed
Mon Jul 29 11:33:58 2024: BS 122 completed
Mon Jul 29 11:34:00 2024: BS 123 completed
Mon Jul 29 11:34:02 2024: BS 124 completed
Mon Jul 29 11:34:04 2024: BS 125 completed
Mon Jul 29 11:34:06 2024: BS 126 completed
Mon Jul 29 11:34:08 2024: BS 127 completed
Mon Jul 29 11:34:10 2024: BS 128 completed
Mon Jul 29 11:34:12 2024: BS 129 completed
Mon Jul 29 11:34:14 2024: BS 130 completed
Mon Jul 29 11:34:16 2024: BS 131 completed
Mon Jul 29 11:34:18 2024: BS 132 completed
Mon Jul 29 11:34:20 2024: BS 133 completed
Mon Jul 29 11:34:23 2024: BS 134 completed
Mon Jul 29 11:34:25 2024: BS 135 completed
Mon Jul 29 11:34:27 2024: BS 136 completed
Mon Jul 29 11:34:29 2024: BS 137 completed
Mon Jul 29 11:34:31 2024: BS 138 completed
Mon Jul 29 11:34:33 2024: BS 139 completed
Mon Jul 29 11:34:35 2024: BS 140 completed
Mon Jul 29 11:34:37 2024: BS 141 completed
Mon Jul 29 11:34:39 2024: BS 142 completed
Mon Jul 29 11:34:41 2024: BS 143 completed
Mon Jul 29 11:34:43 2024: BS 144 completed
Mon Jul 29 11:34:45 2024: BS 145 completed
Mon Jul 29 11:34:47 2024: BS 146 completed
Mon Jul 29 11:34:49 2024: BS 147 completed
Mon Jul 29 11:34:51 2024: BS 148 completed
Mon Jul 29 11:34:53 2024: BS 149 completed
Mon Jul 29 11:34:55 2024: BS 150 completed
Mon Jul 29 11:34:57 2024: BS 151 completed
Mon Jul 29 11:34:59 2024: BS 152 completed
Mon Jul 29 11:35:01 2024: BS 153 completed
Mon Jul 29 11:35:04 2024: BS 154 completed
Mon Jul 29 11:35:06 2024: BS 155 completed
Mon Jul 29 11:35:08 2024: BS 156 completed
Mon Jul 29 11:35:10 2024: BS 157 completed
Mon Jul 29 11:35:12 2024: BS 158 completed
Mon Jul 29 11:35:14 2024: BS 159 completed
Mon Jul 29 11:35:16 2024: BS 160 completed
Mon Jul 29 11:35:17 2024: Acquisition aborted
