# Supplementary material for: Vicinal Bis(methylene) Heterocyclic Diene in Natural Product Synthesis: A Convergent Biomimetic Total Synthesis of Prunolactone A
Source: Org Lett. 2024 Dec 7;26(50):11080–4. doi: 10.1021/acs.orglett.4c04378 (PMC11667730; doi:10.1021/acs.orglett.4c04378)
Supplement: Supplementary file 1 — ol4c04378_si_001.zip [file ol4c04378_si_001.zip › FIDs/14_Carbon.fid/log]

Thu Aug 29 09:03:07 2024: Experiment started
Thu Aug 29 09:03:10 2024: BS 1 completed
Thu Aug 29 09:03:12 2024: BS 2 completed
Thu Aug 29 09:03:14 2024: BS 3 completed
Thu Aug 29 09:03:16 2024: BS 4 completed
Thu Aug 29 09:03:18 2024: BS 5 completed
Thu Aug 29 09:03:20 2024: BS 6 completed
Thu Aug 29 09:03:22 2024: BS 7 completed
Thu Aug 29 09:03:24 2024: BS 8 completed
Thu Aug 29 09:03:26 2024: BS 9 completed
Thu Aug 29 09:03:28 2024: BS 10 completed
Thu Aug 29 09:03:30 2024: BS 11 completed
Thu Aug 29 09:03:32 2024: BS 12 completed
Thu Aug 29 09:03:34 2024: BS 13 completed
Thu Aug 29 09:03:36 2024: BS 14 completed
Thu Aug 29 09:03:39 2024: BS 15 completed
Thu Aug 29 09:03:41 2024: BS 16 completed
Thu Aug 29 09:03:43 2024: BS 17 completed
Thu Aug 29 09:03:45 2024: BS 18 completed
Thu Aug 29 09:03:47 2024: BS 19 completed
Thu Aug 29 09:03:49 2024: BS 20 completed
Thu Aug 29 09:03:51 2024: BS 21 completed
Thu Aug 29 09:03:53 2024: BS 22 completed
Thu Aug 29 09:03:55 2024: BS 23 completed
Thu Aug 29 09:03:57 2024: BS 24 completed
Thu Aug 29 09:03:59 2024: BS 25 completed
Thu Aug 29 09:04:01 2024: BS 26 completed
Thu Aug 29 09:04:03 2024: BS 27 completed
Thu Aug 29 09:04:05 2024: BS 28 completed
Thu Aug 29 09:04:07 2024: BS 29 completed
Thu Aug 29 09:04:09 2024: BS 30 completed
Thu Aug 29 09:04:11 2024: BS 31 completed
Thu Aug 29 09:04:13 2024: BS 32 completed
Thu Aug 29 09:04:15 2024: BS 33 completed
Thu Aug 29 09:04:17 2024: BS 34 completed
Thu Aug 29 09:04:20 2024: BS 35 completed
Thu Aug 29 09:04:22 2024: BS 36 completed
Thu Aug 29 09:04:24 2024: BS 37 completed
Thu Aug 29 09:04:26 2024: BS 38 completed
Thu Aug 29 09:04:28 2024: BS 39 completed
Thu Aug 29 09:04:30 2024: BS 40 completed
Thu Aug 29 09:04:32 2024: BS 41 completed
Thu Aug 29 09:04:34 2024: BS 42 completed
Thu Aug 29 09:04:36 2024: BS 43 completed
Thu Aug 29 09:04:38 2024: BS 44 completed
Thu Aug 29 09:04:40 2024: BS 45 completed
Thu Aug 29 09:04:42 2024: BS 46 completed
Thu Aug 29 09:04:44 2024: BS 47 completed
Thu Aug 29 09:04:46 2024: BS 48 completed
Thu Aug 29 09:04:48 2024: BS 49 completed
Thu Aug 29 09:04:50 2024: BS 50 completed
Thu Aug 29 09:04:52 2024: BS 51 completed
Thu Aug 29 09:04:54 2024: BS 52 completed
Thu Aug 29 09:04:56 2024: BS 53 completed
Thu Aug 29 09:04:58 2024: BS 54 completed
Thu Aug 29 09:05:00 2024: BS 55 completed
Thu Aug 29 09:05:03 2024: BS 56 completed
Thu Aug 29 09:05:05 2024: BS 57 completed
Thu Aug 29 09:05:07 2024: BS 58 completed
Thu Aug 29 09:05:09 2024: BS 59 completed
Thu Aug 29 09:05:11 2024: BS 60 completed
Thu Aug 29 09:05:13 2024: BS 61 completed
Thu Aug 29 09:05:15 2024: BS 62 completed
Thu Aug 29 09:05:17 2024: BS 63 completed
Thu Aug 29 09:05:19 2024: BS 64 completed
Thu Aug 29 09:05:21 2024: BS 65 completed
Thu Aug 29 09:05:23 2024: BS 66 completed
Thu Aug 29 09:05:25 2024: BS 67 completed
Thu Aug 29 09:05:27 2024: BS 68 completed
Thu Aug 29 09:05:29 2024: BS 69 completed
Thu Aug 29 09:05:31 2024: BS 70 completed
Thu Aug 29 09:05:33 2024: BS 71 completed
Thu Aug 29 09:05:35 2024: BS 72 completed
Thu Aug 29 09:05:37 2024: BS 73 completed
Thu Aug 29 09:05:39 2024: BS 74 completed
Thu Aug 29 09:05:41 2024: BS 75 completed
Thu Aug 29 09:05:43 2024: BS 76 completed
Thu Aug 29 09:05:46 2024: BS 77 completed
Thu Aug 29 09:05:48 2024: BS 78 completed
Thu Aug 29 09:05:50 2024: BS 79 completed
Thu Aug 29 09:05:52 2024: BS 80 completed
Thu Aug 29 09:05:54 2024: BS 81 completed
Thu Aug 29 09:05:56 2024: BS 82 completed
Thu Aug 29 09:05:58 2024: BS 83 completed
Thu Aug 29 09:06:00 2024: BS 84 completed
Thu Aug 29 09:06:02 2024: BS 85 completed
Thu Aug 29 09:06:04 2024: BS 86 completed
Thu Aug 29 09:06:06 2024: BS 87 completed
Thu Aug 29 09:06:08 2024: BS 88 completed
Thu Aug 29 09:06:10 2024: BS 89 completed
Thu Aug 29 09:06:12 2024: BS 90 completed
Thu Aug 29 09:06:14 2024: BS 91 completed
Thu Aug 29 09:06:16 2024: BS 92 completed
Thu Aug 29 09:06:18 2024: BS 93 completed
Thu Aug 29 09:06:20 2024: BS 94 completed
Thu Aug 29 09:06:22 2024: BS 95 completed
Thu Aug 29 09:06:24 2024: BS 96 completed
Thu Aug 29 09:06:27 2024: BS 97 completed
Thu Aug 29 09:06:29 2024: BS 98 completed
Thu Aug 29 09:06:31 2024: BS 99 completed
Thu Aug 29 09:06:33 2024: BS 100 completed
Thu Aug 29 09:06:35 2024: BS 101 completed
Thu Aug 29 09:06:37 2024: BS 102 completed
Thu Aug 29 09:06:39 2024: BS 103 completed
Thu Aug 29 09:06:41 2024: BS 104 completed
Thu Aug 29 09:06:43 2024: BS 105 completed
Thu Aug 29 09:06:45 2024: BS 106 completed
Thu Aug 29 09:06:47 2024: BS 107 completed
Thu Aug 29 09:06:49 2024: BS 108 completed
Thu Aug 29 09:06:51 2024: BS 109 completed
Thu Aug 29 09:06:53 2024: BS 110 completed
Thu Aug 29 09:06:55 2024: BS 111 completed
Thu Aug 29 09:06:57 2024: BS 112 completed
Thu Aug 29 09:06:59 2024: BS 113 completed
Thu Aug 29 09:07:01 2024: BS 114 completed
Thu Aug 29 09:07:03 2024: BS 115 completed
Thu Aug 29 09:07:05 2024: BS 116 completed
Thu Aug 29 09:07:07 2024: BS 117 completed
Thu Aug 29 09:07:10 2024: BS 118 completed
Thu Aug 29 09:07:12 2024: BS 119 completed
Thu Aug 29 09:07:14 2024: BS 120 completed
Thu Aug 29 09:07:16 2024: BS 121 completed
Thu Aug 29 09:07:18 2024: BS 122 completed
Thu Aug 29 09:07:20 2024: BS 123 completed
Thu Aug 29 09:07:22 2024: BS 124 completed
Thu Aug 29 09:07:24 2024: BS 125 completed
Thu Aug 29 09:07:26 2024: BS 126 completed
Thu Aug 29 09:07:28 2024: BS 127 completed
Thu Aug 29 09:07:30 2024: BS 128 completed
Thu Aug 29 09:07:32 2024: BS 129 completed
Thu Aug 29 09:07:34 2024: BS 130 completed
Thu Aug 29 09:07:36 2024: BS 131 completed
Thu Aug 29 09:07:38 2024: BS 132 completed
Thu Aug 29 09:07:40 2024: BS 133 completed
Thu Aug 29 09:07:42 2024: BS 134 completed
Thu Aug 29 09:07:44 2024: BS 135 completed
Thu Aug 29 09:07:46 2024: BS 136 completed
Thu Aug 29 09:07:48 2024: BS 137 completed
Thu Aug 29 09:07:51 2024: BS 138 completed
Thu Aug 29 09:07:53 2024: BS 139 completed
Thu Aug 29 09:07:55 2024: BS 140 completed
Thu Aug 29 09:07:57 2024: BS 141 completed
Thu Aug 29 09:07:59 2024: BS 142 completed
Thu Aug 29 09:08:01 2024: BS 143 completed
Thu Aug 29 09:08:03 2024: BS 144 completed
Thu Aug 29 09:08:05 2024: BS 145 completed
Thu Aug 29 09:08:07 2024: BS 146 completed
Thu Aug 29 09:08:09 2024: BS 147 completed
Thu Aug 29 09:08:11 2024: BS 148 completed
Thu Aug 29 09:08:13 2024: BS 149 completed
Thu Aug 29 09:08:15 2024: BS 150 completed
Thu Aug 29 09:08:17 2024: BS 151 completed
Thu Aug 29 09:08:19 2024: BS 152 completed
Thu Aug 29 09:08:21 2024: BS 153 completed
Thu Aug 29 09:08:23 2024: BS 154 completed
Thu Aug 29 09:08:25 2024: BS 155 completed
Thu Aug 29 09:08:27 2024: BS 156 completed
Thu Aug 29 09:08:29 2024: BS 157 completed
Thu Aug 29 09:08:31 2024: BS 158 completed
Thu Aug 29 09:08:34 2024: BS 159 completed
Thu Aug 29 09:08:36 2024: BS 160 completed
Thu Aug 29 09:08:38 2024: BS 161 completed
Thu Aug 29 09:08:40 2024: BS 162 completed
Thu Aug 29 09:08:42 2024: BS 163 completed
Thu Aug 29 09:08:44 2024: BS 164 completed
Thu Aug 29 09:08:46 2024: BS 165 completed
Thu Aug 29 09:08:48 2024: BS 166 completed
Thu Aug 29 09:08:50 2024: BS 167 completed
Thu Aug 29 09:08:52 2024: BS 168 completed
Thu Aug 29 09:08:54 2024: BS 169 completed
Thu Aug 29 09:08:56 2024: BS 170 completed
Thu Aug 29 09:08:58 2024: BS 171 completed
Thu Aug 29 09:09:00 2024: BS 172 completed
Thu Aug 29 09:09:02 2024: BS 173 completed
Thu Aug 29 09:09:04 2024: BS 174 completed
Thu Aug 29 09:09:06 2024: BS 175 completed
Thu Aug 29 09:09:08 2024: BS 176 completed
Thu Aug 29 09:09:10 2024: BS 177 completed
Thu Aug 29 09:09:12 2024: BS 178 completed
Thu Aug 29 09:09:15 2024: BS 179 completed
Thu Aug 29 09:09:17 2024: BS 180 completed
Thu Aug 29 09:09:19 2024: BS 181 completed
Thu Aug 29 09:09:21 2024: BS 182 completed
Thu Aug 29 09:09:23 2024: BS 183 completed
Thu Aug 29 09:09:25 2024: BS 184 completed
Thu Aug 29 09:09:27 2024: BS 185 completed
Thu Aug 29 09:09:29 2024: BS 186 completed
Thu Aug 29 09:09:31 2024: BS 187 completed
Thu Aug 29 09:09:33 2024: BS 188 completed
Thu Aug 29 09:09:35 2024: BS 189 completed
Thu Aug 29 09:09:37 2024: BS 190 completed
Thu Aug 29 09:09:39 2024: BS 191 completed
Thu Aug 29 09:09:41 2024: BS 192 completed
Thu Aug 29 09:09:43 2024: BS 193 completed
Thu Aug 29 09:09:45 2024: BS 194 completed
Thu Aug 29 09:09:47 2024: BS 195 completed
Thu Aug 29 09:09:49 2024: BS 196 completed
Thu Aug 29 09:09:51 2024: BS 197 completed
Thu Aug 29 09:09:53 2024: BS 198 completed
Thu Aug 29 09:09:55 2024: BS 199 completed
Thu Aug 29 09:09:58 2024: BS 200 completed
Thu Aug 29 09:10:00 2024: BS 201 completed
Thu Aug 29 09:10:02 2024: BS 202 completed
Thu Aug 29 09:10:04 2024: BS 203 completed
Thu Aug 29 09:10:06 2024: BS 204 completed
Thu Aug 29 09:10:08 2024: BS 205 completed
Thu Aug 29 09:10:10 2024: BS 206 completed
Thu Aug 29 09:10:12 2024: BS 207 completed
Thu Aug 29 09:10:14 2024: BS 208 completed
Thu Aug 29 09:10:16 2024: BS 209 completed
Thu Aug 29 09:10:18 2024: BS 210 completed
Thu Aug 29 09:10:20 2024: BS 211 completed
Thu Aug 29 09:10:22 2024: BS 212 completed
Thu Aug 29 09:10:24 2024: BS 213 completed
Thu Aug 29 09:10:26 2024: BS 214 completed
Thu Aug 29 09:10:28 2024: BS 215 completed
Thu Aug 29 09:10:30 2024: BS 216 completed
Thu Aug 29 09:10:32 2024: BS 217 completed
Thu Aug 29 09:10:34 2024: BS 218 completed
Thu Aug 29 09:10:36 2024: BS 219 completed
Thu Aug 29 09:10:39 2024: BS 220 completed
Thu Aug 29 09:10:41 2024: BS 221 completed
Thu Aug 29 09:10:43 2024: BS 222 completed
Thu Aug 29 09:10:45 2024: BS 223 completed
Thu Aug 29 09:10:47 2024: BS 224 completed
Thu Aug 29 09:10:49 2024: BS 225 completed
Thu Aug 29 09:10:51 2024: BS 226 completed
Thu Aug 29 09:10:53 2024: BS 227 completed
Thu Aug 29 09:10:55 2024: BS 228 completed
Thu Aug 29 09:10:57 2024: BS 229 completed
Thu Aug 29 09:10:59 2024: BS 230 completed
Thu Aug 29 09:11:01 2024: BS 231 completed
Thu Aug 29 09:11:03 2024: BS 232 completed
Thu Aug 29 09:11:05 2024: BS 233 completed
Thu Aug 29 09:11:07 2024: BS 234 completed
Thu Aug 29 09:11:09 2024: BS 235 completed
Thu Aug 29 09:11:11 2024: BS 236 completed
Thu Aug 29 09:11:13 2024: BS 237 completed
Thu Aug 29 09:11:15 2024: BS 238 completed
Thu Aug 29 09:11:17 2024: BS 239 completed
Thu Aug 29 09:11:19 2024: BS 240 completed
Thu Aug 29 09:11:22 2024: BS 241 completed
Thu Aug 29 09:11:24 2024: BS 242 completed
Thu Aug 29 09:11:26 2024: BS 243 completed
Thu Aug 29 09:11:28 2024: BS 244 completed
Thu Aug 29 09:11:30 2024: BS 245 completed
Thu Aug 29 09:11:32 2024: BS 246 completed
Thu Aug 29 09:11:34 2024: BS 247 completed
Thu Aug 29 09:11:36 2024: BS 248 completed
Thu Aug 29 09:11:38 2024: BS 249 completed
Thu Aug 29 09:11:40 2024: BS 250 completed
Thu Aug 29 09:11:42 2024: BS 251 completed
Thu Aug 29 09:11:44 2024: BS 252 completed
Thu Aug 29 09:11:46 2024: BS 253 completed
Thu Aug 29 09:11:48 2024: BS 254 completed
Thu Aug 29 09:11:50 2024: BS 255 completed
Thu Aug 29 09:11:52 2024: BS 256 completed
Thu Aug 29 09:11:54 2024: BS 257 completed
Thu Aug 29 09:11:56 2024: BS 258 completed
Thu Aug 29 09:11:58 2024: BS 259 completed
Thu Aug 29 09:12:00 2024: BS 260 completed
Thu Aug 29 09:12:02 2024: BS 261 completed
Thu Aug 29 09:12:05 2024: BS 262 completed
Thu Aug 29 09:12:07 2024: BS 263 completed
Thu Aug 29 09:12:09 2024: BS 264 completed
Thu Aug 29 09:12:11 2024: BS 265 completed
Thu Aug 29 09:12:13 2024: BS 266 completed
Thu Aug 29 09:12:15 2024: BS 267 completed
Thu Aug 29 09:12:17 2024: BS 268 completed
Thu Aug 29 09:12:19 2024: BS 269 completed
Thu Aug 29 09:12:21 2024: BS 270 completed
Thu Aug 29 09:12:23 2024: BS 271 completed
Thu Aug 29 09:12:25 2024: BS 272 completed
Thu Aug 29 09:12:27 2024: BS 273 completed
Thu Aug 29 09:12:29 2024: BS 274 completed
Thu Aug 29 09:12:31 2024: BS 275 completed
Thu Aug 29 09:12:33 2024: BS 276 completed
Thu Aug 29 09:12:35 2024: BS 277 completed
Thu Aug 29 09:12:37 2024: BS 278 completed
Thu Aug 29 09:12:39 2024: BS 279 completed
Thu Aug 29 09:12:41 2024: BS 280 completed
Thu Aug 29 09:12:43 2024: BS 281 completed
Thu Aug 29 09:12:46 2024: BS 282 completed
Thu Aug 29 09:12:48 2024: BS 283 completed
Thu Aug 29 09:12:50 2024: BS 284 completed
Thu Aug 29 09:12:52 2024: BS 285 completed
Thu Aug 29 09:12:54 2024: BS 286 completed
Thu Aug 29 09:12:56 2024: BS 287 completed
Thu Aug 29 09:12:58 2024: BS 288 completed
Thu Aug 29 09:13:00 2024: BS 289 completed
Thu Aug 29 09:13:02 2024: BS 290 completed
Thu Aug 29 09:13:04 2024: BS 291 completed
Thu Aug 29 09:13:06 2024: BS 292 completed
Thu Aug 29 09:13:08 2024: BS 293 completed
Thu Aug 29 09:13:10 2024: BS 294 completed
Thu Aug 29 09:13:12 2024: BS 295 completed
Thu Aug 29 09:13:14 2024: BS 296 completed
Thu Aug 29 09:13:16 2024: BS 297 completed
Thu Aug 29 09:13:18 2024: BS 298 completed
Thu Aug 29 09:13:20 2024: BS 299 completed
Thu Aug 29 09:13:22 2024: BS 300 completed
Thu Aug 29 09:13:24 2024: BS 301 completed
Thu Aug 29 09:13:26 2024: BS 302 completed
Thu Aug 29 09:13:29 2024: BS 303 completed
Thu Aug 29 09:13:31 2024: BS 304 completed
Thu Aug 29 09:13:33 2024: BS 305 completed
Thu Aug 29 09:13:35 2024: BS 306 completed
Thu Aug 29 09:13:37 2024: BS 307 completed
Thu Aug 29 09:13:39 2024: BS 308 completed
Thu Aug 29 09:13:41 2024: BS 309 completed
Thu Aug 29 09:13:43 2024: BS 310 completed
Thu Aug 29 09:13:45 2024: BS 311 completed
Thu Aug 29 09:13:47 2024: BS 312 completed
Thu Aug 29 09:13:49 2024: BS 313 completed
Thu Aug 29 09:13:51 2024: BS 314 completed
Thu Aug 29 09:13:53 2024: BS 315 completed
Thu Aug 29 09:13:55 2024: BS 316 completed
Thu Aug 29 09:13:57 2024: BS 317 completed
Thu Aug 29 09:13:59 2024: BS 318 completed
Thu Aug 29 09:14:01 2024: BS 319 completed
Thu Aug 29 09:14:03 2024: BS 320 completed
Thu Aug 29 09:14:05 2024: BS 321 completed
Thu Aug 29 09:14:07 2024: BS 322 completed
Thu Aug 29 09:14:10 2024: BS 323 completed
Thu Aug 29 09:14:12 2024: BS 324 completed
Thu Aug 29 09:14:14 2024: BS 325 completed
Thu Aug 29 09:14:16 2024: BS 326 completed
Thu Aug 29 09:14:18 2024: BS 327 completed
Thu Aug 29 09:14:20 2024: BS 328 completed
Thu Aug 29 09:14:22 2024: BS 329 completed
Thu Aug 29 09:14:24 2024: BS 330 completed
Thu Aug 29 09:14:26 2024: BS 331 completed
Thu Aug 29 09:14:28 2024: BS 332 completed
Thu Aug 29 09:14:30 2024: BS 333 completed
Thu Aug 29 09:14:32 2024: BS 334 completed
Thu Aug 29 09:14:34 2024: BS 335 completed
Thu Aug 29 09:14:36 2024: BS 336 completed
Thu Aug 29 09:14:38 2024: BS 337 completed
Thu Aug 29 09:14:40 2024: BS 338 completed
Thu Aug 29 09:14:42 2024: BS 339 completed
Thu Aug 29 09:14:44 2024: BS 340 completed
Thu Aug 29 09:14:46 2024: BS 341 completed
Thu Aug 29 09:14:48 2024: BS 342 completed
Thu Aug 29 09:14:50 2024: BS 343 completed
Thu Aug 29 09:14:53 2024: BS 344 completed
Thu Aug 29 09:14:55 2024: BS 345 completed
Thu Aug 29 09:14:57 2024: BS 346 completed
Thu Aug 29 09:14:59 2024: BS 347 completed
Thu Aug 29 09:15:01 2024: BS 348 completed
Thu Aug 29 09:15:03 2024: BS 349 completed
Thu Aug 29 09:15:05 2024: BS 350 completed
Thu Aug 29 09:15:07 2024: BS 351 completed
Thu Aug 29 09:15:09 2024: BS 352 completed
Thu Aug 29 09:15:11 2024: BS 353 completed
Thu Aug 29 09:15:13 2024: BS 354 completed
Thu Aug 29 09:15:15 2024: BS 355 completed
Thu Aug 29 09:15:17 2024: BS 356 completed
Thu Aug 29 09:15:19 2024: BS 357 completed
Thu Aug 29 09:15:21 2024: BS 358 completed
Thu Aug 29 09:15:23 2024: BS 359 completed
Thu Aug 29 09:15:25 2024: BS 360 completed
Thu Aug 29 09:15:27 2024: BS 361 completed
Thu Aug 29 09:15:29 2024: BS 362 completed
Thu Aug 29 09:15:31 2024: BS 363 completed
Thu Aug 29 09:15:34 2024: BS 364 completed
Thu Aug 29 09:15:36 2024: BS 365 completed
Thu Aug 29 09:15:38 2024: BS 366 completed
Thu Aug 29 09:15:40 2024: BS 367 completed
Thu Aug 29 09:15:42 2024: BS 368 completed
Thu Aug 29 09:15:44 2024: BS 369 completed
Thu Aug 29 09:15:46 2024: BS 370 completed
Thu Aug 29 09:15:48 2024: BS 371 completed
Thu Aug 29 09:15:50 2024: BS 372 completed
Thu Aug 29 09:15:52 2024: BS 373 completed
Thu Aug 29 09:15:54 2024: BS 374 completed
Thu Aug 29 09:15:56 2024: BS 375 completed
Thu Aug 29 09:15:58 2024: BS 376 completed
Thu Aug 29 09:16:00 2024: BS 377 completed
Thu Aug 29 09:16:02 2024: BS 378 completed
Thu Aug 29 09:16:04 2024: BS 379 completed
Thu Aug 29 09:16:06 2024: BS 380 completed
Thu Aug 29 09:16:08 2024: BS 381 completed
Thu Aug 29 09:16:10 2024: BS 382 completed
Thu Aug 29 09:16:12 2024: BS 383 completed
Thu Aug 29 09:16:14 2024: BS 384 completed
Thu Aug 29 09:16:17 2024: BS 385 completed
Thu Aug 29 09:16:19 2024: BS 386 completed
Thu Aug 29 09:16:21 2024: BS 387 completed
Thu Aug 29 09:16:23 2024: BS 388 completed
Thu Aug 29 09:16:25 2024: BS 389 completed
Thu Aug 29 09:16:27 2024: BS 390 completed
Thu Aug 29 09:16:29 2024: BS 391 completed
Thu Aug 29 09:16:31 2024: BS 392 completed
Thu Aug 29 09:16:33 2024: BS 393 completed
Thu Aug 29 09:16:35 2024: BS 394 completed
Thu Aug 29 09:16:37 2024: BS 395 completed
Thu Aug 29 09:16:39 2024: BS 396 completed
Thu Aug 29 09:16:41 2024: BS 397 completed
Thu Aug 29 09:16:43 2024: BS 398 completed
Thu Aug 29 09:16:45 2024: BS 399 completed
Thu Aug 29 09:16:47 2024: BS 400 completed
Thu Aug 29 09:16:49 2024: BS 401 completed
Thu Aug 29 09:16:51 2024: BS 402 completed
Thu Aug 29 09:16:53 2024: BS 403 completed
Thu Aug 29 09:16:55 2024: BS 404 completed
Thu Aug 29 09:16:57 2024: BS 405 completed
Thu Aug 29 09:17:00 2024: BS 406 completed
Thu Aug 29 09:17:02 2024: BS 407 completed
Thu Aug 29 09:17:04 2024: BS 408 completed
Thu Aug 29 09:17:06 2024: BS 409 completed
Thu Aug 29 09:17:08 2024: BS 410 completed
Thu Aug 29 09:17:10 2024: BS 411 completed
Thu Aug 29 09:17:12 2024: BS 412 completed
Thu Aug 29 09:17:14 2024: BS 413 completed
Thu Aug 29 09:17:16 2024: BS 414 completed
Thu Aug 29 09:17:18 2024: BS 415 completed
Thu Aug 29 09:17:20 2024: BS 416 completed
Thu Aug 29 09:17:22 2024: BS 417 completed
Thu Aug 29 09:17:24 2024: BS 418 completed
Thu Aug 29 09:17:26 2024: BS 419 completed
Thu Aug 29 09:17:28 2024: BS 420 completed
Thu Aug 29 09:17:30 2024: BS 421 completed
Thu Aug 29 09:17:32 2024: BS 422 completed
Thu Aug 29 09:17:34 2024: BS 423 completed
Thu Aug 29 09:17:36 2024: BS 424 completed
Thu Aug 29 09:17:38 2024: BS 425 completed
Thu Aug 29 09:17:41 2024: BS 426 completed
Thu Aug 29 09:17:43 2024: BS 427 completed
Thu Aug 29 09:17:45 2024: BS 428 completed
Thu Aug 29 09:17:47 2024: BS 429 completed
Thu Aug 29 09:17:49 2024: BS 430 completed
Thu Aug 29 09:17:51 2024: BS 431 completed
Thu Aug 29 09:17:53 2024: BS 432 completed
Thu Aug 29 09:17:55 2024: BS 433 completed
Thu Aug 29 09:17:57 2024: BS 434 completed
Thu Aug 29 09:17:59 2024: BS 435 completed
Thu Aug 29 09:18:01 2024: BS 436 completed
Thu Aug 29 09:18:03 2024: BS 437 completed
Thu Aug 29 09:18:05 2024: BS 438 completed
Thu Aug 29 09:18:07 2024: BS 439 completed
Thu Aug 29 09:18:09 2024: BS 440 completed
Thu Aug 29 09:18:11 2024: BS 441 completed
Thu Aug 29 09:18:13 2024: BS 442 completed
Thu Aug 29 09:18:15 2024: BS 443 completed
Thu Aug 29 09:18:17 2024: BS 444 completed
Thu Aug 29 09:18:19 2024: BS 445 completed
Thu Aug 29 09:18:21 2024: BS 446 completed
Thu Aug 29 09:18:24 2024: BS 447 completed
Thu Aug 29 09:18:26 2024: BS 448 completed
Thu Aug 29 09:18:28 2024: BS 449 completed
Thu Aug 29 09:18:30 2024: BS 450 completed
Thu Aug 29 09:18:32 2024: BS 451 completed
Thu Aug 29 09:18:34 2024: BS 452 completed
Thu Aug 29 09:18:36 2024: BS 453 completed
Thu Aug 29 09:18:38 2024: BS 454 completed
Thu Aug 29 09:18:40 2024: BS 455 completed
Thu Aug 29 09:18:42 2024: BS 456 completed
Thu Aug 29 09:18:44 2024: BS 457 completed
Thu Aug 29 09:18:46 2024: BS 458 completed
Thu Aug 29 09:18:48 2024: BS 459 completed
Thu Aug 29 09:18:50 2024: BS 460 completed
Thu Aug 29 09:18:52 2024: BS 461 completed
Thu Aug 29 09:18:54 2024: BS 462 completed
Thu Aug 29 09:18:56 2024: BS 463 completed
Thu Aug 29 09:18:58 2024: BS 464 completed
Thu Aug 29 09:19:00 2024: BS 465 completed
Thu Aug 29 09:19:02 2024: BS 466 completed
Thu Aug 29 09:19:05 2024: BS 467 completed
Thu Aug 29 09:19:07 2024: BS 468 completed
Thu Aug 29 09:19:09 2024: BS 469 completed
Thu Aug 29 09:19:11 2024: BS 470 completed
Thu Aug 29 09:19:13 2024: BS 471 completed
Thu Aug 29 09:19:15 2024: BS 472 completed
Thu Aug 29 09:19:17 2024: BS 473 completed
Thu Aug 29 09:19:19 2024: BS 474 completed
Thu Aug 29 09:19:21 2024: BS 475 completed
Thu Aug 29 09:19:23 2024: BS 476 completed
Thu Aug 29 09:19:25 2024: BS 477 completed
Thu Aug 29 09:19:27 2024: BS 478 completed
Thu Aug 29 09:19:29 2024: BS 479 completed
Thu Aug 29 09:19:31 2024: BS 480 completed
Thu Aug 29 09:19:33 2024: BS 481 completed
Thu Aug 29 09:19:35 2024: BS 482 completed
Thu Aug 29 09:19:37 2024: BS 483 completed
Thu Aug 29 09:19:39 2024: BS 484 completed
Thu Aug 29 09:19:41 2024: BS 485 completed
Thu Aug 29 09:19:43 2024: BS 486 completed
Thu Aug 29 09:19:45 2024: BS 487 completed
Thu Aug 29 09:19:48 2024: BS 488 completed
Thu Aug 29 09:19:50 2024: BS 489 completed
Thu Aug 29 09:19:52 2024: BS 490 completed
Thu Aug 29 09:19:54 2024: BS 491 completed
Thu Aug 29 09:19:56 2024: BS 492 completed
Thu Aug 29 09:19:58 2024: BS 493 completed
Thu Aug 29 09:20:00 2024: BS 494 completed
Thu Aug 29 09:20:02 2024: BS 495 completed
Thu Aug 29 09:20:04 2024: BS 496 completed
Thu Aug 29 09:20:06 2024: BS 497 completed
Thu Aug 29 09:20:08 2024: BS 498 completed
Thu Aug 29 09:20:10 2024: BS 499 completed
Thu Aug 29 09:20:12 2024: BS 500 completed
Thu Aug 29 09:20:14 2024: BS 501 completed
Thu Aug 29 09:20:16 2024: BS 502 completed
Thu Aug 29 09:20:18 2024: BS 503 completed
Thu Aug 29 09:20:20 2024: BS 504 completed
Thu Aug 29 09:20:22 2024: BS 505 completed
Thu Aug 29 09:20:24 2024: BS 506 completed
Thu Aug 29 09:20:26 2024: BS 507 completed
Thu Aug 29 09:20:29 2024: BS 508 completed
Thu Aug 29 09:20:31 2024: BS 509 completed
Thu Aug 29 09:20:33 2024: BS 510 completed
Thu Aug 29 09:20:35 2024: BS 511 completed
Thu Aug 29 09:20:37 2024: BS 512 completed
Thu Aug 29 09:20:39 2024: BS 513 completed
Thu Aug 29 09:20:41 2024: BS 514 completed
Thu Aug 29 09:20:43 2024: BS 515 completed
Thu Aug 29 09:20:45 2024: BS 516 completed
Thu Aug 29 09:20:47 2024: BS 517 completed
Thu Aug 29 09:20:49 2024: BS 518 completed
Thu Aug 29 09:20:51 2024: BS 519 completed
Thu Aug 29 09:20:53 2024: BS 520 completed
Thu Aug 29 09:20:55 2024: BS 521 completed
Thu Aug 29 09:20:57 2024: BS 522 completed
Thu Aug 29 09:20:59 2024: BS 523 completed
Thu Aug 29 09:21:01 2024: BS 524 completed
Thu Aug 29 09:21:03 2024: BS 525 completed
Thu Aug 29 09:21:05 2024: BS 526 completed
Thu Aug 29 09:21:07 2024: BS 527 completed
Thu Aug 29 09:21:09 2024: BS 528 completed
Thu Aug 29 09:21:12 2024: BS 529 completed
Thu Aug 29 09:21:14 2024: BS 530 completed
Thu Aug 29 09:21:16 2024: BS 531 completed
Thu Aug 29 09:21:18 2024: BS 532 completed
Thu Aug 29 09:21:20 2024: BS 533 completed
Thu Aug 29 09:21:22 2024: BS 534 completed
Thu Aug 29 09:21:24 2024: BS 535 completed
Thu Aug 29 09:21:26 2024: BS 536 completed
Thu Aug 29 09:21:28 2024: BS 537 completed
Thu Aug 29 09:21:30 2024: BS 538 completed
Thu Aug 29 09:21:32 2024: BS 539 completed
Thu Aug 29 09:21:34 2024: BS 540 completed
Thu Aug 29 09:21:36 2024: BS 541 completed
Thu Aug 29 09:21:38 2024: BS 542 completed
Thu Aug 29 09:21:40 2024: BS 543 completed
Thu Aug 29 09:21:42 2024: BS 544 completed
Thu Aug 29 09:21:44 2024: BS 545 completed
Thu Aug 29 09:21:46 2024: BS 546 completed
Thu Aug 29 09:21:48 2024: BS 547 completed
Thu Aug 29 09:21:50 2024: BS 548 completed
Thu Aug 29 09:21:52 2024: BS 549 completed
Thu Aug 29 09:21:55 2024: BS 550 completed
Thu Aug 29 09:21:57 2024: BS 551 completed
Thu Aug 29 09:21:59 2024: BS 552 completed
Thu Aug 29 09:22:01 2024: BS 553 completed
Thu Aug 29 09:22:03 2024: BS 554 completed
Thu Aug 29 09:22:05 2024: BS 555 completed
Thu Aug 29 09:22:07 2024: BS 556 completed
Thu Aug 29 09:22:09 2024: BS 557 completed
Thu Aug 29 09:22:11 2024: BS 558 completed
Thu Aug 29 09:22:13 2024: BS 559 completed
Thu Aug 29 09:22:15 2024: BS 560 completed
Thu Aug 29 09:22:17 2024: BS 561 completed
Thu Aug 29 09:22:19 2024: BS 562 completed
Thu Aug 29 09:22:21 2024: BS 563 completed
Thu Aug 29 09:22:23 2024: BS 564 completed
Thu Aug 29 09:22:25 2024: BS 565 completed
Thu Aug 29 09:22:27 2024: BS 566 completed
Thu Aug 29 09:22:29 2024: BS 567 completed
Thu Aug 29 09:22:31 2024: BS 568 completed
Thu Aug 29 09:22:33 2024: BS 569 completed
Thu Aug 29 09:22:36 2024: BS 570 completed
Thu Aug 29 09:22:38 2024: BS 571 completed
Thu Aug 29 09:22:40 2024: BS 572 completed
Thu Aug 29 09:22:42 2024: BS 573 completed
Thu Aug 29 09:22:44 2024: BS 574 completed
Thu Aug 29 09:22:46 2024: BS 575 completed
Thu Aug 29 09:22:48 2024: BS 576 completed
Thu Aug 29 09:22:50 2024: BS 577 completed
Thu Aug 29 09:22:52 2024: BS 578 completed
Thu Aug 29 09:22:54 2024: BS 579 completed
Thu Aug 29 09:22:56 2024: BS 580 completed
Thu Aug 29 09:22:58 2024: BS 581 completed
Thu Aug 29 09:23:00 2024: BS 582 completed
Thu Aug 29 09:23:02 2024: BS 583 completed
Thu Aug 29 09:23:04 2024: BS 584 completed
Thu Aug 29 09:23:06 2024: BS 585 completed
Thu Aug 29 09:23:08 2024: BS 586 completed
Thu Aug 29 09:23:10 2024: BS 587 completed
Thu Aug 29 09:23:12 2024: BS 588 completed
Thu Aug 29 09:23:14 2024: BS 589 completed
Thu Aug 29 09:23:16 2024: BS 590 completed
Thu Aug 29 09:23:19 2024: BS 591 completed
Thu Aug 29 09:23:21 2024: BS 592 completed
Thu Aug 29 09:23:23 2024: BS 593 completed
Thu Aug 29 09:23:25 2024: BS 594 completed
Thu Aug 29 09:23:27 2024: BS 595 completed
Thu Aug 29 09:23:29 2024: BS 596 completed
Thu Aug 29 09:23:31 2024: BS 597 completed
Thu Aug 29 09:23:33 2024: BS 598 completed
Thu Aug 29 09:23:35 2024: BS 599 completed
Thu Aug 29 09:23:37 2024: BS 600 completed
Thu Aug 29 09:23:39 2024: BS 601 completed
Thu Aug 29 09:23:41 2024: BS 602 completed
Thu Aug 29 09:23:43 2024: BS 603 completed
Thu Aug 29 09:23:45 2024: BS 604 completed
Thu Aug 29 09:23:47 2024: BS 605 completed
Thu Aug 29 09:23:49 2024: BS 606 completed
Thu Aug 29 09:23:51 2024: BS 607 completed
Thu Aug 29 09:23:53 2024: BS 608 completed
Thu Aug 29 09:23:55 2024: BS 609 completed
Thu Aug 29 09:23:57 2024: BS 610 completed
Thu Aug 29 09:24:00 2024: BS 611 completed
Thu Aug 29 09:24:02 2024: BS 612 completed
Thu Aug 29 09:24:04 2024: BS 613 completed
Thu Aug 29 09:24:06 2024: BS 614 completed
Thu Aug 29 09:24:08 2024: BS 615 completed
Thu Aug 29 09:24:10 2024: BS 616 completed
Thu Aug 29 09:24:12 2024: BS 617 completed
Thu Aug 29 09:24:14 2024: BS 618 completed
Thu Aug 29 09:24:16 2024: BS 619 completed
Thu Aug 29 09:24:18 2024: BS 620 completed
Thu Aug 29 09:24:20 2024: BS 621 completed
Thu Aug 29 09:24:22 2024: BS 622 completed
Thu Aug 29 09:24:24 2024: BS 623 completed
Thu Aug 29 09:24:26 2024: BS 624 completed
Thu Aug 29 09:24:28 2024: BS 625 completed
Thu Aug 29 09:24:30 2024: BS 626 completed
Thu Aug 29 09:24:32 2024: BS 627 completed
Thu Aug 29 09:24:34 2024: BS 628 completed
Thu Aug 29 09:24:36 2024: BS 629 completed
Thu Aug 29 09:24:38 2024: BS 630 completed
Thu Aug 29 09:24:40 2024: BS 631 completed
Thu Aug 29 09:24:43 2024: BS 632 completed
Thu Aug 29 09:24:45 2024: BS 633 completed
Thu Aug 29 09:24:47 2024: BS 634 completed
Thu Aug 29 09:24:49 2024: BS 635 completed
Thu Aug 29 09:24:51 2024: BS 636 completed
Thu Aug 29 09:24:53 2024: BS 637 completed
Thu Aug 29 09:24:55 2024: BS 638 completed
Thu Aug 29 09:24:57 2024: BS 639 completed
Thu Aug 29 09:24:59 2024: BS 640 completed
Thu Aug 29 09:25:01 2024: BS 641 completed
Thu Aug 29 09:25:03 2024: BS 642 completed
Thu Aug 29 09:25:05 2024: BS 643 completed
Thu Aug 29 09:25:07 2024: BS 644 completed
Thu Aug 29 09:25:09 2024: BS 645 completed
Thu Aug 29 09:25:11 2024: BS 646 completed
Thu Aug 29 09:25:13 2024: BS 647 completed
Thu Aug 29 09:25:15 2024: BS 648 completed
Thu Aug 29 09:25:17 2024: BS 649 completed
Thu Aug 29 09:25:19 2024: BS 650 completed
Thu Aug 29 09:25:21 2024: BS 651 completed
Thu Aug 29 09:25:24 2024: BS 652 completed
Thu Aug 29 09:25:26 2024: BS 653 completed
Thu Aug 29 09:25:28 2024: BS 654 completed
Thu Aug 29 09:25:30 2024: BS 655 completed
Thu Aug 29 09:25:32 2024: BS 656 completed
Thu Aug 29 09:25:34 2024: BS 657 completed
Thu Aug 29 09:25:36 2024: BS 658 completed
Thu Aug 29 09:25:38 2024: BS 659 completed
Thu Aug 29 09:25:40 2024: BS 660 completed
Thu Aug 29 09:25:42 2024: BS 661 completed
Thu Aug 29 09:25:44 2024: BS 662 completed
Thu Aug 29 09:25:46 2024: BS 663 completed
Thu Aug 29 09:25:48 2024: BS 664 completed
Thu Aug 29 09:25:50 2024: BS 665 completed
Thu Aug 29 09:25:52 2024: BS 666 completed
Thu Aug 29 09:25:54 2024: BS 667 completed
Thu Aug 29 09:25:56 2024: BS 668 completed
Thu Aug 29 09:25:58 2024: BS 669 completed
Thu Aug 29 09:26:00 2024: BS 670 completed
Thu Aug 29 09:26:02 2024: BS 671 completed
Thu Aug 29 09:26:04 2024: BS 672 completed
Thu Aug 29 09:26:07 2024: BS 673 completed
Thu Aug 29 09:26:09 2024: BS 674 completed
Thu Aug 29 09:26:11 2024: BS 675 completed
Thu Aug 29 09:26:13 2024: BS 676 completed
Thu Aug 29 09:26:15 2024: BS 677 completed
Thu Aug 29 09:26:17 2024: BS 678 completed
Thu Aug 29 09:26:19 2024: BS 679 completed
Thu Aug 29 09:26:21 2024: BS 680 completed
Thu Aug 29 09:26:23 2024: BS 681 completed
Thu Aug 29 09:26:25 2024: BS 682 completed
Thu Aug 29 09:26:27 2024: BS 683 completed
Thu Aug 29 09:26:29 2024: BS 684 completed
Thu Aug 29 09:26:31 2024: BS 685 completed
Thu Aug 29 09:26:33 2024: BS 686 completed
Thu Aug 29 09:26:35 2024: BS 687 completed
Thu Aug 29 09:26:37 2024: BS 688 completed
Thu Aug 29 09:26:39 2024: BS 689 completed
Thu Aug 29 09:26:41 2024: BS 690 completed
Thu Aug 29 09:26:43 2024: BS 691 completed
Thu Aug 29 09:26:45 2024: BS 692 completed
Thu Aug 29 09:26:47 2024: BS 693 completed
Thu Aug 29 09:26:50 2024: BS 694 completed
Thu Aug 29 09:26:52 2024: BS 695 completed
Thu Aug 29 09:26:54 2024: BS 696 completed
Thu Aug 29 09:26:56 2024: BS 697 completed
Thu Aug 29 09:26:58 2024: BS 698 completed
Thu Aug 29 09:27:00 2024: BS 699 completed
Thu Aug 29 09:27:02 2024: BS 700 completed
Thu Aug 29 09:27:04 2024: BS 701 completed
Thu Aug 29 09:27:06 2024: BS 702 completed
Thu Aug 29 09:27:08 2024: BS 703 completed
Thu Aug 29 09:27:10 2024: BS 704 completed
Thu Aug 29 09:27:12 2024: BS 705 completed
Thu Aug 29 09:27:14 2024: BS 706 completed
Thu Aug 29 09:27:16 2024: BS 707 completed
Thu Aug 29 09:27:18 2024: BS 708 completed
Thu Aug 29 09:27:20 2024: BS 709 completed
Thu Aug 29 09:27:22 2024: BS 710 completed
Thu Aug 29 09:27:24 2024: BS 711 completed
Thu Aug 29 09:27:26 2024: BS 712 completed
Thu Aug 29 09:27:28 2024: BS 713 completed
Thu Aug 29 09:27:31 2024: BS 714 completed
Thu Aug 29 09:27:33 2024: BS 715 completed
Thu Aug 29 09:27:35 2024: BS 716 completed
Thu Aug 29 09:27:37 2024: BS 717 completed
Thu Aug 29 09:27:39 2024: BS 718 completed
Thu Aug 29 09:27:41 2024: BS 719 completed
Thu Aug 29 09:27:43 2024: BS 720 completed
Thu Aug 29 09:27:45 2024: BS 721 completed
Thu Aug 29 09:27:47 2024: BS 722 completed
Thu Aug 29 09:27:49 2024: BS 723 completed
Thu Aug 29 09:27:51 2024: BS 724 completed
Thu Aug 29 09:27:53 2024: BS 725 completed
Thu Aug 29 09:27:55 2024: BS 726 completed
Thu Aug 29 09:27:57 2024: BS 727 completed
Thu Aug 29 09:27:59 2024: BS 728 completed
Thu Aug 29 09:28:01 2024: BS 729 completed
Thu Aug 29 09:28:03 2024: BS 730 completed
Thu Aug 29 09:28:05 2024: BS 731 completed
Thu Aug 29 09:28:07 2024: BS 732 completed
Thu Aug 29 09:28:09 2024: BS 733 completed
Thu Aug 29 09:28:11 2024: BS 734 completed
Thu Aug 29 09:28:14 2024: BS 735 completed
Thu Aug 29 09:28:16 2024: BS 736 completed
Thu Aug 29 09:28:18 2024: BS 737 completed
Thu Aug 29 09:28:20 2024: BS 738 completed
Thu Aug 29 09:28:22 2024: BS 739 completed
Thu Aug 29 09:28:24 2024: BS 740 completed
Thu Aug 29 09:28:26 2024: BS 741 completed
Thu Aug 29 09:28:28 2024: BS 742 completed
Thu Aug 29 09:28:30 2024: BS 743 completed
Thu Aug 29 09:28:32 2024: BS 744 completed
Thu Aug 29 09:28:34 2024: BS 745 completed
Thu Aug 29 09:28:36 2024: BS 746 completed
Thu Aug 29 09:28:38 2024: BS 747 completed
Thu Aug 29 09:28:40 2024: BS 748 completed
Thu Aug 29 09:28:42 2024: BS 749 completed
Thu Aug 29 09:28:44 2024: BS 750 completed
Thu Aug 29 09:28:46 2024: BS 751 completed
Thu Aug 29 09:28:48 2024: BS 752 completed
Thu Aug 29 09:28:50 2024: BS 753 completed
Thu Aug 29 09:28:52 2024: BS 754 completed
Thu Aug 29 09:28:55 2024: BS 755 completed
Thu Aug 29 09:28:57 2024: BS 756 completed
Thu Aug 29 09:28:59 2024: BS 757 completed
Thu Aug 29 09:29:01 2024: BS 758 completed
Thu Aug 29 09:29:03 2024: BS 759 completed
Thu Aug 29 09:29:05 2024: BS 760 completed
Thu Aug 29 09:29:07 2024: BS 761 completed
Thu Aug 29 09:29:09 2024: BS 762 completed
Thu Aug 29 09:29:11 2024: BS 763 completed
Thu Aug 29 09:29:13 2024: BS 764 completed
Thu Aug 29 09:29:15 2024: BS 765 completed
Thu Aug 29 09:29:17 2024: BS 766 completed
Thu Aug 29 09:29:19 2024: BS 767 completed
Thu Aug 29 09:29:21 2024: BS 768 completed
Thu Aug 29 09:29:23 2024: BS 769 completed
Thu Aug 29 09:29:25 2024: BS 770 completed
Thu Aug 29 09:29:27 2024: BS 771 completed
Thu Aug 29 09:29:29 2024: BS 772 completed
Thu Aug 29 09:29:31 2024: BS 773 completed
Thu Aug 29 09:29:33 2024: BS 774 completed
Thu Aug 29 09:29:35 2024: BS 775 completed
Thu Aug 29 09:29:38 2024: BS 776 completed
Thu Aug 29 09:29:40 2024: BS 777 completed
Thu Aug 29 09:29:42 2024: BS 778 completed
Thu Aug 29 09:29:44 2024: BS 779 completed
Thu Aug 29 09:29:46 2024: BS 780 completed
Thu Aug 29 09:29:48 2024: BS 781 completed
Thu Aug 29 09:29:50 2024: BS 782 completed
Thu Aug 29 09:29:52 2024: BS 783 completed
Thu Aug 29 09:29:54 2024: BS 784 completed
Thu Aug 29 09:29:56 2024: BS 785 completed
Thu Aug 29 09:29:58 2024: BS 786 completed
Thu Aug 29 09:30:00 2024: BS 787 completed
Thu Aug 29 09:30:02 2024: BS 788 completed
Thu Aug 29 09:30:04 2024: BS 789 completed
Thu Aug 29 09:30:06 2024: BS 790 completed
Thu Aug 29 09:30:08 2024: BS 791 completed
Thu Aug 29 09:30:10 2024: BS 792 completed
Thu Aug 29 09:30:12 2024: BS 793 completed
Thu Aug 29 09:30:14 2024: BS 794 completed
Thu Aug 29 09:30:16 2024: BS 795 completed
Thu Aug 29 09:30:19 2024: BS 796 completed
Thu Aug 29 09:30:21 2024: BS 797 completed
Thu Aug 29 09:30:23 2024: BS 798 completed
Thu Aug 29 09:30:25 2024: BS 799 completed
Thu Aug 29 09:30:27 2024: BS 800 completed
Thu Aug 29 09:30:29 2024: BS 801 completed
Thu Aug 29 09:30:31 2024: BS 802 completed
Thu Aug 29 09:30:33 2024: BS 803 completed
Thu Aug 29 09:30:35 2024: BS 804 completed
Thu Aug 29 09:30:37 2024: BS 805 completed
Thu Aug 29 09:30:39 2024: BS 806 completed
Thu Aug 29 09:30:41 2024: BS 807 completed
Thu Aug 29 09:30:43 2024: BS 808 completed
Thu Aug 29 09:30:45 2024: BS 809 completed
Thu Aug 29 09:30:47 2024: BS 810 completed
Thu Aug 29 09:30:49 2024: BS 811 completed
Thu Aug 29 09:30:51 2024: BS 812 completed
Thu Aug 29 09:30:53 2024: BS 813 completed
Thu Aug 29 09:30:55 2024: BS 814 completed
Thu Aug 29 09:30:57 2024: BS 815 completed
Thu Aug 29 09:30:59 2024: BS 816 completed
Thu Aug 29 09:31:02 2024: BS 817 completed
Thu Aug 29 09:31:04 2024: BS 818 completed
Thu Aug 29 09:31:06 2024: BS 819 completed
Thu Aug 29 09:31:08 2024: BS 820 completed
Thu Aug 29 09:31:10 2024: BS 821 completed
Thu Aug 29 09:31:12 2024: BS 822 completed
Thu Aug 29 09:31:14 2024: BS 823 completed
Thu Aug 29 09:31:16 2024: BS 824 completed
Thu Aug 29 09:31:18 2024: BS 825 completed
Thu Aug 29 09:31:20 2024: BS 826 completed
Thu Aug 29 09:31:22 2024: BS 827 completed
Thu Aug 29 09:31:24 2024: BS 828 completed
Thu Aug 29 09:31:26 2024: BS 829 completed
Thu Aug 29 09:31:28 2024: BS 830 completed
Thu Aug 29 09:31:30 2024: BS 831 completed
Thu Aug 29 09:31:32 2024: BS 832 completed
Thu Aug 29 09:31:34 2024: BS 833 completed
Thu Aug 29 09:31:36 2024: BS 834 completed
Thu Aug 29 09:31:38 2024: BS 835 completed
Thu Aug 29 09:31:40 2024: BS 836 completed
Thu Aug 29 09:31:42 2024: BS 837 completed
Thu Aug 29 09:31:45 2024: BS 838 completed
Thu Aug 29 09:31:47 2024: BS 839 completed
Thu Aug 29 09:31:49 2024: BS 840 completed
Thu Aug 29 09:31:51 2024: BS 841 completed
Thu Aug 29 09:31:53 2024: BS 842 completed
Thu Aug 29 09:31:55 2024: BS 843 completed
Thu Aug 29 09:31:57 2024: BS 844 completed
Thu Aug 29 09:31:59 2024: BS 845 completed
Thu Aug 29 09:32:01 2024: BS 846 completed
Thu Aug 29 09:32:03 2024: BS 847 completed
Thu Aug 29 09:32:05 2024: BS 848 completed
Thu Aug 29 09:32:07 2024: BS 849 completed
Thu Aug 29 09:32:09 2024: BS 850 completed
Thu Aug 29 09:32:11 2024: BS 851 completed
Thu Aug 29 09:32:13 2024: BS 852 completed
Thu Aug 29 09:32:15 2024: BS 853 completed
Thu Aug 29 09:32:17 2024: BS 854 completed
Thu Aug 29 09:32:19 2024: BS 855 completed
Thu Aug 29 09:32:21 2024: BS 856 completed
Thu Aug 29 09:32:23 2024: BS 857 completed
Thu Aug 29 09:32:26 2024: BS 858 completed
Thu Aug 29 09:32:28 2024: BS 859 completed
Thu Aug 29 09:32:30 2024: BS 860 completed
Thu Aug 29 09:32:32 2024: BS 861 completed
Thu Aug 29 09:32:34 2024: BS 862 completed
Thu Aug 29 09:32:36 2024: BS 863 completed
Thu Aug 29 09:32:38 2024: BS 864 completed
Thu Aug 29 09:32:40 2024: BS 865 completed
Thu Aug 29 09:32:42 2024: BS 866 completed
Thu Aug 29 09:32:44 2024: BS 867 completed
Thu Aug 29 09:32:46 2024: BS 868 completed
Thu Aug 29 09:32:48 2024: BS 869 completed
Thu Aug 29 09:32:50 2024: BS 870 completed
Thu Aug 29 09:32:52 2024: BS 871 completed
Thu Aug 29 09:32:54 2024: BS 872 completed
Thu Aug 29 09:32:56 2024: BS 873 completed
Thu Aug 29 09:32:58 2024: BS 874 completed
Thu Aug 29 09:33:00 2024: BS 875 completed
Thu Aug 29 09:33:02 2024: BS 876 completed
Thu Aug 29 09:33:04 2024: BS 877 completed
Thu Aug 29 09:33:06 2024: BS 878 completed
Thu Aug 29 09:33:09 2024: BS 879 completed
Thu Aug 29 09:33:11 2024: BS 880 completed
Thu Aug 29 09:33:13 2024: BS 881 completed
Thu Aug 29 09:33:15 2024: BS 882 completed
Thu Aug 29 09:33:17 2024: BS 883 completed
Thu Aug 29 09:33:19 2024: BS 884 completed
Thu Aug 29 09:33:21 2024: BS 885 completed
Thu Aug 29 09:33:23 2024: BS 886 completed
Thu Aug 29 09:33:25 2024: BS 887 completed
Thu Aug 29 09:33:27 2024: BS 888 completed
Thu Aug 29 09:33:29 2024: BS 889 completed
Thu Aug 29 09:33:31 2024: BS 890 completed
Thu Aug 29 09:33:33 2024: BS 891 completed
Thu Aug 29 09:33:35 2024: BS 892 completed
Thu Aug 29 09:33:37 2024: BS 893 completed
Thu Aug 29 09:33:39 2024: BS 894 completed
Thu Aug 29 09:33:41 2024: BS 895 completed
Thu Aug 29 09:33:43 2024: BS 896 completed
Thu Aug 29 09:33:45 2024: BS 897 completed
Thu Aug 29 09:33:47 2024: BS 898 completed
Thu Aug 29 09:33:50 2024: BS 899 completed
Thu Aug 29 09:33:52 2024: BS 900 completed
Thu Aug 29 09:33:54 2024: BS 901 completed
Thu Aug 29 09:33:56 2024: BS 902 completed
Thu Aug 29 09:33:57 2024: Acquisition aborted
