# Supplementary material for: Vicinal Bis(methylene) Heterocyclic Diene in Natural Product Synthesis: A Convergent Biomimetic Total Synthesis of Prunolactone A
Source: Org Lett. 2024 Dec 7;26(50):11080–4. doi: 10.1021/acs.orglett.4c04378 (PMC11667730; doi:10.1021/acs.orglett.4c04378)
Supplement: Supplementary file 1 — ol4c04378_si_001.zip [file ol4c04378_si_001.zip › FIDs/16_Carbon.fid/log]

Tue Aug 20 09:58:52 2024: Experiment started
Tue Aug 20 09:58:55 2024: BS 1 completed
Tue Aug 20 09:58:57 2024: BS 2 completed
Tue Aug 20 09:58:59 2024: BS 3 completed
Tue Aug 20 09:59:01 2024: BS 4 completed
Tue Aug 20 09:59:03 2024: BS 5 completed
Tue Aug 20 09:59:05 2024: BS 6 completed
Tue Aug 20 09:59:07 2024: BS 7 completed
Tue Aug 20 09:59:10 2024: BS 8 completed
Tue Aug 20 09:59:12 2024: BS 9 completed
Tue Aug 20 09:59:14 2024: BS 10 completed
Tue Aug 20 09:59:16 2024: BS 11 completed
Tue Aug 20 09:59:18 2024: BS 12 completed
Tue Aug 20 09:59:20 2024: BS 13 completed
Tue Aug 20 09:59:22 2024: BS 14 completed
Tue Aug 20 09:59:24 2024: BS 15 completed
Tue Aug 20 09:59:26 2024: BS 16 completed
Tue Aug 20 09:59:28 2024: BS 17 completed
Tue Aug 20 09:59:30 2024: BS 18 completed
Tue Aug 20 09:59:32 2024: BS 19 completed
Tue Aug 20 09:59:34 2024: BS 20 completed
Tue Aug 20 09:59:36 2024: BS 21 completed
Tue Aug 20 09:59:38 2024: BS 22 completed
Tue Aug 20 09:59:40 2024: BS 23 completed
Tue Aug 20 09:59:42 2024: BS 24 completed
Tue Aug 20 09:59:44 2024: BS 25 completed
Tue Aug 20 09:59:46 2024: BS 26 completed
Tue Aug 20 09:59:48 2024: BS 27 completed
Tue Aug 20 09:59:51 2024: BS 28 completed
Tue Aug 20 09:59:53 2024: BS 29 completed
Tue Aug 20 09:59:55 2024: BS 30 completed
Tue Aug 20 09:59:57 2024: BS 31 completed
Tue Aug 20 09:59:59 2024: BS 32 completed
Tue Aug 20 10:00:01 2024: BS 33 completed
Tue Aug 20 10:00:03 2024: BS 34 completed
Tue Aug 20 10:00:05 2024: BS 35 completed
Tue Aug 20 10:00:07 2024: BS 36 completed
Tue Aug 20 10:00:09 2024: BS 37 completed
Tue Aug 20 10:00:11 2024: BS 38 completed
Tue Aug 20 10:00:13 2024: BS 39 completed
Tue Aug 20 10:00:15 2024: BS 40 completed
Tue Aug 20 10:00:17 2024: BS 41 completed
Tue Aug 20 10:00:19 2024: BS 42 completed
Tue Aug 20 10:00:21 2024: BS 43 completed
Tue Aug 20 10:00:23 2024: BS 44 completed
Tue Aug 20 10:00:25 2024: BS 45 completed
Tue Aug 20 10:00:27 2024: BS 46 completed
Tue Aug 20 10:00:29 2024: BS 47 completed
Tue Aug 20 10:00:31 2024: BS 48 completed
Tue Aug 20 10:00:34 2024: BS 49 completed
Tue Aug 20 10:00:36 2024: BS 50 completed
Tue Aug 20 10:00:38 2024: BS 51 completed
Tue Aug 20 10:00:40 2024: BS 52 completed
Tue Aug 20 10:00:42 2024: BS 53 completed
Tue Aug 20 10:00:44 2024: BS 54 completed
Tue Aug 20 10:00:46 2024: BS 55 completed
Tue Aug 20 10:00:48 2024: BS 56 completed
Tue Aug 20 10:00:50 2024: BS 57 completed
Tue Aug 20 10:00:52 2024: BS 58 completed
Tue Aug 20 10:00:54 2024: BS 59 completed
Tue Aug 20 10:00:56 2024: BS 60 completed
Tue Aug 20 10:00:58 2024: BS 61 completed
Tue Aug 20 10:01:00 2024: BS 62 completed
Tue Aug 20 10:01:02 2024: BS 63 completed
Tue Aug 20 10:01:04 2024: BS 64 completed
Tue Aug 20 10:01:06 2024: BS 65 completed
Tue Aug 20 10:01:08 2024: BS 66 completed
Tue Aug 20 10:01:10 2024: BS 67 completed
Tue Aug 20 10:01:12 2024: BS 68 completed
Tue Aug 20 10:01:14 2024: BS 69 completed
Tue Aug 20 10:01:17 2024: BS 70 completed
Tue Aug 20 10:01:19 2024: BS 71 completed
Tue Aug 20 10:01:21 2024: BS 72 completed
Tue Aug 20 10:01:23 2024: BS 73 completed
Tue Aug 20 10:01:25 2024: BS 74 completed
Tue Aug 20 10:01:27 2024: BS 75 completed
Tue Aug 20 10:01:29 2024: BS 76 completed
Tue Aug 20 10:01:31 2024: BS 77 completed
Tue Aug 20 10:01:33 2024: BS 78 completed
Tue Aug 20 10:01:35 2024: BS 79 completed
Tue Aug 20 10:01:37 2024: BS 80 completed
Tue Aug 20 10:01:39 2024: BS 81 completed
Tue Aug 20 10:01:41 2024: BS 82 completed
Tue Aug 20 10:01:43 2024: BS 83 completed
Tue Aug 20 10:01:45 2024: BS 84 completed
Tue Aug 20 10:01:47 2024: BS 85 completed
Tue Aug 20 10:01:49 2024: BS 86 completed
Tue Aug 20 10:01:51 2024: BS 87 completed
Tue Aug 20 10:01:53 2024: BS 88 completed
Tue Aug 20 10:01:55 2024: BS 89 completed
Tue Aug 20 10:01:58 2024: BS 90 completed
Tue Aug 20 10:02:00 2024: BS 91 completed
Tue Aug 20 10:02:02 2024: BS 92 completed
Tue Aug 20 10:02:04 2024: BS 93 completed
Tue Aug 20 10:02:06 2024: BS 94 completed
Tue Aug 20 10:02:08 2024: BS 95 completed
Tue Aug 20 10:02:10 2024: BS 96 completed
Tue Aug 20 10:02:12 2024: BS 97 completed
Tue Aug 20 10:02:14 2024: BS 98 completed
Tue Aug 20 10:02:16 2024: BS 99 completed
Tue Aug 20 10:02:18 2024: BS 100 completed
Tue Aug 20 10:02:20 2024: BS 101 completed
Tue Aug 20 10:02:22 2024: BS 102 completed
Tue Aug 20 10:02:24 2024: BS 103 completed
Tue Aug 20 10:02:26 2024: BS 104 completed
Tue Aug 20 10:02:28 2024: BS 105 completed
Tue Aug 20 10:02:30 2024: BS 106 completed
Tue Aug 20 10:02:32 2024: BS 107 completed
Tue Aug 20 10:02:34 2024: BS 108 completed
Tue Aug 20 10:02:36 2024: BS 109 completed
Tue Aug 20 10:02:38 2024: BS 110 completed
Tue Aug 20 10:02:41 2024: BS 111 completed
Tue Aug 20 10:02:43 2024: BS 112 completed
Tue Aug 20 10:02:45 2024: BS 113 completed
Tue Aug 20 10:02:47 2024: BS 114 completed
Tue Aug 20 10:02:49 2024: BS 115 completed
Tue Aug 20 10:02:51 2024: BS 116 completed
Tue Aug 20 10:02:53 2024: BS 117 completed
Tue Aug 20 10:02:55 2024: BS 118 completed
Tue Aug 20 10:02:57 2024: BS 119 completed
Tue Aug 20 10:02:59 2024: BS 120 completed
Tue Aug 20 10:03:01 2024: BS 121 completed
Tue Aug 20 10:03:03 2024: BS 122 completed
Tue Aug 20 10:03:05 2024: BS 123 completed
Tue Aug 20 10:03:07 2024: BS 124 completed
Tue Aug 20 10:03:09 2024: BS 125 completed
Tue Aug 20 10:03:11 2024: BS 126 completed
Tue Aug 20 10:03:13 2024: BS 127 completed
Tue Aug 20 10:03:15 2024: BS 128 completed
Tue Aug 20 10:03:17 2024: BS 129 completed
Tue Aug 20 10:03:19 2024: BS 130 completed
Tue Aug 20 10:03:22 2024: BS 131 completed
Tue Aug 20 10:03:24 2024: BS 132 completed
Tue Aug 20 10:03:26 2024: BS 133 completed
Tue Aug 20 10:03:28 2024: BS 134 completed
Tue Aug 20 10:03:30 2024: BS 135 completed
Tue Aug 20 10:03:32 2024: BS 136 completed
Tue Aug 20 10:03:34 2024: BS 137 completed
Tue Aug 20 10:03:36 2024: BS 138 completed
Tue Aug 20 10:03:38 2024: BS 139 completed
Tue Aug 20 10:03:40 2024: BS 140 completed
Tue Aug 20 10:03:42 2024: BS 141 completed
Tue Aug 20 10:03:44 2024: BS 142 completed
Tue Aug 20 10:03:46 2024: BS 143 completed
Tue Aug 20 10:03:48 2024: BS 144 completed
Tue Aug 20 10:03:50 2024: BS 145 completed
Tue Aug 20 10:03:52 2024: BS 146 completed
Tue Aug 20 10:03:54 2024: BS 147 completed
Tue Aug 20 10:03:56 2024: BS 148 completed
Tue Aug 20 10:03:58 2024: BS 149 completed
Tue Aug 20 10:04:00 2024: BS 150 completed
Tue Aug 20 10:04:02 2024: BS 151 completed
Tue Aug 20 10:04:05 2024: BS 152 completed
Tue Aug 20 10:04:07 2024: BS 153 completed
Tue Aug 20 10:04:09 2024: BS 154 completed
Tue Aug 20 10:04:11 2024: BS 155 completed
Tue Aug 20 10:04:13 2024: BS 156 completed
Tue Aug 20 10:04:15 2024: BS 157 completed
Tue Aug 20 10:04:17 2024: BS 158 completed
Tue Aug 20 10:04:19 2024: BS 159 completed
Tue Aug 20 10:04:21 2024: BS 160 completed
Tue Aug 20 10:04:23 2024: BS 161 completed
Tue Aug 20 10:04:25 2024: BS 162 completed
Tue Aug 20 10:04:27 2024: BS 163 completed
Tue Aug 20 10:04:29 2024: BS 164 completed
Tue Aug 20 10:04:31 2024: BS 165 completed
Tue Aug 20 10:04:33 2024: BS 166 completed
Tue Aug 20 10:04:35 2024: BS 167 completed
Tue Aug 20 10:04:37 2024: BS 168 completed
Tue Aug 20 10:04:39 2024: BS 169 completed
Tue Aug 20 10:04:41 2024: BS 170 completed
Tue Aug 20 10:04:43 2024: BS 171 completed
Tue Aug 20 10:04:46 2024: BS 172 completed
Tue Aug 20 10:04:48 2024: BS 173 completed
Tue Aug 20 10:04:50 2024: BS 174 completed
Tue Aug 20 10:04:52 2024: BS 175 completed
Tue Aug 20 10:04:54 2024: BS 176 completed
Tue Aug 20 10:04:56 2024: BS 177 completed
Tue Aug 20 10:04:58 2024: BS 178 completed
Tue Aug 20 10:05:00 2024: BS 179 completed
Tue Aug 20 10:05:02 2024: BS 180 completed
Tue Aug 20 10:05:04 2024: BS 181 completed
Tue Aug 20 10:05:06 2024: BS 182 completed
Tue Aug 20 10:05:08 2024: BS 183 completed
Tue Aug 20 10:05:10 2024: BS 184 completed
Tue Aug 20 10:05:12 2024: BS 185 completed
Tue Aug 20 10:05:14 2024: BS 186 completed
Tue Aug 20 10:05:16 2024: BS 187 completed
Tue Aug 20 10:05:18 2024: BS 188 completed
Tue Aug 20 10:05:20 2024: BS 189 completed
Tue Aug 20 10:05:22 2024: BS 190 completed
Tue Aug 20 10:05:24 2024: BS 191 completed
Tue Aug 20 10:05:26 2024: BS 192 completed
Tue Aug 20 10:05:29 2024: BS 193 completed
Tue Aug 20 10:05:31 2024: BS 194 completed
Tue Aug 20 10:05:33 2024: BS 195 completed
Tue Aug 20 10:05:35 2024: BS 196 completed
Tue Aug 20 10:05:37 2024: BS 197 completed
Tue Aug 20 10:05:39 2024: BS 198 completed
Tue Aug 20 10:05:41 2024: BS 199 completed
Tue Aug 20 10:05:43 2024: BS 200 completed
Tue Aug 20 10:05:45 2024: BS 201 completed
Tue Aug 20 10:05:47 2024: BS 202 completed
Tue Aug 20 10:05:49 2024: BS 203 completed
Tue Aug 20 10:05:51 2024: BS 204 completed
Tue Aug 20 10:05:53 2024: BS 205 completed
Tue Aug 20 10:05:55 2024: BS 206 completed
Tue Aug 20 10:05:57 2024: BS 207 completed
Tue Aug 20 10:05:59 2024: BS 208 completed
Tue Aug 20 10:06:01 2024: BS 209 completed
Tue Aug 20 10:06:03 2024: BS 210 completed
Tue Aug 20 10:06:05 2024: BS 211 completed
Tue Aug 20 10:06:07 2024: BS 212 completed
Tue Aug 20 10:06:09 2024: BS 213 completed
Tue Aug 20 10:06:12 2024: BS 214 completed
Tue Aug 20 10:06:14 2024: BS 215 completed
Tue Aug 20 10:06:16 2024: BS 216 completed
Tue Aug 20 10:06:18 2024: BS 217 completed
Tue Aug 20 10:06:20 2024: BS 218 completed
Tue Aug 20 10:06:22 2024: BS 219 completed
Tue Aug 20 10:06:24 2024: BS 220 completed
Tue Aug 20 10:06:26 2024: BS 221 completed
Tue Aug 20 10:06:28 2024: BS 222 completed
Tue Aug 20 10:06:30 2024: BS 223 completed
Tue Aug 20 10:06:32 2024: BS 224 completed
Tue Aug 20 10:06:34 2024: BS 225 completed
Tue Aug 20 10:06:36 2024: BS 226 completed
Tue Aug 20 10:06:38 2024: BS 227 completed
Tue Aug 20 10:06:40 2024: BS 228 completed
Tue Aug 20 10:06:42 2024: BS 229 completed
Tue Aug 20 10:06:44 2024: BS 230 completed
Tue Aug 20 10:06:46 2024: BS 231 completed
Tue Aug 20 10:06:48 2024: BS 232 completed
Tue Aug 20 10:06:50 2024: BS 233 completed
Tue Aug 20 10:06:53 2024: BS 234 completed
Tue Aug 20 10:06:55 2024: BS 235 completed
Tue Aug 20 10:06:57 2024: BS 236 completed
Tue Aug 20 10:06:59 2024: BS 237 completed
Tue Aug 20 10:07:01 2024: BS 238 completed
Tue Aug 20 10:07:03 2024: BS 239 completed
Tue Aug 20 10:07:05 2024: BS 240 completed
Tue Aug 20 10:07:07 2024: BS 241 completed
Tue Aug 20 10:07:09 2024: BS 242 completed
Tue Aug 20 10:07:11 2024: BS 243 completed
Tue Aug 20 10:07:13 2024: BS 244 completed
Tue Aug 20 10:07:15 2024: BS 245 completed
Tue Aug 20 10:07:17 2024: BS 246 completed
Tue Aug 20 10:07:19 2024: BS 247 completed
Tue Aug 20 10:07:21 2024: BS 248 completed
Tue Aug 20 10:07:23 2024: BS 249 completed
Tue Aug 20 10:07:25 2024: BS 250 completed
Tue Aug 20 10:07:27 2024: BS 251 completed
Tue Aug 20 10:07:29 2024: BS 252 completed
Tue Aug 20 10:07:31 2024: BS 253 completed
Tue Aug 20 10:07:33 2024: BS 254 completed
Tue Aug 20 10:07:36 2024: BS 255 completed
Tue Aug 20 10:07:38 2024: BS 256 completed
Tue Aug 20 10:07:40 2024: BS 257 completed
Tue Aug 20 10:07:42 2024: BS 258 completed
Tue Aug 20 10:07:44 2024: BS 259 completed
Tue Aug 20 10:07:46 2024: BS 260 completed
Tue Aug 20 10:07:48 2024: BS 261 completed
Tue Aug 20 10:07:50 2024: BS 262 completed
Tue Aug 20 10:07:52 2024: BS 263 completed
Tue Aug 20 10:07:54 2024: BS 264 completed
Tue Aug 20 10:07:56 2024: BS 265 completed
Tue Aug 20 10:07:58 2024: BS 266 completed
Tue Aug 20 10:08:00 2024: BS 267 completed
Tue Aug 20 10:08:02 2024: BS 268 completed
Tue Aug 20 10:08:04 2024: BS 269 completed
Tue Aug 20 10:08:06 2024: BS 270 completed
Tue Aug 20 10:08:08 2024: BS 271 completed
Tue Aug 20 10:08:10 2024: BS 272 completed
Tue Aug 20 10:08:12 2024: BS 273 completed
Tue Aug 20 10:08:14 2024: BS 274 completed
Tue Aug 20 10:08:17 2024: BS 275 completed
Tue Aug 20 10:08:19 2024: BS 276 completed
Tue Aug 20 10:08:21 2024: BS 277 completed
Tue Aug 20 10:08:23 2024: BS 278 completed
Tue Aug 20 10:08:25 2024: BS 279 completed
Tue Aug 20 10:08:27 2024: BS 280 completed
Tue Aug 20 10:08:29 2024: BS 281 completed
Tue Aug 20 10:08:31 2024: BS 282 completed
Tue Aug 20 10:08:33 2024: BS 283 completed
Tue Aug 20 10:08:35 2024: BS 284 completed
Tue Aug 20 10:08:37 2024: BS 285 completed
Tue Aug 20 10:08:39 2024: BS 286 completed
Tue Aug 20 10:08:41 2024: BS 287 completed
Tue Aug 20 10:08:43 2024: BS 288 completed
Tue Aug 20 10:08:45 2024: BS 289 completed
Tue Aug 20 10:08:47 2024: BS 290 completed
Tue Aug 20 10:08:49 2024: BS 291 completed
Tue Aug 20 10:08:51 2024: BS 292 completed
Tue Aug 20 10:08:53 2024: BS 293 completed
Tue Aug 20 10:08:55 2024: BS 294 completed
Tue Aug 20 10:08:57 2024: BS 295 completed
Tue Aug 20 10:09:00 2024: BS 296 completed
Tue Aug 20 10:09:02 2024: BS 297 completed
Tue Aug 20 10:09:04 2024: BS 298 completed
Tue Aug 20 10:09:06 2024: BS 299 completed
Tue Aug 20 10:09:08 2024: BS 300 completed
Tue Aug 20 10:09:10 2024: BS 301 completed
Tue Aug 20 10:09:12 2024: BS 302 completed
Tue Aug 20 10:09:14 2024: BS 303 completed
Tue Aug 20 10:09:16 2024: BS 304 completed
Tue Aug 20 10:09:18 2024: BS 305 completed
Tue Aug 20 10:09:20 2024: BS 306 completed
Tue Aug 20 10:09:22 2024: BS 307 completed
Tue Aug 20 10:09:24 2024: BS 308 completed
Tue Aug 20 10:09:26 2024: BS 309 completed
Tue Aug 20 10:09:28 2024: BS 310 completed
Tue Aug 20 10:09:30 2024: BS 311 completed
Tue Aug 20 10:09:32 2024: BS 312 completed
Tue Aug 20 10:09:34 2024: BS 313 completed
Tue Aug 20 10:09:36 2024: BS 314 completed
Tue Aug 20 10:09:38 2024: BS 315 completed
Tue Aug 20 10:09:41 2024: BS 316 completed
Tue Aug 20 10:09:43 2024: BS 317 completed
Tue Aug 20 10:09:45 2024: BS 318 completed
Tue Aug 20 10:09:47 2024: BS 319 completed
Tue Aug 20 10:09:49 2024: BS 320 completed
Tue Aug 20 10:09:51 2024: BS 321 completed
Tue Aug 20 10:09:53 2024: BS 322 completed
Tue Aug 20 10:09:55 2024: BS 323 completed
Tue Aug 20 10:09:57 2024: BS 324 completed
Tue Aug 20 10:09:59 2024: BS 325 completed
Tue Aug 20 10:10:01 2024: BS 326 completed
Tue Aug 20 10:10:03 2024: BS 327 completed
Tue Aug 20 10:10:05 2024: BS 328 completed
Tue Aug 20 10:10:07 2024: BS 329 completed
Tue Aug 20 10:10:09 2024: BS 330 completed
Tue Aug 20 10:10:11 2024: BS 331 completed
Tue Aug 20 10:10:13 2024: BS 332 completed
Tue Aug 20 10:10:15 2024: BS 333 completed
Tue Aug 20 10:10:17 2024: BS 334 completed
Tue Aug 20 10:10:19 2024: BS 335 completed
Tue Aug 20 10:10:21 2024: BS 336 completed
Tue Aug 20 10:10:24 2024: BS 337 completed
Tue Aug 20 10:10:26 2024: BS 338 completed
Tue Aug 20 10:10:28 2024: BS 339 completed
Tue Aug 20 10:10:30 2024: BS 340 completed
Tue Aug 20 10:10:32 2024: BS 341 completed
Tue Aug 20 10:10:34 2024: BS 342 completed
Tue Aug 20 10:10:36 2024: BS 343 completed
Tue Aug 20 10:10:38 2024: BS 344 completed
Tue Aug 20 10:10:40 2024: BS 345 completed
Tue Aug 20 10:10:42 2024: BS 346 completed
Tue Aug 20 10:10:44 2024: BS 347 completed
Tue Aug 20 10:10:46 2024: BS 348 completed
Tue Aug 20 10:10:48 2024: BS 349 completed
Tue Aug 20 10:10:50 2024: BS 350 completed
Tue Aug 20 10:10:52 2024: BS 351 completed
Tue Aug 20 10:10:54 2024: BS 352 completed
Tue Aug 20 10:10:56 2024: BS 353 completed
Tue Aug 20 10:10:58 2024: BS 354 completed
Tue Aug 20 10:11:00 2024: BS 355 completed
Tue Aug 20 10:11:02 2024: BS 356 completed
Tue Aug 20 10:11:04 2024: BS 357 completed
Tue Aug 20 10:11:07 2024: BS 358 completed
Tue Aug 20 10:11:09 2024: BS 359 completed
Tue Aug 20 10:11:11 2024: BS 360 completed
Tue Aug 20 10:11:13 2024: BS 361 completed
Tue Aug 20 10:11:15 2024: BS 362 completed
Tue Aug 20 10:11:17 2024: BS 363 completed
Tue Aug 20 10:11:19 2024: BS 364 completed
Tue Aug 20 10:11:21 2024: BS 365 completed
Tue Aug 20 10:11:23 2024: BS 366 completed
Tue Aug 20 10:11:25 2024: BS 367 completed
Tue Aug 20 10:11:27 2024: BS 368 completed
Tue Aug 20 10:11:29 2024: BS 369 completed
Tue Aug 20 10:11:31 2024: BS 370 completed
Tue Aug 20 10:11:33 2024: BS 371 completed
Tue Aug 20 10:11:35 2024: BS 372 completed
Tue Aug 20 10:11:37 2024: BS 373 completed
Tue Aug 20 10:11:39 2024: BS 374 completed
Tue Aug 20 10:11:41 2024: BS 375 completed
Tue Aug 20 10:11:43 2024: BS 376 completed
Tue Aug 20 10:11:45 2024: BS 377 completed
Tue Aug 20 10:11:48 2024: BS 378 completed
Tue Aug 20 10:11:50 2024: BS 379 completed
Tue Aug 20 10:11:52 2024: BS 380 completed
Tue Aug 20 10:11:54 2024: BS 381 completed
Tue Aug 20 10:11:56 2024: BS 382 completed
Tue Aug 20 10:11:58 2024: BS 383 completed
Tue Aug 20 10:12:00 2024: BS 384 completed
Tue Aug 20 10:12:02 2024: BS 385 completed
Tue Aug 20 10:12:04 2024: BS 386 completed
Tue Aug 20 10:12:06 2024: BS 387 completed
Tue Aug 20 10:12:08 2024: BS 388 completed
Tue Aug 20 10:12:10 2024: BS 389 completed
Tue Aug 20 10:12:12 2024: BS 390 completed
Tue Aug 20 10:12:14 2024: BS 391 completed
Tue Aug 20 10:12:16 2024: BS 392 completed
Tue Aug 20 10:12:18 2024: BS 393 completed
Tue Aug 20 10:12:20 2024: BS 394 completed
Tue Aug 20 10:12:22 2024: BS 395 completed
Tue Aug 20 10:12:24 2024: BS 396 completed
Tue Aug 20 10:12:26 2024: BS 397 completed
Tue Aug 20 10:12:28 2024: BS 398 completed
Tue Aug 20 10:12:31 2024: BS 399 completed
Tue Aug 20 10:12:33 2024: BS 400 completed
Tue Aug 20 10:12:35 2024: BS 401 completed
Tue Aug 20 10:12:37 2024: BS 402 completed
Tue Aug 20 10:12:39 2024: BS 403 completed
Tue Aug 20 10:12:41 2024: BS 404 completed
Tue Aug 20 10:12:43 2024: BS 405 completed
Tue Aug 20 10:12:45 2024: BS 406 completed
Tue Aug 20 10:12:47 2024: BS 407 completed
Tue Aug 20 10:12:49 2024: BS 408 completed
Tue Aug 20 10:12:51 2024: BS 409 completed
Tue Aug 20 10:12:53 2024: BS 410 completed
Tue Aug 20 10:12:55 2024: BS 411 completed
Tue Aug 20 10:12:57 2024: BS 412 completed
Tue Aug 20 10:12:59 2024: BS 413 completed
Tue Aug 20 10:13:01 2024: BS 414 completed
Tue Aug 20 10:13:03 2024: BS 415 completed
Tue Aug 20 10:13:05 2024: BS 416 completed
Tue Aug 20 10:13:07 2024: BS 417 completed
Tue Aug 20 10:13:09 2024: BS 418 completed
Tue Aug 20 10:13:12 2024: BS 419 completed
Tue Aug 20 10:13:14 2024: BS 420 completed
Tue Aug 20 10:13:16 2024: BS 421 completed
Tue Aug 20 10:13:18 2024: BS 422 completed
Tue Aug 20 10:13:20 2024: BS 423 completed
Tue Aug 20 10:13:22 2024: BS 424 completed
Tue Aug 20 10:13:24 2024: BS 425 completed
Tue Aug 20 10:13:26 2024: BS 426 completed
Tue Aug 20 10:13:28 2024: BS 427 completed
Tue Aug 20 10:13:30 2024: BS 428 completed
Tue Aug 20 10:13:32 2024: BS 429 completed
Tue Aug 20 10:13:34 2024: BS 430 completed
Tue Aug 20 10:13:36 2024: BS 431 completed
Tue Aug 20 10:13:38 2024: BS 432 completed
Tue Aug 20 10:13:40 2024: BS 433 completed
Tue Aug 20 10:13:42 2024: BS 434 completed
Tue Aug 20 10:13:44 2024: BS 435 completed
Tue Aug 20 10:13:46 2024: BS 436 completed
Tue Aug 20 10:13:48 2024: BS 437 completed
Tue Aug 20 10:13:50 2024: BS 438 completed
Tue Aug 20 10:13:52 2024: BS 439 completed
Tue Aug 20 10:13:55 2024: BS 440 completed
Tue Aug 20 10:13:57 2024: BS 441 completed
Tue Aug 20 10:13:59 2024: BS 442 completed
Tue Aug 20 10:14:01 2024: BS 443 completed
Tue Aug 20 10:14:03 2024: BS 444 completed
Tue Aug 20 10:14:05 2024: BS 445 completed
Tue Aug 20 10:14:07 2024: BS 446 completed
Tue Aug 20 10:14:09 2024: BS 447 completed
Tue Aug 20 10:14:11 2024: BS 448 completed
Tue Aug 20 10:14:13 2024: BS 449 completed
Tue Aug 20 10:14:15 2024: BS 450 completed
Tue Aug 20 10:14:17 2024: BS 451 completed
Tue Aug 20 10:14:19 2024: BS 452 completed
Tue Aug 20 10:14:21 2024: BS 453 completed
Tue Aug 20 10:14:23 2024: BS 454 completed
Tue Aug 20 10:14:25 2024: BS 455 completed
Tue Aug 20 10:14:27 2024: BS 456 completed
Tue Aug 20 10:14:29 2024: BS 457 completed
Tue Aug 20 10:14:31 2024: BS 458 completed
Tue Aug 20 10:14:33 2024: BS 459 completed
Tue Aug 20 10:14:36 2024: BS 460 completed
Tue Aug 20 10:14:38 2024: BS 461 completed
Tue Aug 20 10:14:40 2024: BS 462 completed
Tue Aug 20 10:14:42 2024: BS 463 completed
Tue Aug 20 10:14:44 2024: BS 464 completed
Tue Aug 20 10:14:46 2024: BS 465 completed
Tue Aug 20 10:14:48 2024: BS 466 completed
Tue Aug 20 10:14:50 2024: BS 467 completed
Tue Aug 20 10:14:52 2024: BS 468 completed
Tue Aug 20 10:14:54 2024: BS 469 completed
Tue Aug 20 10:14:56 2024: BS 470 completed
Tue Aug 20 10:14:58 2024: BS 471 completed
Tue Aug 20 10:15:00 2024: BS 472 completed
Tue Aug 20 10:15:02 2024: BS 473 completed
Tue Aug 20 10:15:04 2024: BS 474 completed
Tue Aug 20 10:15:06 2024: BS 475 completed
Tue Aug 20 10:15:08 2024: BS 476 completed
Tue Aug 20 10:15:10 2024: BS 477 completed
Tue Aug 20 10:15:12 2024: BS 478 completed
Tue Aug 20 10:15:14 2024: BS 479 completed
Tue Aug 20 10:15:16 2024: BS 480 completed
Tue Aug 20 10:15:19 2024: BS 481 completed
Tue Aug 20 10:15:21 2024: BS 482 completed
Tue Aug 20 10:15:23 2024: BS 483 completed
Tue Aug 20 10:15:25 2024: BS 484 completed
Tue Aug 20 10:15:27 2024: BS 485 completed
Tue Aug 20 10:15:29 2024: BS 486 completed
Tue Aug 20 10:15:31 2024: BS 487 completed
Tue Aug 20 10:15:33 2024: BS 488 completed
Tue Aug 20 10:15:35 2024: BS 489 completed
Tue Aug 20 10:15:37 2024: BS 490 completed
Tue Aug 20 10:15:39 2024: BS 491 completed
Tue Aug 20 10:15:41 2024: BS 492 completed
Tue Aug 20 10:15:43 2024: BS 493 completed
Tue Aug 20 10:15:45 2024: BS 494 completed
Tue Aug 20 10:15:47 2024: BS 495 completed
Tue Aug 20 10:15:49 2024: BS 496 completed
Tue Aug 20 10:15:51 2024: BS 497 completed
Tue Aug 20 10:15:53 2024: BS 498 completed
Tue Aug 20 10:15:55 2024: BS 499 completed
Tue Aug 20 10:15:57 2024: BS 500 completed
Tue Aug 20 10:15:59 2024: BS 501 completed
Tue Aug 20 10:16:02 2024: BS 502 completed
Tue Aug 20 10:16:04 2024: BS 503 completed
Tue Aug 20 10:16:06 2024: BS 504 completed
Tue Aug 20 10:16:08 2024: BS 505 completed
Tue Aug 20 10:16:10 2024: BS 506 completed
Tue Aug 20 10:16:12 2024: BS 507 completed
Tue Aug 20 10:16:14 2024: BS 508 completed
Tue Aug 20 10:16:16 2024: BS 509 completed
Tue Aug 20 10:16:18 2024: BS 510 completed
Tue Aug 20 10:16:20 2024: BS 511 completed
Tue Aug 20 10:16:22 2024: BS 512 completed
Tue Aug 20 10:16:24 2024: BS 513 completed
Tue Aug 20 10:16:26 2024: BS 514 completed
Tue Aug 20 10:16:28 2024: BS 515 completed
Tue Aug 20 10:16:30 2024: BS 516 completed
Tue Aug 20 10:16:32 2024: BS 517 completed
Tue Aug 20 10:16:34 2024: BS 518 completed
Tue Aug 20 10:16:36 2024: BS 519 completed
Tue Aug 20 10:16:38 2024: BS 520 completed
Tue Aug 20 10:16:40 2024: BS 521 completed
Tue Aug 20 10:16:43 2024: BS 522 completed
Tue Aug 20 10:16:45 2024: BS 523 completed
Tue Aug 20 10:16:47 2024: BS 524 completed
Tue Aug 20 10:16:49 2024: BS 525 completed
Tue Aug 20 10:16:51 2024: BS 526 completed
Tue Aug 20 10:16:53 2024: BS 527 completed
Tue Aug 20 10:16:55 2024: BS 528 completed
Tue Aug 20 10:16:57 2024: BS 529 completed
Tue Aug 20 10:16:59 2024: BS 530 completed
Tue Aug 20 10:17:01 2024: BS 531 completed
Tue Aug 20 10:17:03 2024: BS 532 completed
Tue Aug 20 10:17:05 2024: BS 533 completed
Tue Aug 20 10:17:07 2024: BS 534 completed
Tue Aug 20 10:17:09 2024: BS 535 completed
Tue Aug 20 10:17:11 2024: BS 536 completed
Tue Aug 20 10:17:13 2024: BS 537 completed
Tue Aug 20 10:17:15 2024: BS 538 completed
Tue Aug 20 10:17:17 2024: BS 539 completed
Tue Aug 20 10:17:19 2024: BS 540 completed
Tue Aug 20 10:17:21 2024: BS 541 completed
Tue Aug 20 10:17:23 2024: BS 542 completed
Tue Aug 20 10:17:26 2024: BS 543 completed
Tue Aug 20 10:17:28 2024: BS 544 completed
Tue Aug 20 10:17:30 2024: BS 545 completed
Tue Aug 20 10:17:32 2024: BS 546 completed
Tue Aug 20 10:17:34 2024: BS 547 completed
Tue Aug 20 10:17:36 2024: BS 548 completed
Tue Aug 20 10:17:38 2024: BS 549 completed
Tue Aug 20 10:17:40 2024: BS 550 completed
Tue Aug 20 10:17:42 2024: BS 551 completed
Tue Aug 20 10:17:44 2024: BS 552 completed
Tue Aug 20 10:17:46 2024: BS 553 completed
Tue Aug 20 10:17:48 2024: BS 554 completed
Tue Aug 20 10:17:50 2024: BS 555 completed
Tue Aug 20 10:17:52 2024: BS 556 completed
Tue Aug 20 10:17:54 2024: BS 557 completed
Tue Aug 20 10:17:56 2024: BS 558 completed
Tue Aug 20 10:17:58 2024: BS 559 completed
Tue Aug 20 10:18:00 2024: BS 560 completed
Tue Aug 20 10:18:02 2024: BS 561 completed
Tue Aug 20 10:18:04 2024: BS 562 completed
Tue Aug 20 10:18:07 2024: BS 563 completed
Tue Aug 20 10:18:09 2024: BS 564 completed
Tue Aug 20 10:18:11 2024: BS 565 completed
Tue Aug 20 10:18:13 2024: BS 566 completed
Tue Aug 20 10:18:15 2024: BS 567 completed
Tue Aug 20 10:18:17 2024: BS 568 completed
Tue Aug 20 10:18:19 2024: BS 569 completed
Tue Aug 20 10:18:21 2024: BS 570 completed
Tue Aug 20 10:18:23 2024: BS 571 completed
Tue Aug 20 10:18:25 2024: BS 572 completed
Tue Aug 20 10:18:27 2024: BS 573 completed
Tue Aug 20 10:18:29 2024: BS 574 completed
Tue Aug 20 10:18:31 2024: BS 575 completed
Tue Aug 20 10:18:33 2024: BS 576 completed
Tue Aug 20 10:18:35 2024: BS 577 completed
Tue Aug 20 10:18:37 2024: BS 578 completed
Tue Aug 20 10:18:39 2024: BS 579 completed
Tue Aug 20 10:18:41 2024: BS 580 completed
Tue Aug 20 10:18:43 2024: BS 581 completed
Tue Aug 20 10:18:45 2024: BS 582 completed
Tue Aug 20 10:18:47 2024: BS 583 completed
Tue Aug 20 10:18:50 2024: BS 584 completed
Tue Aug 20 10:18:52 2024: BS 585 completed
Tue Aug 20 10:18:54 2024: BS 586 completed
Tue Aug 20 10:18:56 2024: BS 587 completed
Tue Aug 20 10:18:58 2024: BS 588 completed
Tue Aug 20 10:19:00 2024: BS 589 completed
Tue Aug 20 10:19:02 2024: BS 590 completed
Tue Aug 20 10:19:04 2024: BS 591 completed
Tue Aug 20 10:19:06 2024: BS 592 completed
Tue Aug 20 10:19:08 2024: BS 593 completed
Tue Aug 20 10:19:10 2024: BS 594 completed
Tue Aug 20 10:19:12 2024: BS 595 completed
Tue Aug 20 10:19:14 2024: BS 596 completed
Tue Aug 20 10:19:16 2024: BS 597 completed
Tue Aug 20 10:19:18 2024: BS 598 completed
Tue Aug 20 10:19:20 2024: BS 599 completed
Tue Aug 20 10:19:22 2024: BS 600 completed
Tue Aug 20 10:19:24 2024: BS 601 completed
Tue Aug 20 10:19:26 2024: BS 602 completed
Tue Aug 20 10:19:28 2024: BS 603 completed
Tue Aug 20 10:19:31 2024: BS 604 completed
Tue Aug 20 10:19:33 2024: BS 605 completed
Tue Aug 20 10:19:35 2024: BS 606 completed
Tue Aug 20 10:19:37 2024: BS 607 completed
Tue Aug 20 10:19:39 2024: BS 608 completed
Tue Aug 20 10:19:41 2024: BS 609 completed
Tue Aug 20 10:19:43 2024: BS 610 completed
Tue Aug 20 10:19:45 2024: BS 611 completed
Tue Aug 20 10:19:47 2024: BS 612 completed
Tue Aug 20 10:19:49 2024: BS 613 completed
Tue Aug 20 10:19:51 2024: BS 614 completed
Tue Aug 20 10:19:53 2024: BS 615 completed
Tue Aug 20 10:19:55 2024: BS 616 completed
Tue Aug 20 10:19:57 2024: BS 617 completed
Tue Aug 20 10:19:59 2024: BS 618 completed
Tue Aug 20 10:20:01 2024: BS 619 completed
Tue Aug 20 10:20:03 2024: BS 620 completed
Tue Aug 20 10:20:05 2024: BS 621 completed
Tue Aug 20 10:20:07 2024: BS 622 completed
Tue Aug 20 10:20:09 2024: BS 623 completed
Tue Aug 20 10:20:11 2024: BS 624 completed
Tue Aug 20 10:20:14 2024: BS 625 completed
Tue Aug 20 10:20:16 2024: BS 626 completed
Tue Aug 20 10:20:18 2024: BS 627 completed
Tue Aug 20 10:20:20 2024: BS 628 completed
Tue Aug 20 10:20:22 2024: BS 629 completed
Tue Aug 20 10:20:24 2024: BS 630 completed
Tue Aug 20 10:20:26 2024: BS 631 completed
Tue Aug 20 10:20:28 2024: BS 632 completed
Tue Aug 20 10:20:30 2024: BS 633 completed
Tue Aug 20 10:20:32 2024: BS 634 completed
Tue Aug 20 10:20:34 2024: BS 635 completed
Tue Aug 20 10:20:36 2024: BS 636 completed
Tue Aug 20 10:20:38 2024: BS 637 completed
Tue Aug 20 10:20:40 2024: BS 638 completed
Tue Aug 20 10:20:42 2024: BS 639 completed
Tue Aug 20 10:20:44 2024: BS 640 completed
Tue Aug 20 10:20:46 2024: BS 641 completed
Tue Aug 20 10:20:48 2024: BS 642 completed
Tue Aug 20 10:20:50 2024: BS 643 completed
Tue Aug 20 10:20:52 2024: BS 644 completed
Tue Aug 20 10:20:55 2024: BS 645 completed
Tue Aug 20 10:20:57 2024: BS 646 completed
Tue Aug 20 10:20:59 2024: BS 647 completed
Tue Aug 20 10:21:01 2024: BS 648 completed
Tue Aug 20 10:21:03 2024: BS 649 completed
Tue Aug 20 10:21:05 2024: BS 650 completed
Tue Aug 20 10:21:07 2024: BS 651 completed
Tue Aug 20 10:21:09 2024: BS 652 completed
Tue Aug 20 10:21:11 2024: BS 653 completed
Tue Aug 20 10:21:13 2024: BS 654 completed
Tue Aug 20 10:21:15 2024: BS 655 completed
Tue Aug 20 10:21:17 2024: BS 656 completed
Tue Aug 20 10:21:19 2024: BS 657 completed
Tue Aug 20 10:21:21 2024: BS 658 completed
Tue Aug 20 10:21:23 2024: BS 659 completed
Tue Aug 20 10:21:25 2024: BS 660 completed
Tue Aug 20 10:21:27 2024: BS 661 completed
Tue Aug 20 10:21:29 2024: BS 662 completed
Tue Aug 20 10:21:31 2024: BS 663 completed
Tue Aug 20 10:21:33 2024: BS 664 completed
Tue Aug 20 10:21:35 2024: BS 665 completed
Tue Aug 20 10:21:38 2024: BS 666 completed
Tue Aug 20 10:21:40 2024: BS 667 completed
Tue Aug 20 10:21:42 2024: BS 668 completed
Tue Aug 20 10:21:44 2024: BS 669 completed
Tue Aug 20 10:21:46 2024: BS 670 completed
Tue Aug 20 10:21:48 2024: BS 671 completed
Tue Aug 20 10:21:50 2024: BS 672 completed
Tue Aug 20 10:21:52 2024: BS 673 completed
Tue Aug 20 10:21:54 2024: BS 674 completed
Tue Aug 20 10:21:56 2024: BS 675 completed
Tue Aug 20 10:21:58 2024: BS 676 completed
Tue Aug 20 10:22:00 2024: BS 677 completed
Tue Aug 20 10:22:02 2024: BS 678 completed
Tue Aug 20 10:22:04 2024: BS 679 completed
Tue Aug 20 10:22:06 2024: BS 680 completed
Tue Aug 20 10:22:08 2024: BS 681 completed
Tue Aug 20 10:22:10 2024: BS 682 completed
Tue Aug 20 10:22:12 2024: BS 683 completed
Tue Aug 20 10:22:14 2024: BS 684 completed
Tue Aug 20 10:22:16 2024: BS 685 completed
Tue Aug 20 10:22:18 2024: BS 686 completed
Tue Aug 20 10:22:21 2024: BS 687 completed
Tue Aug 20 10:22:23 2024: BS 688 completed
Tue Aug 20 10:22:25 2024: BS 689 completed
Tue Aug 20 10:22:27 2024: BS 690 completed
Tue Aug 20 10:22:29 2024: BS 691 completed
Tue Aug 20 10:22:31 2024: BS 692 completed
Tue Aug 20 10:22:33 2024: BS 693 completed
Tue Aug 20 10:22:35 2024: BS 694 completed
Tue Aug 20 10:22:37 2024: BS 695 completed
Tue Aug 20 10:22:39 2024: BS 696 completed
Tue Aug 20 10:22:41 2024: BS 697 completed
Tue Aug 20 10:22:43 2024: BS 698 completed
Tue Aug 20 10:22:45 2024: BS 699 completed
Tue Aug 20 10:22:47 2024: BS 700 completed
Tue Aug 20 10:22:49 2024: BS 701 completed
Tue Aug 20 10:22:51 2024: BS 702 completed
Tue Aug 20 10:22:53 2024: BS 703 completed
Tue Aug 20 10:22:55 2024: BS 704 completed
Tue Aug 20 10:22:57 2024: BS 705 completed
Tue Aug 20 10:22:59 2024: BS 706 completed
Tue Aug 20 10:23:02 2024: BS 707 completed
Tue Aug 20 10:23:04 2024: BS 708 completed
Tue Aug 20 10:23:06 2024: BS 709 completed
Tue Aug 20 10:23:08 2024: BS 710 completed
Tue Aug 20 10:23:10 2024: BS 711 completed
Tue Aug 20 10:23:12 2024: BS 712 completed
Tue Aug 20 10:23:14 2024: BS 713 completed
Tue Aug 20 10:23:16 2024: BS 714 completed
Tue Aug 20 10:23:18 2024: BS 715 completed
Tue Aug 20 10:23:20 2024: BS 716 completed
Tue Aug 20 10:23:22 2024: BS 717 completed
Tue Aug 20 10:23:24 2024: BS 718 completed
Tue Aug 20 10:23:26 2024: BS 719 completed
Tue Aug 20 10:23:28 2024: BS 720 completed
Tue Aug 20 10:23:30 2024: BS 721 completed
Tue Aug 20 10:23:32 2024: BS 722 completed
Tue Aug 20 10:23:34 2024: BS 723 completed
Tue Aug 20 10:23:36 2024: BS 724 completed
Tue Aug 20 10:23:38 2024: BS 725 completed
Tue Aug 20 10:23:40 2024: BS 726 completed
Tue Aug 20 10:23:42 2024: BS 727 completed
Tue Aug 20 10:23:45 2024: BS 728 completed
Tue Aug 20 10:23:47 2024: BS 729 completed
Tue Aug 20 10:23:49 2024: BS 730 completed
Tue Aug 20 10:23:51 2024: BS 731 completed
Tue Aug 20 10:23:53 2024: BS 732 completed
Tue Aug 20 10:23:55 2024: BS 733 completed
Tue Aug 20 10:23:57 2024: BS 734 completed
Tue Aug 20 10:23:59 2024: BS 735 completed
Tue Aug 20 10:24:01 2024: BS 736 completed
Tue Aug 20 10:24:03 2024: BS 737 completed
Tue Aug 20 10:24:05 2024: BS 738 completed
Tue Aug 20 10:24:07 2024: BS 739 completed
Tue Aug 20 10:24:09 2024: BS 740 completed
Tue Aug 20 10:24:11 2024: BS 741 completed
Tue Aug 20 10:24:13 2024: BS 742 completed
Tue Aug 20 10:24:15 2024: BS 743 completed
Tue Aug 20 10:24:17 2024: BS 744 completed
Tue Aug 20 10:24:19 2024: BS 745 completed
Tue Aug 20 10:24:21 2024: BS 746 completed
Tue Aug 20 10:24:23 2024: BS 747 completed
Tue Aug 20 10:24:26 2024: BS 748 completed
Tue Aug 20 10:24:28 2024: BS 749 completed
Tue Aug 20 10:24:30 2024: BS 750 completed
Tue Aug 20 10:24:32 2024: BS 751 completed
Tue Aug 20 10:24:34 2024: BS 752 completed
Tue Aug 20 10:24:36 2024: BS 753 completed
Tue Aug 20 10:24:38 2024: BS 754 completed
Tue Aug 20 10:24:40 2024: BS 755 completed
Tue Aug 20 10:24:42 2024: BS 756 completed
Tue Aug 20 10:24:44 2024: BS 757 completed
Tue Aug 20 10:24:46 2024: BS 758 completed
Tue Aug 20 10:24:48 2024: BS 759 completed
Tue Aug 20 10:24:50 2024: BS 760 completed
Tue Aug 20 10:24:52 2024: BS 761 completed
Tue Aug 20 10:24:54 2024: BS 762 completed
Tue Aug 20 10:24:56 2024: BS 763 completed
Tue Aug 20 10:24:58 2024: BS 764 completed
Tue Aug 20 10:25:00 2024: BS 765 completed
Tue Aug 20 10:25:02 2024: BS 766 completed
Tue Aug 20 10:25:04 2024: BS 767 completed
Tue Aug 20 10:25:06 2024: BS 768 completed
Tue Aug 20 10:25:09 2024: BS 769 completed
Tue Aug 20 10:25:11 2024: BS 770 completed
Tue Aug 20 10:25:13 2024: BS 771 completed
Tue Aug 20 10:25:15 2024: BS 772 completed
Tue Aug 20 10:25:17 2024: BS 773 completed
Tue Aug 20 10:25:19 2024: BS 774 completed
Tue Aug 20 10:25:21 2024: BS 775 completed
Tue Aug 20 10:25:23 2024: BS 776 completed
Tue Aug 20 10:25:25 2024: BS 777 completed
Tue Aug 20 10:25:27 2024: BS 778 completed
Tue Aug 20 10:25:29 2024: BS 779 completed
Tue Aug 20 10:25:31 2024: BS 780 completed
Tue Aug 20 10:25:33 2024: BS 781 completed
Tue Aug 20 10:25:35 2024: BS 782 completed
Tue Aug 20 10:25:37 2024: BS 783 completed
Tue Aug 20 10:25:39 2024: BS 784 completed
Tue Aug 20 10:25:41 2024: BS 785 completed
Tue Aug 20 10:25:43 2024: BS 786 completed
Tue Aug 20 10:25:45 2024: BS 787 completed
Tue Aug 20 10:25:47 2024: BS 788 completed
Tue Aug 20 10:25:50 2024: BS 789 completed
Tue Aug 20 10:25:52 2024: BS 790 completed
Tue Aug 20 10:25:54 2024: BS 791 completed
Tue Aug 20 10:25:56 2024: BS 792 completed
Tue Aug 20 10:25:58 2024: BS 793 completed
Tue Aug 20 10:26:00 2024: BS 794 completed
Tue Aug 20 10:26:02 2024: BS 795 completed
Tue Aug 20 10:26:04 2024: BS 796 completed
Tue Aug 20 10:26:06 2024: BS 797 completed
Tue Aug 20 10:26:08 2024: BS 798 completed
Tue Aug 20 10:26:10 2024: BS 799 completed
Tue Aug 20 10:26:12 2024: BS 800 completed
Tue Aug 20 10:26:14 2024: BS 801 completed
Tue Aug 20 10:26:16 2024: BS 802 completed
Tue Aug 20 10:26:18 2024: BS 803 completed
Tue Aug 20 10:26:20 2024: BS 804 completed
Tue Aug 20 10:26:22 2024: BS 805 completed
Tue Aug 20 10:26:24 2024: BS 806 completed
Tue Aug 20 10:26:26 2024: BS 807 completed
Tue Aug 20 10:26:28 2024: BS 808 completed
Tue Aug 20 10:26:30 2024: BS 809 completed
Tue Aug 20 10:26:33 2024: BS 810 completed
Tue Aug 20 10:26:35 2024: BS 811 completed
Tue Aug 20 10:26:37 2024: BS 812 completed
Tue Aug 20 10:26:39 2024: BS 813 completed
Tue Aug 20 10:26:41 2024: BS 814 completed
Tue Aug 20 10:26:43 2024: BS 815 completed
Tue Aug 20 10:26:45 2024: BS 816 completed
Tue Aug 20 10:26:47 2024: BS 817 completed
Tue Aug 20 10:26:49 2024: BS 818 completed
Tue Aug 20 10:26:51 2024: BS 819 completed
Tue Aug 20 10:26:53 2024: BS 820 completed
Tue Aug 20 10:26:55 2024: BS 821 completed
Tue Aug 20 10:26:57 2024: BS 822 completed
Tue Aug 20 10:26:59 2024: BS 823 completed
Tue Aug 20 10:27:01 2024: BS 824 completed
Tue Aug 20 10:27:03 2024: BS 825 completed
Tue Aug 20 10:27:05 2024: BS 826 completed
Tue Aug 20 10:27:07 2024: BS 827 completed
Tue Aug 20 10:27:09 2024: BS 828 completed
Tue Aug 20 10:27:11 2024: BS 829 completed
Tue Aug 20 10:27:13 2024: BS 830 completed
Tue Aug 20 10:27:16 2024: BS 831 completed
Tue Aug 20 10:27:18 2024: BS 832 completed
Tue Aug 20 10:27:20 2024: BS 833 completed
Tue Aug 20 10:27:22 2024: BS 834 completed
Tue Aug 20 10:27:24 2024: BS 835 completed
Tue Aug 20 10:27:26 2024: BS 836 completed
Tue Aug 20 10:27:28 2024: BS 837 completed
Tue Aug 20 10:27:30 2024: BS 838 completed
Tue Aug 20 10:27:32 2024: BS 839 completed
Tue Aug 20 10:27:34 2024: BS 840 completed
Tue Aug 20 10:27:36 2024: BS 841 completed
Tue Aug 20 10:27:38 2024: BS 842 completed
Tue Aug 20 10:27:40 2024: BS 843 completed
Tue Aug 20 10:27:42 2024: BS 844 completed
Tue Aug 20 10:27:44 2024: BS 845 completed
Tue Aug 20 10:27:46 2024: BS 846 completed
Tue Aug 20 10:27:48 2024: BS 847 completed
Tue Aug 20 10:27:50 2024: BS 848 completed
Tue Aug 20 10:27:52 2024: BS 849 completed
Tue Aug 20 10:27:54 2024: BS 850 completed
Tue Aug 20 10:27:57 2024: BS 851 completed
Tue Aug 20 10:27:59 2024: BS 852 completed
Tue Aug 20 10:28:01 2024: BS 853 completed
Tue Aug 20 10:28:03 2024: BS 854 completed
Tue Aug 20 10:28:05 2024: BS 855 completed
Tue Aug 20 10:28:07 2024: BS 856 completed
Tue Aug 20 10:28:09 2024: BS 857 completed
Tue Aug 20 10:28:11 2024: BS 858 completed
Tue Aug 20 10:28:13 2024: BS 859 completed
Tue Aug 20 10:28:15 2024: BS 860 completed
Tue Aug 20 10:28:17 2024: BS 861 completed
Tue Aug 20 10:28:19 2024: BS 862 completed
Tue Aug 20 10:28:21 2024: BS 863 completed
Tue Aug 20 10:28:23 2024: BS 864 completed
Tue Aug 20 10:28:25 2024: BS 865 completed
Tue Aug 20 10:28:27 2024: BS 866 completed
Tue Aug 20 10:28:29 2024: BS 867 completed
Tue Aug 20 10:28:31 2024: BS 868 completed
Tue Aug 20 10:28:33 2024: BS 869 completed
Tue Aug 20 10:28:35 2024: BS 870 completed
Tue Aug 20 10:28:37 2024: BS 871 completed
Tue Aug 20 10:28:40 2024: BS 872 completed
Tue Aug 20 10:28:42 2024: BS 873 completed
Tue Aug 20 10:28:44 2024: BS 874 completed
Tue Aug 20 10:28:46 2024: BS 875 completed
Tue Aug 20 10:28:48 2024: BS 876 completed
Tue Aug 20 10:28:50 2024: BS 877 completed
Tue Aug 20 10:28:52 2024: BS 878 completed
Tue Aug 20 10:28:54 2024: BS 879 completed
Tue Aug 20 10:28:56 2024: BS 880 completed
Tue Aug 20 10:28:58 2024: BS 881 completed
Tue Aug 20 10:29:00 2024: BS 882 completed
Tue Aug 20 10:29:02 2024: BS 883 completed
Tue Aug 20 10:29:04 2024: BS 884 completed
Tue Aug 20 10:29:06 2024: BS 885 completed
Tue Aug 20 10:29:08 2024: BS 886 completed
Tue Aug 20 10:29:10 2024: BS 887 completed
Tue Aug 20 10:29:12 2024: BS 888 completed
Tue Aug 20 10:29:14 2024: BS 889 completed
Tue Aug 20 10:29:16 2024: BS 890 completed
Tue Aug 20 10:29:18 2024: BS 891 completed
Tue Aug 20 10:29:21 2024: BS 892 completed
Tue Aug 20 10:29:23 2024: BS 893 completed
Tue Aug 20 10:29:25 2024: BS 894 completed
Tue Aug 20 10:29:27 2024: BS 895 completed
Tue Aug 20 10:29:29 2024: BS 896 completed
Tue Aug 20 10:29:31 2024: BS 897 completed
Tue Aug 20 10:29:33 2024: BS 898 completed
Tue Aug 20 10:29:35 2024: BS 899 completed
Tue Aug 20 10:29:37 2024: BS 900 completed
Tue Aug 20 10:29:39 2024: BS 901 completed
Tue Aug 20 10:29:41 2024: BS 902 completed
Tue Aug 20 10:29:43 2024: BS 903 completed
Tue Aug 20 10:29:45 2024: BS 904 completed
Tue Aug 20 10:29:47 2024: BS 905 completed
Tue Aug 20 10:29:49 2024: BS 906 completed
Tue Aug 20 10:29:51 2024: BS 907 completed
Tue Aug 20 10:29:53 2024: BS 908 completed
Tue Aug 20 10:29:55 2024: BS 909 completed
Tue Aug 20 10:29:57 2024: BS 910 completed
Tue Aug 20 10:29:59 2024: BS 911 completed
Tue Aug 20 10:30:01 2024: BS 912 completed
Tue Aug 20 10:30:04 2024: BS 913 completed
Tue Aug 20 10:30:06 2024: BS 914 completed
Tue Aug 20 10:30:08 2024: BS 915 completed
Tue Aug 20 10:30:10 2024: BS 916 completed
Tue Aug 20 10:30:12 2024: BS 917 completed
Tue Aug 20 10:30:14 2024: BS 918 completed
Tue Aug 20 10:30:16 2024: BS 919 completed
Tue Aug 20 10:30:18 2024: BS 920 completed
Tue Aug 20 10:30:20 2024: BS 921 completed
Tue Aug 20 10:30:22 2024: BS 922 completed
Tue Aug 20 10:30:24 2024: BS 923 completed
Tue Aug 20 10:30:26 2024: BS 924 completed
Tue Aug 20 10:30:28 2024: BS 925 completed
Tue Aug 20 10:30:30 2024: BS 926 completed
Tue Aug 20 10:30:32 2024: BS 927 completed
Tue Aug 20 10:30:34 2024: BS 928 completed
Tue Aug 20 10:30:36 2024: BS 929 completed
Tue Aug 20 10:30:38 2024: BS 930 completed
Tue Aug 20 10:30:40 2024: BS 931 completed
Tue Aug 20 10:30:42 2024: BS 932 completed
Tue Aug 20 10:30:45 2024: BS 933 completed
Tue Aug 20 10:30:47 2024: BS 934 completed
Tue Aug 20 10:30:49 2024: BS 935 completed
Tue Aug 20 10:30:51 2024: BS 936 completed
Tue Aug 20 10:30:53 2024: BS 937 completed
Tue Aug 20 10:30:55 2024: BS 938 completed
Tue Aug 20 10:30:57 2024: BS 939 completed
Tue Aug 20 10:30:59 2024: BS 940 completed
Tue Aug 20 10:31:01 2024: BS 941 completed
Tue Aug 20 10:31:03 2024: BS 942 completed
Tue Aug 20 10:31:05 2024: BS 943 completed
Tue Aug 20 10:31:07 2024: BS 944 completed
Tue Aug 20 10:31:09 2024: BS 945 completed
Tue Aug 20 10:31:11 2024: BS 946 completed
Tue Aug 20 10:31:13 2024: BS 947 completed
Tue Aug 20 10:31:15 2024: BS 948 completed
Tue Aug 20 10:31:17 2024: BS 949 completed
Tue Aug 20 10:31:19 2024: BS 950 completed
Tue Aug 20 10:31:21 2024: BS 951 completed
Tue Aug 20 10:31:23 2024: BS 952 completed
Tue Aug 20 10:31:25 2024: BS 953 completed
Tue Aug 20 10:31:28 2024: BS 954 completed
Tue Aug 20 10:31:30 2024: BS 955 completed
Tue Aug 20 10:31:32 2024: BS 956 completed
Tue Aug 20 10:31:34 2024: BS 957 completed
Tue Aug 20 10:31:36 2024: BS 958 completed
Tue Aug 20 10:31:38 2024: BS 959 completed
Tue Aug 20 10:31:40 2024: BS 960 completed
Tue Aug 20 10:31:42 2024: BS 961 completed
Tue Aug 20 10:31:44 2024: BS 962 completed
Tue Aug 20 10:31:46 2024: BS 963 completed
Tue Aug 20 10:31:48 2024: BS 964 completed
Tue Aug 20 10:31:50 2024: BS 965 completed
Tue Aug 20 10:31:52 2024: BS 966 completed
Tue Aug 20 10:31:54 2024: BS 967 completed
Tue Aug 20 10:31:56 2024: BS 968 completed
Tue Aug 20 10:31:58 2024: BS 969 completed
Tue Aug 20 10:32:00 2024: BS 970 completed
Tue Aug 20 10:32:02 2024: BS 971 completed
Tue Aug 20 10:32:04 2024: BS 972 completed
Tue Aug 20 10:32:06 2024: BS 973 completed
Tue Aug 20 10:32:08 2024: BS 974 completed
Tue Aug 20 10:32:11 2024: BS 975 completed
Tue Aug 20 10:32:13 2024: BS 976 completed
Tue Aug 20 10:32:15 2024: BS 977 completed
Tue Aug 20 10:32:17 2024: BS 978 completed
Tue Aug 20 10:32:19 2024: BS 979 completed
Tue Aug 20 10:32:21 2024: BS 980 completed
Tue Aug 20 10:32:23 2024: BS 981 completed
Tue Aug 20 10:32:25 2024: BS 982 completed
Tue Aug 20 10:32:27 2024: BS 983 completed
Tue Aug 20 10:32:29 2024: BS 984 completed
Tue Aug 20 10:32:31 2024: BS 985 completed
Tue Aug 20 10:32:33 2024: BS 986 completed
Tue Aug 20 10:32:35 2024: BS 987 completed
Tue Aug 20 10:32:37 2024: BS 988 completed
Tue Aug 20 10:32:39 2024: BS 989 completed
Tue Aug 20 10:32:41 2024: BS 990 completed
Tue Aug 20 10:32:43 2024: BS 991 completed
Tue Aug 20 10:32:45 2024: BS 992 completed
Tue Aug 20 10:32:47 2024: BS 993 completed
Tue Aug 20 10:32:49 2024: BS 994 completed
Tue Aug 20 10:32:52 2024: BS 995 completed
Tue Aug 20 10:32:54 2024: BS 996 completed
Tue Aug 20 10:32:56 2024: BS 997 completed
Tue Aug 20 10:32:58 2024: BS 998 completed
Tue Aug 20 10:33:00 2024: BS 999 completed
Tue Aug 20 10:33:02 2024: BS 1000 completed
Tue Aug 20 10:33:04 2024: BS 1001 completed
Tue Aug 20 10:33:06 2024: BS 1002 completed
Tue Aug 20 10:33:08 2024: BS 1003 completed
Tue Aug 20 10:33:10 2024: BS 1004 completed
Tue Aug 20 10:33:12 2024: BS 1005 completed
Tue Aug 20 10:33:14 2024: BS 1006 completed
Tue Aug 20 10:33:16 2024: BS 1007 completed
Tue Aug 20 10:33:18 2024: BS 1008 completed
Tue Aug 20 10:33:20 2024: BS 1009 completed
Tue Aug 20 10:33:22 2024: BS 1010 completed
Tue Aug 20 10:33:24 2024: BS 1011 completed
Tue Aug 20 10:33:26 2024: BS 1012 completed
Tue Aug 20 10:33:28 2024: BS 1013 completed
Tue Aug 20 10:33:30 2024: BS 1014 completed
Tue Aug 20 10:33:32 2024: BS 1015 completed
Tue Aug 20 10:33:35 2024: BS 1016 completed
Tue Aug 20 10:33:37 2024: BS 1017 completed
Tue Aug 20 10:33:39 2024: BS 1018 completed
Tue Aug 20 10:33:41 2024: BS 1019 completed
Tue Aug 20 10:33:43 2024: BS 1020 completed
Tue Aug 20 10:33:45 2024: BS 1021 completed
Tue Aug 20 10:33:47 2024: BS 1022 completed
Tue Aug 20 10:33:49 2024: BS 1023 completed
Tue Aug 20 10:33:51 2024: Acquisition complete
