# Supplementary material for: Vicinal Bis(methylene) Heterocyclic Diene in Natural Product Synthesis: A Convergent Biomimetic Total Synthesis of Prunolactone A
Source: Org Lett. 2024 Dec 7;26(50):11080–4. doi: 10.1021/acs.orglett.4c04378 (PMC11667730; doi:10.1021/acs.orglett.4c04378)
Supplement: Supplementary file 1 — ol4c04378_si_001.zip [file ol4c04378_si_001.zip › FIDs/16_Proton.fid/log]

Tue Aug 20 09:57:44 2024: Experiment started
Tue Aug 20 09:58:09 2024: Acquisition complete
