# Supplementary material for: Vicinal Bis(methylene) Heterocyclic Diene in Natural Product Synthesis: A Convergent Biomimetic Total Synthesis of Prunolactone A
Source: Org Lett. 2024 Dec 7;26(50):11080–4. doi: 10.1021/acs.orglett.4c04378 (PMC11667730; doi:10.1021/acs.orglett.4c04378)
Supplement: Supplementary file 1 — ol4c04378_si_001.zip [file ol4c04378_si_001.zip › FIDs/8_Carbon.fid/log]

Thu Nov  5 12:26:21 2020: Experiment started
Thu Nov  5 12:26:24 2020: BS 1 completed
Thu Nov  5 12:27:44 2020: BS 40 completed
Thu Nov  5 12:27:46 2020: BS 41 completed
Thu Nov  5 12:27:48 2020: BS 42 completed
Thu Nov  5 12:27:50 2020: BS 43 completed
Thu Nov  5 12:27:52 2020: BS 44 completed
Thu Nov  5 12:27:54 2020: BS 45 completed
Thu Nov  5 12:27:56 2020: BS 46 completed
Thu Nov  5 12:27:58 2020: BS 47 completed
Thu Nov  5 12:28:00 2020: BS 48 completed
Thu Nov  5 12:28:02 2020: BS 49 completed
Thu Nov  5 12:28:05 2020: BS 50 completed
Thu Nov  5 12:28:07 2020: BS 51 completed
Thu Nov  5 12:28:09 2020: BS 52 completed
Thu Nov  5 12:28:11 2020: BS 53 completed
Thu Nov  5 12:28:13 2020: BS 54 completed
Thu Nov  5 12:28:15 2020: BS 55 completed
Thu Nov  5 12:28:17 2020: BS 56 completed
Thu Nov  5 12:28:19 2020: BS 57 completed
Thu Nov  5 12:28:21 2020: BS 58 completed
Thu Nov  5 12:28:23 2020: BS 59 completed
Thu Nov  5 12:28:25 2020: BS 60 completed
Thu Nov  5 12:28:27 2020: BS 61 completed
Thu Nov  5 12:28:29 2020: BS 62 completed
Thu Nov  5 12:28:31 2020: BS 63 completed
Thu Nov  5 12:28:33 2020: BS 64 completed
Thu Nov  5 12:28:35 2020: BS 65 completed
Thu Nov  5 12:28:37 2020: BS 66 completed
Thu Nov  5 12:28:39 2020: BS 67 completed
Thu Nov  5 12:28:41 2020: BS 68 completed
Thu Nov  5 12:28:43 2020: BS 69 completed
Thu Nov  5 12:28:45 2020: BS 70 completed
Thu Nov  5 12:28:48 2020: BS 71 completed
Thu Nov  5 12:28:50 2020: BS 72 completed
Thu Nov  5 12:28:52 2020: BS 73 completed
Thu Nov  5 12:28:54 2020: BS 74 completed
Thu Nov  5 12:28:56 2020: BS 75 completed
Thu Nov  5 12:28:58 2020: BS 76 completed
Thu Nov  5 12:29:00 2020: BS 77 completed
Thu Nov  5 12:29:02 2020: BS 78 completed
Thu Nov  5 12:29:04 2020: BS 79 completed
Thu Nov  5 12:29:06 2020: BS 80 completed
Thu Nov  5 12:29:08 2020: BS 81 completed
Thu Nov  5 12:29:10 2020: BS 82 completed
Thu Nov  5 12:29:12 2020: BS 83 completed
Thu Nov  5 12:29:14 2020: BS 84 completed
Thu Nov  5 12:29:16 2020: BS 85 completed
Thu Nov  5 12:29:18 2020: BS 86 completed
Thu Nov  5 12:29:20 2020: BS 87 completed
Thu Nov  5 12:29:22 2020: BS 88 completed
Thu Nov  5 12:29:24 2020: BS 89 completed
Thu Nov  5 12:29:26 2020: BS 90 completed
Thu Nov  5 12:29:28 2020: BS 91 completed
Thu Nov  5 12:29:31 2020: BS 92 completed
Thu Nov  5 12:29:33 2020: BS 93 completed
Thu Nov  5 12:29:35 2020: BS 94 completed
Thu Nov  5 12:29:37 2020: BS 95 completed
Thu Nov  5 12:29:39 2020: BS 96 completed
Thu Nov  5 12:29:41 2020: BS 97 completed
Thu Nov  5 12:29:43 2020: BS 98 completed
Thu Nov  5 12:29:45 2020: BS 99 completed
Thu Nov  5 12:29:47 2020: BS 100 completed
Thu Nov  5 12:29:49 2020: BS 101 completed
Thu Nov  5 12:29:51 2020: BS 102 completed
Thu Nov  5 12:29:53 2020: BS 103 completed
Thu Nov  5 12:29:55 2020: BS 104 completed
Thu Nov  5 12:29:57 2020: BS 105 completed
Thu Nov  5 12:29:59 2020: BS 106 completed
Thu Nov  5 12:30:01 2020: BS 107 completed
Thu Nov  5 12:30:03 2020: BS 108 completed
Thu Nov  5 12:30:05 2020: BS 109 completed
Thu Nov  5 12:30:07 2020: BS 110 completed
Thu Nov  5 12:30:09 2020: BS 111 completed
Thu Nov  5 12:30:12 2020: BS 112 completed
Thu Nov  5 12:30:14 2020: BS 113 completed
Thu Nov  5 12:30:16 2020: BS 114 completed
Thu Nov  5 12:30:18 2020: BS 115 completed
Thu Nov  5 12:30:20 2020: BS 116 completed
Thu Nov  5 12:30:22 2020: BS 117 completed
Thu Nov  5 12:30:24 2020: BS 118 completed
Thu Nov  5 12:30:26 2020: BS 119 completed
Thu Nov  5 12:30:28 2020: BS 120 completed
Thu Nov  5 12:30:30 2020: BS 121 completed
Thu Nov  5 12:30:32 2020: BS 122 completed
Thu Nov  5 12:30:34 2020: BS 123 completed
Thu Nov  5 12:30:36 2020: BS 124 completed
Thu Nov  5 12:30:38 2020: BS 125 completed
Thu Nov  5 12:30:40 2020: BS 126 completed
Thu Nov  5 12:30:42 2020: BS 127 completed
Thu Nov  5 12:30:44 2020: BS 128 completed
Thu Nov  5 12:30:46 2020: BS 129 completed
Thu Nov  5 12:30:48 2020: BS 130 completed
Thu Nov  5 12:30:50 2020: BS 131 completed
Thu Nov  5 12:30:52 2020: BS 132 completed
Thu Nov  5 12:30:55 2020: BS 133 completed
Thu Nov  5 12:30:57 2020: BS 134 completed
Thu Nov  5 12:30:59 2020: BS 135 completed
Thu Nov  5 12:31:01 2020: BS 136 completed
Thu Nov  5 12:31:03 2020: BS 137 completed
Thu Nov  5 12:31:05 2020: BS 138 completed
Thu Nov  5 12:31:07 2020: BS 139 completed
Thu Nov  5 12:31:09 2020: BS 140 completed
Thu Nov  5 12:31:11 2020: BS 141 completed
Thu Nov  5 12:31:13 2020: BS 142 completed
Thu Nov  5 12:31:15 2020: BS 143 completed
Thu Nov  5 12:31:17 2020: BS 144 completed
Thu Nov  5 12:31:19 2020: BS 145 completed
Thu Nov  5 12:31:21 2020: BS 146 completed
Thu Nov  5 12:31:23 2020: BS 147 completed
Thu Nov  5 12:31:25 2020: BS 148 completed
Thu Nov  5 12:31:27 2020: BS 149 completed
Thu Nov  5 12:31:29 2020: BS 150 completed
Thu Nov  5 12:31:31 2020: BS 151 completed
Thu Nov  5 12:31:33 2020: BS 152 completed
Thu Nov  5 12:31:36 2020: BS 153 completed
Thu Nov  5 12:31:38 2020: BS 154 completed
Thu Nov  5 12:31:40 2020: BS 155 completed
Thu Nov  5 12:31:42 2020: BS 156 completed
Thu Nov  5 12:31:44 2020: BS 157 completed
Thu Nov  5 12:31:46 2020: BS 158 completed
Thu Nov  5 12:31:48 2020: BS 159 completed
Thu Nov  5 12:31:50 2020: BS 160 completed
Thu Nov  5 12:31:52 2020: BS 161 completed
Thu Nov  5 12:31:54 2020: BS 162 completed
Thu Nov  5 12:31:56 2020: BS 163 completed
Thu Nov  5 12:31:58 2020: BS 164 completed
Thu Nov  5 12:32:00 2020: BS 165 completed
Thu Nov  5 12:32:02 2020: BS 166 completed
Thu Nov  5 12:32:04 2020: BS 167 completed
Thu Nov  5 12:32:06 2020: BS 168 completed
Thu Nov  5 12:32:08 2020: BS 169 completed
Thu Nov  5 12:32:10 2020: BS 170 completed
Thu Nov  5 12:32:12 2020: BS 171 completed
Thu Nov  5 12:32:14 2020: BS 172 completed
Thu Nov  5 12:32:16 2020: BS 173 completed
Thu Nov  5 12:32:19 2020: BS 174 completed
Thu Nov  5 12:32:21 2020: BS 175 completed
Thu Nov  5 12:32:23 2020: BS 176 completed
Thu Nov  5 12:32:25 2020: BS 177 completed
Thu Nov  5 12:32:27 2020: BS 178 completed
Thu Nov  5 12:32:29 2020: BS 179 completed
Thu Nov  5 12:32:31 2020: BS 180 completed
Thu Nov  5 12:32:33 2020: BS 181 completed
Thu Nov  5 12:32:35 2020: BS 182 completed
Thu Nov  5 12:32:37 2020: BS 183 completed
Thu Nov  5 12:32:39 2020: BS 184 completed
Thu Nov  5 12:32:41 2020: BS 185 completed
Thu Nov  5 12:32:43 2020: BS 186 completed
Thu Nov  5 12:32:45 2020: BS 187 completed
Thu Nov  5 12:32:47 2020: BS 188 completed
Thu Nov  5 12:32:49 2020: BS 189 completed
Thu Nov  5 12:32:51 2020: BS 190 completed
Thu Nov  5 12:32:53 2020: BS 191 completed
Thu Nov  5 12:32:55 2020: BS 192 completed
Thu Nov  5 12:32:57 2020: BS 193 completed
Thu Nov  5 12:33:00 2020: BS 194 completed
Thu Nov  5 12:33:02 2020: BS 195 completed
Thu Nov  5 12:33:04 2020: BS 196 completed
Thu Nov  5 12:33:06 2020: BS 197 completed
Thu Nov  5 12:33:08 2020: BS 198 completed
Thu Nov  5 12:33:10 2020: BS 199 completed
Thu Nov  5 12:33:12 2020: BS 200 completed
Thu Nov  5 12:33:14 2020: BS 201 completed
Thu Nov  5 12:33:16 2020: BS 202 completed
Thu Nov  5 12:33:18 2020: BS 203 completed
Thu Nov  5 12:33:20 2020: BS 204 completed
Thu Nov  5 12:33:22 2020: BS 205 completed
Thu Nov  5 12:33:24 2020: BS 206 completed
Thu Nov  5 12:33:26 2020: BS 207 completed
Thu Nov  5 12:33:28 2020: BS 208 completed
Thu Nov  5 12:33:30 2020: BS 209 completed
Thu Nov  5 12:33:32 2020: BS 210 completed
Thu Nov  5 12:33:34 2020: BS 211 completed
Thu Nov  5 12:33:36 2020: BS 212 completed
Thu Nov  5 12:33:38 2020: BS 213 completed
Thu Nov  5 12:33:40 2020: BS 214 completed
Thu Nov  5 12:33:43 2020: BS 215 completed
Thu Nov  5 12:33:45 2020: BS 216 completed
Thu Nov  5 12:33:47 2020: BS 217 completed
Thu Nov  5 12:33:49 2020: BS 218 completed
Thu Nov  5 12:33:51 2020: BS 219 completed
Thu Nov  5 12:33:53 2020: BS 220 completed
Thu Nov  5 12:33:55 2020: BS 221 completed
Thu Nov  5 12:33:57 2020: BS 222 completed
Thu Nov  5 12:33:59 2020: BS 223 completed
Thu Nov  5 12:34:01 2020: BS 224 completed
Thu Nov  5 12:34:03 2020: BS 225 completed
Thu Nov  5 12:34:05 2020: BS 226 completed
Thu Nov  5 12:34:07 2020: BS 227 completed
Thu Nov  5 12:34:09 2020: BS 228 completed
Thu Nov  5 12:34:11 2020: BS 229 completed
Thu Nov  5 12:34:13 2020: BS 230 completed
Thu Nov  5 12:34:15 2020: BS 231 completed
Thu Nov  5 12:34:17 2020: BS 232 completed
Thu Nov  5 12:34:19 2020: BS 233 completed
Thu Nov  5 12:34:21 2020: BS 234 completed
Thu Nov  5 12:34:23 2020: BS 235 completed
Thu Nov  5 12:34:26 2020: BS 236 completed
Thu Nov  5 12:34:28 2020: BS 237 completed
Thu Nov  5 12:34:30 2020: BS 238 completed
Thu Nov  5 12:34:32 2020: BS 239 completed
Thu Nov  5 12:34:34 2020: BS 240 completed
Thu Nov  5 12:34:36 2020: BS 241 completed
Thu Nov  5 12:34:38 2020: BS 242 completed
Thu Nov  5 12:34:40 2020: BS 243 completed
Thu Nov  5 12:34:42 2020: BS 244 completed
Thu Nov  5 12:34:44 2020: BS 245 completed
Thu Nov  5 12:34:46 2020: BS 246 completed
Thu Nov  5 12:34:48 2020: BS 247 completed
Thu Nov  5 12:34:50 2020: BS 248 completed
Thu Nov  5 12:34:52 2020: BS 249 completed
Thu Nov  5 12:34:54 2020: BS 250 completed
Thu Nov  5 12:34:56 2020: BS 251 completed
Thu Nov  5 12:34:58 2020: BS 252 completed
Thu Nov  5 12:35:00 2020: BS 253 completed
Thu Nov  5 12:35:02 2020: BS 254 completed
Thu Nov  5 12:35:04 2020: BS 255 completed
Thu Nov  5 12:35:07 2020: Acquisition complete
