# Supplementary material for: Vicinal Bis(methylene) Heterocyclic Diene in Natural Product Synthesis: A Convergent Biomimetic Total Synthesis of Prunolactone A
Source: Org Lett. 2024 Dec 7;26(50):11080–4. doi: 10.1021/acs.orglett.4c04378 (PMC11667730; doi:10.1021/acs.orglett.4c04378)
Supplement: Supplementary file 1 — ol4c04378_si_001.zip [file ol4c04378_si_001.zip › FIDs/S1_Carbon.fid/log]

Fri Oct 30 09:07:43 2020: Experiment started
Fri Oct 30 09:07:46 2020: BS 1 completed
Fri Oct 30 09:07:48 2020: BS 2 completed
Fri Oct 30 09:07:50 2020: BS 3 completed
Fri Oct 30 09:07:52 2020: BS 4 completed
Fri Oct 30 09:07:54 2020: BS 5 completed
Fri Oct 30 09:07:56 2020: BS 6 completed
Fri Oct 30 09:07:59 2020: BS 7 completed
Fri Oct 30 09:08:01 2020: BS 8 completed
Fri Oct 30 09:08:03 2020: BS 9 completed
Fri Oct 30 09:08:05 2020: BS 10 completed
Fri Oct 30 09:08:07 2020: BS 11 completed
Fri Oct 30 09:08:09 2020: BS 12 completed
Fri Oct 30 09:08:11 2020: BS 13 completed
Fri Oct 30 09:08:13 2020: BS 14 completed
Fri Oct 30 09:08:15 2020: BS 15 completed
Fri Oct 30 09:08:17 2020: BS 16 completed
Fri Oct 30 09:08:19 2020: BS 17 completed
Fri Oct 30 09:08:21 2020: BS 18 completed
Fri Oct 30 09:08:23 2020: BS 19 completed
Fri Oct 30 09:08:25 2020: BS 20 completed
Fri Oct 30 09:08:27 2020: BS 21 completed
Fri Oct 30 09:08:29 2020: BS 22 completed
Fri Oct 30 09:08:31 2020: BS 23 completed
Fri Oct 30 09:08:33 2020: BS 24 completed
Fri Oct 30 09:08:35 2020: BS 25 completed
Fri Oct 30 09:08:37 2020: BS 26 completed
Fri Oct 30 09:08:39 2020: BS 27 completed
Fri Oct 30 09:08:42 2020: BS 28 completed
Fri Oct 30 09:08:44 2020: BS 29 completed
Fri Oct 30 09:08:46 2020: BS 30 completed
Fri Oct 30 09:08:48 2020: BS 31 completed
Fri Oct 30 09:08:50 2020: BS 32 completed
Fri Oct 30 09:08:52 2020: BS 33 completed
Fri Oct 30 09:08:54 2020: BS 34 completed
Fri Oct 30 09:08:56 2020: BS 35 completed
Fri Oct 30 09:08:58 2020: BS 36 completed
Fri Oct 30 09:09:00 2020: BS 37 completed
Fri Oct 30 09:09:02 2020: BS 38 completed
Fri Oct 30 09:09:04 2020: BS 39 completed
Fri Oct 30 09:09:06 2020: BS 40 completed
Fri Oct 30 09:09:08 2020: BS 41 completed
Fri Oct 30 09:09:10 2020: BS 42 completed
Fri Oct 30 09:09:12 2020: BS 43 completed
Fri Oct 30 09:09:14 2020: BS 44 completed
Fri Oct 30 09:09:16 2020: BS 45 completed
Fri Oct 30 09:09:18 2020: BS 46 completed
Fri Oct 30 09:09:20 2020: BS 47 completed
Fri Oct 30 09:09:23 2020: BS 48 completed
Fri Oct 30 09:09:25 2020: BS 49 completed
Fri Oct 30 09:09:27 2020: BS 50 completed
Fri Oct 30 09:09:29 2020: BS 51 completed
Fri Oct 30 09:09:31 2020: BS 52 completed
Fri Oct 30 09:09:33 2020: BS 53 completed
Fri Oct 30 09:09:35 2020: BS 54 completed
Fri Oct 30 09:09:37 2020: BS 55 completed
Fri Oct 30 09:09:39 2020: BS 56 completed
Fri Oct 30 09:09:41 2020: BS 57 completed
Fri Oct 30 09:09:43 2020: BS 58 completed
Fri Oct 30 09:09:45 2020: BS 59 completed
Fri Oct 30 09:09:47 2020: BS 60 completed
Fri Oct 30 09:09:49 2020: BS 61 completed
Fri Oct 30 09:09:51 2020: BS 62 completed
Fri Oct 30 09:09:53 2020: BS 63 completed
Fri Oct 30 09:09:55 2020: BS 64 completed
Fri Oct 30 09:09:57 2020: BS 65 completed
Fri Oct 30 09:09:59 2020: BS 66 completed
Fri Oct 30 09:10:01 2020: BS 67 completed
Fri Oct 30 09:10:03 2020: BS 68 completed
Fri Oct 30 09:10:06 2020: BS 69 completed
Fri Oct 30 09:10:08 2020: BS 70 completed
Fri Oct 30 09:10:10 2020: BS 71 completed
Fri Oct 30 09:10:12 2020: BS 72 completed
Fri Oct 30 09:10:14 2020: BS 73 completed
Fri Oct 30 09:10:16 2020: BS 74 completed
Fri Oct 30 09:10:18 2020: BS 75 completed
Fri Oct 30 09:10:20 2020: BS 76 completed
Fri Oct 30 09:10:22 2020: BS 77 completed
Fri Oct 30 09:10:24 2020: BS 78 completed
Fri Oct 30 09:10:26 2020: BS 79 completed
Fri Oct 30 09:10:28 2020: BS 80 completed
Fri Oct 30 09:10:30 2020: BS 81 completed
Fri Oct 30 09:10:32 2020: BS 82 completed
Fri Oct 30 09:10:34 2020: BS 83 completed
Fri Oct 30 09:10:36 2020: BS 84 completed
Fri Oct 30 09:10:38 2020: BS 85 completed
Fri Oct 30 09:10:40 2020: BS 86 completed
Fri Oct 30 09:10:42 2020: BS 87 completed
Fri Oct 30 09:10:44 2020: BS 88 completed
Fri Oct 30 09:10:46 2020: BS 89 completed
Fri Oct 30 09:10:49 2020: BS 90 completed
Fri Oct 30 09:10:51 2020: BS 91 completed
Fri Oct 30 09:10:53 2020: BS 92 completed
Fri Oct 30 09:10:55 2020: BS 93 completed
Fri Oct 30 09:10:57 2020: BS 94 completed
Fri Oct 30 09:10:59 2020: BS 95 completed
Fri Oct 30 09:11:01 2020: BS 96 completed
Fri Oct 30 09:11:03 2020: BS 97 completed
Fri Oct 30 09:11:05 2020: BS 98 completed
Fri Oct 30 09:11:07 2020: BS 99 completed
Fri Oct 30 09:11:09 2020: BS 100 completed
Fri Oct 30 09:11:11 2020: BS 101 completed
Fri Oct 30 09:11:13 2020: BS 102 completed
Fri Oct 30 09:11:15 2020: BS 103 completed
Fri Oct 30 09:11:16 2020: Acquisition aborted
