# Supplementary material for: Vicinal Bis(methylene) Heterocyclic Diene in Natural Product Synthesis: A Convergent Biomimetic Total Synthesis of Prunolactone A
Source: Org Lett. 2024 Dec 7;26(50):11080–4. doi: 10.1021/acs.orglett.4c04378 (PMC11667730; doi:10.1021/acs.orglett.4c04378)
Supplement: Supplementary file 1 — ol4c04378_si_001.zip [file ol4c04378_si_001.zip › FIDs/S10_Carbon.fid/log]

Wed Aug 14 08:45:18 2024: Experiment started
Wed Aug 14 08:45:22 2024: BS 1 completed
Wed Aug 14 08:45:24 2024: BS 2 completed
Wed Aug 14 08:45:26 2024: BS 3 completed
Wed Aug 14 08:45:28 2024: BS 4 completed
Wed Aug 14 08:45:30 2024: BS 5 completed
Wed Aug 14 08:45:32 2024: BS 6 completed
Wed Aug 14 08:45:34 2024: BS 7 completed
Wed Aug 14 08:45:36 2024: BS 8 completed
Wed Aug 14 08:45:38 2024: BS 9 completed
Wed Aug 14 08:45:40 2024: BS 10 completed
Wed Aug 14 08:45:42 2024: BS 11 completed
Wed Aug 14 08:45:44 2024: BS 12 completed
Wed Aug 14 08:45:46 2024: BS 13 completed
Wed Aug 14 08:45:48 2024: BS 14 completed
Wed Aug 14 08:45:50 2024: BS 15 completed
Wed Aug 14 08:45:52 2024: BS 16 completed
Wed Aug 14 08:45:54 2024: BS 17 completed
Wed Aug 14 08:45:56 2024: BS 18 completed
Wed Aug 14 08:45:59 2024: BS 19 completed
Wed Aug 14 08:46:01 2024: BS 20 completed
Wed Aug 14 08:46:03 2024: BS 21 completed
Wed Aug 14 08:46:05 2024: BS 22 completed
Wed Aug 14 08:46:07 2024: BS 23 completed
Wed Aug 14 08:46:09 2024: BS 24 completed
Wed Aug 14 08:46:11 2024: BS 25 completed
Wed Aug 14 08:46:13 2024: BS 26 completed
Wed Aug 14 08:46:15 2024: BS 27 completed
Wed Aug 14 08:46:17 2024: BS 28 completed
Wed Aug 14 08:46:19 2024: BS 29 completed
Wed Aug 14 08:46:21 2024: BS 30 completed
Wed Aug 14 08:46:23 2024: BS 31 completed
Wed Aug 14 08:46:25 2024: BS 32 completed
Wed Aug 14 08:46:27 2024: BS 33 completed
Wed Aug 14 08:46:29 2024: BS 34 completed
Wed Aug 14 08:46:31 2024: BS 35 completed
Wed Aug 14 08:46:33 2024: BS 36 completed
Wed Aug 14 08:46:35 2024: BS 37 completed
Wed Aug 14 08:46:37 2024: BS 38 completed
Wed Aug 14 08:46:40 2024: BS 39 completed
Wed Aug 14 08:46:42 2024: BS 40 completed
Wed Aug 14 08:46:44 2024: BS 41 completed
Wed Aug 14 08:46:46 2024: BS 42 completed
Wed Aug 14 08:46:48 2024: BS 43 completed
Wed Aug 14 08:46:50 2024: BS 44 completed
Wed Aug 14 08:46:52 2024: BS 45 completed
Wed Aug 14 08:46:54 2024: BS 46 completed
Wed Aug 14 08:46:56 2024: BS 47 completed
Wed Aug 14 08:46:58 2024: BS 48 completed
Wed Aug 14 08:47:00 2024: BS 49 completed
Wed Aug 14 08:47:02 2024: BS 50 completed
Wed Aug 14 08:47:04 2024: BS 51 completed
Wed Aug 14 08:47:06 2024: BS 52 completed
Wed Aug 14 08:47:08 2024: BS 53 completed
Wed Aug 14 08:47:10 2024: BS 54 completed
Wed Aug 14 08:47:12 2024: BS 55 completed
Wed Aug 14 08:47:14 2024: BS 56 completed
Wed Aug 14 08:47:16 2024: BS 57 completed
Wed Aug 14 08:47:18 2024: BS 58 completed
Wed Aug 14 08:47:20 2024: BS 59 completed
Wed Aug 14 08:47:23 2024: BS 60 completed
Wed Aug 14 08:47:25 2024: BS 61 completed
Wed Aug 14 08:47:27 2024: BS 62 completed
Wed Aug 14 08:47:29 2024: BS 63 completed
Wed Aug 14 08:47:31 2024: BS 64 completed
Wed Aug 14 08:47:33 2024: BS 65 completed
Wed Aug 14 08:47:35 2024: BS 66 completed
Wed Aug 14 08:47:37 2024: BS 67 completed
Wed Aug 14 08:47:39 2024: BS 68 completed
Wed Aug 14 08:47:41 2024: BS 69 completed
Wed Aug 14 08:47:43 2024: BS 70 completed
Wed Aug 14 08:47:45 2024: BS 71 completed
Wed Aug 14 08:47:47 2024: BS 72 completed
Wed Aug 14 08:47:49 2024: BS 73 completed
Wed Aug 14 08:47:51 2024: BS 74 completed
Wed Aug 14 08:47:53 2024: BS 75 completed
Wed Aug 14 08:47:55 2024: BS 76 completed
Wed Aug 14 08:47:57 2024: BS 77 completed
Wed Aug 14 08:47:59 2024: BS 78 completed
Wed Aug 14 08:48:01 2024: BS 79 completed
Wed Aug 14 08:48:04 2024: BS 80 completed
Wed Aug 14 08:48:06 2024: BS 81 completed
Wed Aug 14 08:48:08 2024: BS 82 completed
Wed Aug 14 08:48:10 2024: BS 83 completed
Wed Aug 14 08:48:12 2024: BS 84 completed
Wed Aug 14 08:48:14 2024: BS 85 completed
Wed Aug 14 08:48:16 2024: BS 86 completed
Wed Aug 14 08:48:18 2024: BS 87 completed
Wed Aug 14 08:48:20 2024: BS 88 completed
Wed Aug 14 08:48:22 2024: BS 89 completed
Wed Aug 14 08:48:24 2024: BS 90 completed
Wed Aug 14 08:48:26 2024: BS 91 completed
Wed Aug 14 08:48:28 2024: BS 92 completed
Wed Aug 14 08:48:30 2024: BS 93 completed
Wed Aug 14 08:48:32 2024: BS 94 completed
Wed Aug 14 08:48:34 2024: BS 95 completed
Wed Aug 14 08:48:36 2024: BS 96 completed
Wed Aug 14 08:48:38 2024: BS 97 completed
Wed Aug 14 08:48:40 2024: BS 98 completed
Wed Aug 14 08:48:42 2024: BS 99 completed
Wed Aug 14 08:48:44 2024: BS 100 completed
Wed Aug 14 08:48:47 2024: BS 101 completed
Wed Aug 14 08:48:49 2024: BS 102 completed
Wed Aug 14 08:48:51 2024: BS 103 completed
Wed Aug 14 08:48:53 2024: BS 104 completed
Wed Aug 14 08:48:55 2024: BS 105 completed
Wed Aug 14 08:48:57 2024: BS 106 completed
Wed Aug 14 08:48:59 2024: BS 107 completed
Wed Aug 14 08:49:01 2024: BS 108 completed
Wed Aug 14 08:49:03 2024: BS 109 completed
Wed Aug 14 08:49:05 2024: BS 110 completed
Wed Aug 14 08:49:07 2024: BS 111 completed
Wed Aug 14 08:49:09 2024: BS 112 completed
Wed Aug 14 08:49:11 2024: BS 113 completed
Wed Aug 14 08:49:13 2024: BS 114 completed
Wed Aug 14 08:49:15 2024: BS 115 completed
Wed Aug 14 08:49:17 2024: BS 116 completed
Wed Aug 14 08:49:19 2024: BS 117 completed
Wed Aug 14 08:49:21 2024: BS 118 completed
Wed Aug 14 08:49:23 2024: BS 119 completed
Wed Aug 14 08:49:25 2024: BS 120 completed
Wed Aug 14 08:49:27 2024: BS 121 completed
Wed Aug 14 08:49:30 2024: BS 122 completed
Wed Aug 14 08:49:32 2024: BS 123 completed
Wed Aug 14 08:49:34 2024: BS 124 completed
Wed Aug 14 08:49:36 2024: BS 125 completed
Wed Aug 14 08:49:38 2024: BS 126 completed
Wed Aug 14 08:49:40 2024: BS 127 completed
Wed Aug 14 08:49:42 2024: BS 128 completed
Wed Aug 14 08:49:44 2024: BS 129 completed
Wed Aug 14 08:49:46 2024: BS 130 completed
Wed Aug 14 08:49:48 2024: BS 131 completed
Wed Aug 14 08:49:50 2024: BS 132 completed
Wed Aug 14 08:49:52 2024: BS 133 completed
Wed Aug 14 08:49:54 2024: BS 134 completed
Wed Aug 14 08:49:56 2024: BS 135 completed
Wed Aug 14 08:49:58 2024: BS 136 completed
Wed Aug 14 08:50:00 2024: BS 137 completed
Wed Aug 14 08:50:02 2024: BS 138 completed
Wed Aug 14 08:50:04 2024: BS 139 completed
Wed Aug 14 08:50:06 2024: BS 140 completed
Wed Aug 14 08:50:08 2024: BS 141 completed
Wed Aug 14 08:50:11 2024: BS 142 completed
Wed Aug 14 08:50:13 2024: BS 143 completed
Wed Aug 14 08:50:15 2024: BS 144 completed
Wed Aug 14 08:50:17 2024: BS 145 completed
Wed Aug 14 08:50:19 2024: BS 146 completed
Wed Aug 14 08:50:21 2024: BS 147 completed
Wed Aug 14 08:50:23 2024: BS 148 completed
Wed Aug 14 08:50:25 2024: BS 149 completed
Wed Aug 14 08:50:27 2024: BS 150 completed
Wed Aug 14 08:50:29 2024: BS 151 completed
Wed Aug 14 08:50:31 2024: BS 152 completed
Wed Aug 14 08:50:33 2024: BS 153 completed
Wed Aug 14 08:50:35 2024: BS 154 completed
Wed Aug 14 08:50:37 2024: BS 155 completed
Wed Aug 14 08:50:39 2024: BS 156 completed
Wed Aug 14 08:50:41 2024: BS 157 completed
Wed Aug 14 08:50:43 2024: BS 158 completed
Wed Aug 14 08:50:45 2024: BS 159 completed
Wed Aug 14 08:50:47 2024: BS 160 completed
Wed Aug 14 08:50:49 2024: BS 161 completed
Wed Aug 14 08:50:51 2024: BS 162 completed
Wed Aug 14 08:50:54 2024: BS 163 completed
Wed Aug 14 08:50:56 2024: BS 164 completed
Wed Aug 14 08:50:58 2024: BS 165 completed
Wed Aug 14 08:51:00 2024: BS 166 completed
Wed Aug 14 08:51:02 2024: BS 167 completed
Wed Aug 14 08:51:04 2024: BS 168 completed
Wed Aug 14 08:51:06 2024: BS 169 completed
Wed Aug 14 08:51:08 2024: BS 170 completed
Wed Aug 14 08:51:10 2024: BS 171 completed
Wed Aug 14 08:51:12 2024: BS 172 completed
Wed Aug 14 08:51:14 2024: BS 173 completed
Wed Aug 14 08:51:16 2024: BS 174 completed
Wed Aug 14 08:51:18 2024: BS 175 completed
Wed Aug 14 08:51:20 2024: BS 176 completed
Wed Aug 14 08:51:22 2024: BS 177 completed
Wed Aug 14 08:51:24 2024: BS 178 completed
Wed Aug 14 08:51:26 2024: BS 179 completed
Wed Aug 14 08:51:28 2024: BS 180 completed
Wed Aug 14 08:51:30 2024: BS 181 completed
Wed Aug 14 08:51:32 2024: BS 182 completed
Wed Aug 14 08:51:35 2024: BS 183 completed
Wed Aug 14 08:51:37 2024: BS 184 completed
Wed Aug 14 08:51:39 2024: BS 185 completed
Wed Aug 14 08:51:41 2024: BS 186 completed
Wed Aug 14 08:51:43 2024: BS 187 completed
Wed Aug 14 08:51:45 2024: BS 188 completed
Wed Aug 14 08:51:47 2024: BS 189 completed
Wed Aug 14 08:51:49 2024: BS 190 completed
Wed Aug 14 08:51:51 2024: BS 191 completed
Wed Aug 14 08:51:53 2024: BS 192 completed
Wed Aug 14 08:51:55 2024: BS 193 completed
Wed Aug 14 08:51:57 2024: BS 194 completed
Wed Aug 14 08:51:59 2024: BS 195 completed
Wed Aug 14 08:52:01 2024: BS 196 completed
Wed Aug 14 08:52:03 2024: BS 197 completed
Wed Aug 14 08:52:05 2024: BS 198 completed
Wed Aug 14 08:52:07 2024: BS 199 completed
Wed Aug 14 08:52:09 2024: BS 200 completed
Wed Aug 14 08:52:11 2024: BS 201 completed
Wed Aug 14 08:52:13 2024: BS 202 completed
Wed Aug 14 08:52:15 2024: BS 203 completed
Wed Aug 14 08:52:18 2024: BS 204 completed
Wed Aug 14 08:52:20 2024: BS 205 completed
Wed Aug 14 08:52:22 2024: BS 206 completed
Wed Aug 14 08:52:24 2024: BS 207 completed
Wed Aug 14 08:52:26 2024: BS 208 completed
Wed Aug 14 08:52:28 2024: BS 209 completed
Wed Aug 14 08:52:30 2024: BS 210 completed
Wed Aug 14 08:52:32 2024: BS 211 completed
Wed Aug 14 08:52:34 2024: BS 212 completed
Wed Aug 14 08:52:36 2024: BS 213 completed
Wed Aug 14 08:52:38 2024: BS 214 completed
Wed Aug 14 08:52:40 2024: BS 215 completed
Wed Aug 14 08:52:42 2024: BS 216 completed
Wed Aug 14 08:52:44 2024: BS 217 completed
Wed Aug 14 08:52:46 2024: BS 218 completed
Wed Aug 14 08:52:48 2024: BS 219 completed
Wed Aug 14 08:52:50 2024: BS 220 completed
Wed Aug 14 08:52:52 2024: BS 221 completed
Wed Aug 14 08:52:54 2024: BS 222 completed
Wed Aug 14 08:52:56 2024: BS 223 completed
Wed Aug 14 08:52:58 2024: BS 224 completed
Wed Aug 14 08:53:01 2024: BS 225 completed
Wed Aug 14 08:53:03 2024: BS 226 completed
Wed Aug 14 08:53:05 2024: BS 227 completed
Wed Aug 14 08:53:07 2024: BS 228 completed
Wed Aug 14 08:53:09 2024: BS 229 completed
Wed Aug 14 08:53:11 2024: BS 230 completed
Wed Aug 14 08:53:13 2024: BS 231 completed
Wed Aug 14 08:53:15 2024: BS 232 completed
Wed Aug 14 08:53:17 2024: BS 233 completed
Wed Aug 14 08:53:19 2024: BS 234 completed
Wed Aug 14 08:53:21 2024: BS 235 completed
Wed Aug 14 08:53:23 2024: BS 236 completed
Wed Aug 14 08:53:25 2024: BS 237 completed
Wed Aug 14 08:53:27 2024: BS 238 completed
Wed Aug 14 08:53:29 2024: BS 239 completed
Wed Aug 14 08:53:31 2024: BS 240 completed
Wed Aug 14 08:53:33 2024: BS 241 completed
Wed Aug 14 08:53:35 2024: BS 242 completed
Wed Aug 14 08:53:37 2024: BS 243 completed
Wed Aug 14 08:53:39 2024: BS 244 completed
Wed Aug 14 08:53:42 2024: BS 245 completed
Wed Aug 14 08:53:44 2024: BS 246 completed
Wed Aug 14 08:53:46 2024: BS 247 completed
Wed Aug 14 08:53:48 2024: BS 248 completed
Wed Aug 14 08:53:50 2024: BS 249 completed
Wed Aug 14 08:53:52 2024: BS 250 completed
Wed Aug 14 08:53:54 2024: BS 251 completed
Wed Aug 14 08:53:56 2024: BS 252 completed
Wed Aug 14 08:53:58 2024: BS 253 completed
Wed Aug 14 08:54:00 2024: BS 254 completed
Wed Aug 14 08:54:02 2024: BS 255 completed
Wed Aug 14 08:54:04 2024: BS 256 completed
Wed Aug 14 08:54:06 2024: BS 257 completed
Wed Aug 14 08:54:08 2024: BS 258 completed
Wed Aug 14 08:54:10 2024: BS 259 completed
Wed Aug 14 08:54:12 2024: BS 260 completed
Wed Aug 14 08:54:14 2024: BS 261 completed
Wed Aug 14 08:54:16 2024: BS 262 completed
Wed Aug 14 08:54:18 2024: BS 263 completed
Wed Aug 14 08:54:20 2024: BS 264 completed
Wed Aug 14 08:54:22 2024: BS 265 completed
Wed Aug 14 08:54:25 2024: BS 266 completed
Wed Aug 14 08:54:27 2024: BS 267 completed
Wed Aug 14 08:54:29 2024: BS 268 completed
Wed Aug 14 08:54:31 2024: BS 269 completed
Wed Aug 14 08:54:33 2024: BS 270 completed
Wed Aug 14 08:54:35 2024: BS 271 completed
Wed Aug 14 08:54:37 2024: BS 272 completed
Wed Aug 14 08:54:39 2024: BS 273 completed
Wed Aug 14 08:54:41 2024: BS 274 completed
Wed Aug 14 08:54:43 2024: BS 275 completed
Wed Aug 14 08:54:45 2024: BS 276 completed
Wed Aug 14 08:54:47 2024: BS 277 completed
Wed Aug 14 08:54:49 2024: BS 278 completed
Wed Aug 14 08:54:51 2024: BS 279 completed
Wed Aug 14 08:54:53 2024: BS 280 completed
Wed Aug 14 08:54:55 2024: BS 281 completed
Wed Aug 14 08:54:57 2024: BS 282 completed
Wed Aug 14 08:54:59 2024: BS 283 completed
Wed Aug 14 08:55:01 2024: BS 284 completed
Wed Aug 14 08:55:03 2024: BS 285 completed
Wed Aug 14 08:55:06 2024: BS 286 completed
Wed Aug 14 08:55:08 2024: BS 287 completed
Wed Aug 14 08:55:10 2024: BS 288 completed
Wed Aug 14 08:55:12 2024: BS 289 completed
Wed Aug 14 08:55:14 2024: BS 290 completed
Wed Aug 14 08:55:16 2024: BS 291 completed
Wed Aug 14 08:55:18 2024: BS 292 completed
Wed Aug 14 08:55:20 2024: BS 293 completed
Wed Aug 14 08:55:22 2024: BS 294 completed
Wed Aug 14 08:55:24 2024: BS 295 completed
Wed Aug 14 08:55:26 2024: BS 296 completed
Wed Aug 14 08:55:27 2024: Acquisition aborted
