# Supplementary material for: Vicinal Bis(methylene) Heterocyclic Diene in Natural Product Synthesis: A Convergent Biomimetic Total Synthesis of Prunolactone A
Source: Org Lett. 2024 Dec 7;26(50):11080–4. doi: 10.1021/acs.orglett.4c04378 (PMC11667730; doi:10.1021/acs.orglett.4c04378)
Supplement: Supplementary file 1 — ol4c04378_si_001.zip [file ol4c04378_si_001.zip › FIDs/S2_Carbon.fid/log]

Mon Nov  2 09:37:03 2020: Experiment started
Mon Nov  2 09:37:06 2020: BS 1 completed
Mon Nov  2 09:37:08 2020: BS 2 completed
Mon Nov  2 09:37:10 2020: BS 3 completed
Mon Nov  2 09:37:12 2020: BS 4 completed
Mon Nov  2 09:41:41 2020: BS 135 completed
Mon Nov  2 09:41:43 2020: BS 136 completed
Mon Nov  2 09:41:45 2020: BS 137 completed
Mon Nov  2 09:41:47 2020: BS 138 completed
Mon Nov  2 09:41:49 2020: BS 139 completed
Mon Nov  2 09:41:51 2020: BS 140 completed
Mon Nov  2 09:41:53 2020: BS 141 completed
Mon Nov  2 09:41:55 2020: BS 142 completed
Mon Nov  2 09:41:57 2020: BS 143 completed
Mon Nov  2 09:41:59 2020: BS 144 completed
Mon Nov  2 09:42:01 2020: BS 145 completed
Mon Nov  2 09:42:03 2020: BS 146 completed
Mon Nov  2 09:42:05 2020: BS 147 completed
Mon Nov  2 09:42:07 2020: BS 148 completed
Mon Nov  2 09:42:10 2020: BS 149 completed
Mon Nov  2 09:42:12 2020: BS 150 completed
Mon Nov  2 09:42:14 2020: BS 151 completed
Mon Nov  2 09:42:16 2020: BS 152 completed
Mon Nov  2 09:42:18 2020: BS 153 completed
Mon Nov  2 09:42:20 2020: BS 154 completed
