# Supplementary material for: Vicinal Bis(methylene) Heterocyclic Diene in Natural Product Synthesis: A Convergent Biomimetic Total Synthesis of Prunolactone A
Source: Org Lett. 2024 Dec 7;26(50):11080–4. doi: 10.1021/acs.orglett.4c04378 (PMC11667730; doi:10.1021/acs.orglett.4c04378)
Supplement: Supplementary file 1 — ol4c04378_si_001.zip [file ol4c04378_si_001.zip › FIDs/S6_Carbon.fid/log]

Wed Jun 19 15:04:54 2024: Experiment started
Wed Jun 19 15:04:57 2024: BS 1 completed
Wed Jun 19 15:04:59 2024: BS 2 completed
Wed Jun 19 15:05:01 2024: BS 3 completed
Wed Jun 19 15:05:03 2024: BS 4 completed
Wed Jun 19 15:05:05 2024: BS 5 completed
Wed Jun 19 15:05:07 2024: BS 6 completed
Wed Jun 19 15:05:10 2024: BS 7 completed
Wed Jun 19 15:05:12 2024: BS 8 completed
Wed Jun 19 15:05:14 2024: BS 9 completed
Wed Jun 19 15:05:16 2024: BS 10 completed
Wed Jun 19 15:05:18 2024: BS 11 completed
Wed Jun 19 15:05:20 2024: BS 12 completed
Wed Jun 19 15:05:22 2024: BS 13 completed
Wed Jun 19 15:05:24 2024: BS 14 completed
Wed Jun 19 15:05:26 2024: BS 15 completed
Wed Jun 19 15:05:28 2024: BS 16 completed
Wed Jun 19 15:05:30 2024: BS 17 completed
Wed Jun 19 15:05:32 2024: BS 18 completed
Wed Jun 19 15:05:34 2024: BS 19 completed
Wed Jun 19 15:05:36 2024: BS 20 completed
Wed Jun 19 15:05:38 2024: BS 21 completed
Wed Jun 19 15:05:40 2024: BS 22 completed
Wed Jun 19 15:05:42 2024: BS 23 completed
Wed Jun 19 15:05:44 2024: BS 24 completed
Wed Jun 19 15:05:46 2024: BS 25 completed
Wed Jun 19 15:05:48 2024: BS 26 completed
Wed Jun 19 15:05:51 2024: BS 27 completed
Wed Jun 19 15:05:53 2024: BS 28 completed
Wed Jun 19 15:05:55 2024: BS 29 completed
Wed Jun 19 15:05:57 2024: BS 30 completed
Wed Jun 19 15:05:59 2024: BS 31 completed
Wed Jun 19 15:06:01 2024: BS 32 completed
Wed Jun 19 15:06:03 2024: BS 33 completed
Wed Jun 19 15:06:05 2024: BS 34 completed
Wed Jun 19 15:06:07 2024: BS 35 completed
Wed Jun 19 15:06:09 2024: BS 36 completed
Wed Jun 19 15:06:11 2024: BS 37 completed
Wed Jun 19 15:06:13 2024: BS 38 completed
Wed Jun 19 15:06:15 2024: BS 39 completed
Wed Jun 19 15:06:17 2024: BS 40 completed
Wed Jun 19 15:06:19 2024: BS 41 completed
Wed Jun 19 15:06:21 2024: BS 42 completed
Wed Jun 19 15:06:23 2024: BS 43 completed
Wed Jun 19 15:06:25 2024: BS 44 completed
Wed Jun 19 15:06:27 2024: BS 45 completed
Wed Jun 19 15:06:29 2024: BS 46 completed
Wed Jun 19 15:06:31 2024: BS 47 completed
Wed Jun 19 15:06:34 2024: BS 48 completed
Wed Jun 19 15:06:36 2024: BS 49 completed
Wed Jun 19 15:06:38 2024: BS 50 completed
Wed Jun 19 15:06:40 2024: BS 51 completed
Wed Jun 19 15:06:42 2024: BS 52 completed
Wed Jun 19 15:06:44 2024: BS 53 completed
Wed Jun 19 15:06:46 2024: BS 54 completed
Wed Jun 19 15:06:48 2024: BS 55 completed
Wed Jun 19 15:06:50 2024: BS 56 completed
Wed Jun 19 15:06:52 2024: BS 57 completed
Wed Jun 19 15:06:54 2024: BS 58 completed
Wed Jun 19 15:06:56 2024: BS 59 completed
Wed Jun 19 15:06:58 2024: BS 60 completed
Wed Jun 19 15:07:00 2024: BS 61 completed
Wed Jun 19 15:07:02 2024: BS 62 completed
Wed Jun 19 15:07:04 2024: BS 63 completed
Wed Jun 19 15:07:06 2024: BS 64 completed
Wed Jun 19 15:07:08 2024: BS 65 completed
Wed Jun 19 15:07:10 2024: BS 66 completed
Wed Jun 19 15:07:12 2024: BS 67 completed
Wed Jun 19 15:07:14 2024: BS 68 completed
Wed Jun 19 15:07:17 2024: BS 69 completed
Wed Jun 19 15:07:19 2024: BS 70 completed
Wed Jun 19 15:07:21 2024: BS 71 completed
Wed Jun 19 15:07:23 2024: BS 72 completed
Wed Jun 19 15:07:25 2024: BS 73 completed
Wed Jun 19 15:07:27 2024: BS 74 completed
Wed Jun 19 15:07:29 2024: BS 75 completed
Wed Jun 19 15:07:31 2024: BS 76 completed
Wed Jun 19 15:07:33 2024: BS 77 completed
Wed Jun 19 15:07:35 2024: BS 78 completed
Wed Jun 19 15:07:37 2024: BS 79 completed
Wed Jun 19 15:07:39 2024: BS 80 completed
Wed Jun 19 15:07:41 2024: BS 81 completed
Wed Jun 19 15:07:43 2024: BS 82 completed
Wed Jun 19 15:07:45 2024: BS 83 completed
Wed Jun 19 15:07:47 2024: BS 84 completed
Wed Jun 19 15:07:49 2024: BS 85 completed
Wed Jun 19 15:07:51 2024: BS 86 completed
Wed Jun 19 15:07:53 2024: BS 87 completed
Wed Jun 19 15:07:55 2024: BS 88 completed
Wed Jun 19 15:07:58 2024: BS 89 completed
Wed Jun 19 15:08:00 2024: BS 90 completed
Wed Jun 19 15:08:02 2024: BS 91 completed
Wed Jun 19 15:08:04 2024: BS 92 completed
Wed Jun 19 15:08:06 2024: BS 93 completed
Wed Jun 19 15:08:08 2024: BS 94 completed
Wed Jun 19 15:08:10 2024: BS 95 completed
Wed Jun 19 15:08:12 2024: BS 96 completed
Wed Jun 19 15:08:14 2024: BS 97 completed
Wed Jun 19 15:08:16 2024: BS 98 completed
Wed Jun 19 15:08:18 2024: BS 99 completed
Wed Jun 19 15:08:20 2024: BS 100 completed
Wed Jun 19 15:08:22 2024: BS 101 completed
Wed Jun 19 15:08:24 2024: BS 102 completed
Wed Jun 19 15:08:26 2024: BS 103 completed
Wed Jun 19 15:08:28 2024: BS 104 completed
Wed Jun 19 15:08:30 2024: BS 105 completed
Wed Jun 19 15:08:32 2024: BS 106 completed
Wed Jun 19 15:08:34 2024: BS 107 completed
Wed Jun 19 15:08:36 2024: BS 108 completed
Wed Jun 19 15:08:38 2024: BS 109 completed
Wed Jun 19 15:08:41 2024: BS 110 completed
Wed Jun 19 15:08:43 2024: BS 111 completed
Wed Jun 19 15:08:45 2024: BS 112 completed
Wed Jun 19 15:08:47 2024: BS 113 completed
Wed Jun 19 15:08:49 2024: BS 114 completed
Wed Jun 19 15:08:51 2024: BS 115 completed
Wed Jun 19 15:08:53 2024: BS 116 completed
Wed Jun 19 15:08:55 2024: BS 117 completed
Wed Jun 19 15:08:57 2024: BS 118 completed
Wed Jun 19 15:08:59 2024: BS 119 completed
Wed Jun 19 15:09:01 2024: BS 120 completed
Wed Jun 19 15:09:03 2024: BS 121 completed
Wed Jun 19 15:09:05 2024: BS 122 completed
Wed Jun 19 15:09:07 2024: BS 123 completed
Wed Jun 19 15:09:09 2024: BS 124 completed
Wed Jun 19 15:09:11 2024: BS 125 completed
Wed Jun 19 15:09:13 2024: BS 126 completed
Wed Jun 19 15:09:15 2024: BS 127 completed
Wed Jun 19 15:09:17 2024: BS 128 completed
Wed Jun 19 15:09:19 2024: BS 129 completed
Wed Jun 19 15:09:22 2024: BS 130 completed
Wed Jun 19 15:09:24 2024: BS 131 completed
Wed Jun 19 15:09:26 2024: BS 132 completed
Wed Jun 19 15:09:28 2024: BS 133 completed
Wed Jun 19 15:09:30 2024: BS 134 completed
Wed Jun 19 15:09:32 2024: BS 135 completed
Wed Jun 19 15:09:34 2024: BS 136 completed
Wed Jun 19 15:09:36 2024: BS 137 completed
Wed Jun 19 15:09:38 2024: BS 138 completed
Wed Jun 19 15:09:40 2024: BS 139 completed
Wed Jun 19 15:09:42 2024: BS 140 completed
Wed Jun 19 15:09:44 2024: BS 141 completed
Wed Jun 19 15:09:46 2024: BS 142 completed
Wed Jun 19 15:09:48 2024: BS 143 completed
Wed Jun 19 15:09:50 2024: BS 144 completed
Wed Jun 19 15:09:52 2024: BS 145 completed
Wed Jun 19 15:09:54 2024: BS 146 completed
Wed Jun 19 15:09:56 2024: BS 147 completed
Wed Jun 19 15:09:58 2024: BS 148 completed
Wed Jun 19 15:10:00 2024: BS 149 completed
Wed Jun 19 15:10:02 2024: BS 150 completed
Wed Jun 19 15:10:05 2024: BS 151 completed
Wed Jun 19 15:10:07 2024: BS 152 completed
Wed Jun 19 15:10:09 2024: BS 153 completed
Wed Jun 19 15:10:11 2024: BS 154 completed
Wed Jun 19 15:10:13 2024: BS 155 completed
Wed Jun 19 15:10:15 2024: BS 156 completed
Wed Jun 19 15:10:17 2024: BS 157 completed
Wed Jun 19 15:10:19 2024: BS 158 completed
Wed Jun 19 15:10:21 2024: BS 159 completed
Wed Jun 19 15:10:23 2024: BS 160 completed
Wed Jun 19 15:10:25 2024: BS 161 completed
Wed Jun 19 15:10:27 2024: BS 162 completed
Wed Jun 19 15:10:29 2024: BS 163 completed
Wed Jun 19 15:10:31 2024: BS 164 completed
Wed Jun 19 15:10:33 2024: BS 165 completed
Wed Jun 19 15:10:35 2024: BS 166 completed
Wed Jun 19 15:10:37 2024: BS 167 completed
Wed Jun 19 15:10:39 2024: BS 168 completed
Wed Jun 19 15:10:41 2024: BS 169 completed
Wed Jun 19 15:10:43 2024: BS 170 completed
Wed Jun 19 15:10:46 2024: BS 171 completed
Wed Jun 19 15:10:48 2024: BS 172 completed
Wed Jun 19 15:10:50 2024: BS 173 completed
Wed Jun 19 15:10:52 2024: BS 174 completed
Wed Jun 19 15:10:54 2024: BS 175 completed
Wed Jun 19 15:10:56 2024: BS 176 completed
Wed Jun 19 15:10:58 2024: BS 177 completed
Wed Jun 19 15:11:00 2024: BS 178 completed
Wed Jun 19 15:11:02 2024: BS 179 completed
Wed Jun 19 15:11:04 2024: BS 180 completed
Wed Jun 19 15:11:06 2024: BS 181 completed
Wed Jun 19 15:11:08 2024: BS 182 completed
Wed Jun 19 15:11:10 2024: BS 183 completed
Wed Jun 19 15:11:12 2024: BS 184 completed
Wed Jun 19 15:11:14 2024: BS 185 completed
Wed Jun 19 15:11:16 2024: BS 186 completed
Wed Jun 19 15:11:18 2024: BS 187 completed
Wed Jun 19 15:11:20 2024: BS 188 completed
Wed Jun 19 15:11:22 2024: BS 189 completed
Wed Jun 19 15:11:24 2024: BS 190 completed
Wed Jun 19 15:11:26 2024: BS 191 completed
Wed Jun 19 15:11:29 2024: BS 192 completed
Wed Jun 19 15:11:31 2024: BS 193 completed
Wed Jun 19 15:11:33 2024: BS 194 completed
Wed Jun 19 15:11:35 2024: BS 195 completed
Wed Jun 19 15:11:37 2024: BS 196 completed
Wed Jun 19 15:11:39 2024: BS 197 completed
Wed Jun 19 15:11:41 2024: BS 198 completed
Wed Jun 19 15:11:43 2024: BS 199 completed
Wed Jun 19 15:11:45 2024: BS 200 completed
Wed Jun 19 15:11:47 2024: BS 201 completed
Wed Jun 19 15:11:49 2024: BS 202 completed
Wed Jun 19 15:11:51 2024: BS 203 completed
Wed Jun 19 15:11:53 2024: BS 204 completed
Wed Jun 19 15:11:55 2024: BS 205 completed
Wed Jun 19 15:11:57 2024: BS 206 completed
Wed Jun 19 15:11:59 2024: BS 207 completed
Wed Jun 19 15:12:01 2024: BS 208 completed
Wed Jun 19 15:12:03 2024: BS 209 completed
Wed Jun 19 15:12:05 2024: BS 210 completed
Wed Jun 19 15:12:07 2024: BS 211 completed
Wed Jun 19 15:12:09 2024: BS 212 completed
Wed Jun 19 15:12:12 2024: BS 213 completed
Wed Jun 19 15:12:14 2024: BS 214 completed
Wed Jun 19 15:12:16 2024: BS 215 completed
Wed Jun 19 15:12:18 2024: BS 216 completed
Wed Jun 19 15:12:20 2024: BS 217 completed
Wed Jun 19 15:12:22 2024: BS 218 completed
Wed Jun 19 15:12:24 2024: BS 219 completed
Wed Jun 19 15:12:26 2024: BS 220 completed
Wed Jun 19 15:12:28 2024: BS 221 completed
Wed Jun 19 15:12:30 2024: BS 222 completed
Wed Jun 19 15:12:32 2024: BS 223 completed
Wed Jun 19 15:12:34 2024: BS 224 completed
Wed Jun 19 15:12:36 2024: BS 225 completed
Wed Jun 19 15:12:38 2024: BS 226 completed
Wed Jun 19 15:12:40 2024: BS 227 completed
Wed Jun 19 15:12:42 2024: BS 228 completed
Wed Jun 19 15:12:44 2024: BS 229 completed
Wed Jun 19 15:12:46 2024: BS 230 completed
Wed Jun 19 15:12:48 2024: BS 231 completed
Wed Jun 19 15:12:50 2024: BS 232 completed
Wed Jun 19 15:12:53 2024: BS 233 completed
Wed Jun 19 15:12:55 2024: BS 234 completed
Wed Jun 19 15:12:57 2024: BS 235 completed
Wed Jun 19 15:12:59 2024: BS 236 completed
Wed Jun 19 15:13:01 2024: BS 237 completed
Wed Jun 19 15:13:03 2024: BS 238 completed
Wed Jun 19 15:13:05 2024: BS 239 completed
Wed Jun 19 15:13:07 2024: BS 240 completed
Wed Jun 19 15:13:09 2024: BS 241 completed
Wed Jun 19 15:13:11 2024: BS 242 completed
Wed Jun 19 15:13:13 2024: BS 243 completed
Wed Jun 19 15:13:15 2024: BS 244 completed
Wed Jun 19 15:13:17 2024: BS 245 completed
Wed Jun 19 15:13:19 2024: BS 246 completed
Wed Jun 19 15:13:21 2024: BS 247 completed
Wed Jun 19 15:13:23 2024: BS 248 completed
Wed Jun 19 15:13:25 2024: BS 249 completed
Wed Jun 19 15:13:27 2024: BS 250 completed
Wed Jun 19 15:13:29 2024: BS 251 completed
Wed Jun 19 15:13:31 2024: BS 252 completed
Wed Jun 19 15:13:33 2024: BS 253 completed
Wed Jun 19 15:13:36 2024: BS 254 completed
Wed Jun 19 15:13:38 2024: BS 255 completed
Wed Jun 19 15:13:40 2024: BS 256 completed
Wed Jun 19 15:13:42 2024: BS 257 completed
Wed Jun 19 15:13:44 2024: BS 258 completed
Wed Jun 19 15:13:46 2024: BS 259 completed
Wed Jun 19 15:13:48 2024: BS 260 completed
Wed Jun 19 15:13:50 2024: BS 261 completed
Wed Jun 19 15:13:52 2024: BS 262 completed
Wed Jun 19 15:13:54 2024: BS 263 completed
Wed Jun 19 15:13:56 2024: BS 264 completed
Wed Jun 19 15:13:58 2024: BS 265 completed
Wed Jun 19 15:14:00 2024: BS 266 completed
Wed Jun 19 15:14:02 2024: BS 267 completed
Wed Jun 19 15:14:04 2024: BS 268 completed
Wed Jun 19 15:14:06 2024: BS 269 completed
Wed Jun 19 15:14:08 2024: BS 270 completed
Wed Jun 19 15:14:10 2024: BS 271 completed
Wed Jun 19 15:14:12 2024: BS 272 completed
Wed Jun 19 15:14:14 2024: BS 273 completed
Wed Jun 19 15:14:17 2024: BS 274 completed
Wed Jun 19 15:14:19 2024: BS 275 completed
Wed Jun 19 15:14:21 2024: BS 276 completed
Wed Jun 19 15:14:23 2024: BS 277 completed
Wed Jun 19 15:14:25 2024: BS 278 completed
Wed Jun 19 15:14:27 2024: BS 279 completed
Wed Jun 19 15:14:29 2024: BS 280 completed
Wed Jun 19 15:14:31 2024: BS 281 completed
Wed Jun 19 15:14:33 2024: BS 282 completed
Wed Jun 19 15:14:35 2024: BS 283 completed
Wed Jun 19 15:14:37 2024: BS 284 completed
Wed Jun 19 15:14:39 2024: BS 285 completed
Wed Jun 19 15:14:41 2024: BS 286 completed
Wed Jun 19 15:14:43 2024: BS 287 completed
Wed Jun 19 15:14:45 2024: BS 288 completed
Wed Jun 19 15:14:47 2024: BS 289 completed
Wed Jun 19 15:14:49 2024: BS 290 completed
Wed Jun 19 15:14:51 2024: BS 291 completed
Wed Jun 19 15:14:53 2024: BS 292 completed
Wed Jun 19 15:14:55 2024: BS 293 completed
Wed Jun 19 15:14:57 2024: BS 294 completed
Wed Jun 19 15:15:00 2024: BS 295 completed
Wed Jun 19 15:15:02 2024: BS 296 completed
Wed Jun 19 15:15:04 2024: BS 297 completed
Wed Jun 19 15:15:06 2024: BS 298 completed
Wed Jun 19 15:15:08 2024: BS 299 completed
Wed Jun 19 15:15:10 2024: BS 300 completed
Wed Jun 19 15:15:12 2024: BS 301 completed
Wed Jun 19 15:15:14 2024: BS 302 completed
Wed Jun 19 15:15:16 2024: BS 303 completed
Wed Jun 19 15:15:18 2024: BS 304 completed
Wed Jun 19 15:15:20 2024: BS 305 completed
Wed Jun 19 15:15:22 2024: BS 306 completed
Wed Jun 19 15:15:24 2024: BS 307 completed
Wed Jun 19 15:15:26 2024: BS 308 completed
Wed Jun 19 15:15:28 2024: BS 309 completed
Wed Jun 19 15:15:30 2024: BS 310 completed
Wed Jun 19 15:15:32 2024: BS 311 completed
Wed Jun 19 15:15:34 2024: BS 312 completed
Wed Jun 19 15:15:36 2024: BS 313 completed
Wed Jun 19 15:15:38 2024: BS 314 completed
Wed Jun 19 15:15:41 2024: BS 315 completed
Wed Jun 19 15:15:43 2024: BS 316 completed
Wed Jun 19 15:15:45 2024: BS 317 completed
Wed Jun 19 15:15:47 2024: BS 318 completed
Wed Jun 19 15:15:49 2024: BS 319 completed
Wed Jun 19 15:15:51 2024: BS 320 completed
Wed Jun 19 15:15:53 2024: BS 321 completed
Wed Jun 19 15:15:55 2024: BS 322 completed
Wed Jun 19 15:15:57 2024: BS 323 completed
Wed Jun 19 15:15:59 2024: BS 324 completed
Wed Jun 19 15:16:01 2024: BS 325 completed
Wed Jun 19 15:16:03 2024: BS 326 completed
Wed Jun 19 15:16:05 2024: BS 327 completed
Wed Jun 19 15:16:07 2024: BS 328 completed
Wed Jun 19 15:16:09 2024: BS 329 completed
Wed Jun 19 15:16:11 2024: BS 330 completed
Wed Jun 19 15:16:13 2024: BS 331 completed
Wed Jun 19 15:16:15 2024: BS 332 completed
Wed Jun 19 15:16:17 2024: BS 333 completed
Wed Jun 19 15:16:19 2024: BS 334 completed
Wed Jun 19 15:16:21 2024: BS 335 completed
Wed Jun 19 15:16:24 2024: BS 336 completed
Wed Jun 19 15:16:26 2024: BS 337 completed
Wed Jun 19 15:16:28 2024: BS 338 completed
Wed Jun 19 15:16:30 2024: BS 339 completed
Wed Jun 19 15:16:32 2024: BS 340 completed
Wed Jun 19 15:16:34 2024: BS 341 completed
Wed Jun 19 15:16:36 2024: BS 342 completed
Wed Jun 19 15:16:38 2024: BS 343 completed
Wed Jun 19 15:16:40 2024: BS 344 completed
Wed Jun 19 15:16:42 2024: BS 345 completed
Wed Jun 19 15:16:44 2024: BS 346 completed
Wed Jun 19 15:16:46 2024: BS 347 completed
Wed Jun 19 15:16:48 2024: BS 348 completed
Wed Jun 19 15:16:50 2024: BS 349 completed
Wed Jun 19 15:16:52 2024: BS 350 completed
Wed Jun 19 15:16:54 2024: BS 351 completed
Wed Jun 19 15:16:56 2024: BS 352 completed
Wed Jun 19 15:16:58 2024: BS 353 completed
Wed Jun 19 15:17:00 2024: BS 354 completed
Wed Jun 19 15:17:02 2024: BS 355 completed
Wed Jun 19 15:17:04 2024: BS 356 completed
Wed Jun 19 15:17:07 2024: BS 357 completed
Wed Jun 19 15:17:09 2024: BS 358 completed
Wed Jun 19 15:17:11 2024: BS 359 completed
Wed Jun 19 15:17:13 2024: BS 360 completed
Wed Jun 19 15:17:15 2024: BS 361 completed
Wed Jun 19 15:17:17 2024: BS 362 completed
Wed Jun 19 15:17:19 2024: BS 363 completed
Wed Jun 19 15:17:21 2024: BS 364 completed
Wed Jun 19 15:17:23 2024: BS 365 completed
Wed Jun 19 15:17:25 2024: BS 366 completed
Wed Jun 19 15:17:27 2024: BS 367 completed
Wed Jun 19 15:17:29 2024: BS 368 completed
Wed Jun 19 15:17:31 2024: BS 369 completed
Wed Jun 19 15:17:33 2024: BS 370 completed
Wed Jun 19 15:17:35 2024: BS 371 completed
Wed Jun 19 15:17:37 2024: BS 372 completed
Wed Jun 19 15:17:39 2024: BS 373 completed
Wed Jun 19 15:17:41 2024: BS 374 completed
Wed Jun 19 15:17:43 2024: BS 375 completed
Wed Jun 19 15:17:45 2024: BS 376 completed
Wed Jun 19 15:17:48 2024: BS 377 completed
Wed Jun 19 15:17:50 2024: BS 378 completed
Wed Jun 19 15:17:52 2024: BS 379 completed
Wed Jun 19 15:17:54 2024: BS 380 completed
Wed Jun 19 15:17:56 2024: BS 381 completed
Wed Jun 19 15:17:58 2024: BS 382 completed
Wed Jun 19 15:18:00 2024: BS 383 completed
Wed Jun 19 15:18:02 2024: BS 384 completed
Wed Jun 19 15:18:04 2024: BS 385 completed
Wed Jun 19 15:18:06 2024: BS 386 completed
Wed Jun 19 15:18:08 2024: BS 387 completed
Wed Jun 19 15:18:10 2024: BS 388 completed
Wed Jun 19 15:18:12 2024: BS 389 completed
Wed Jun 19 15:18:14 2024: BS 390 completed
Wed Jun 19 15:18:16 2024: BS 391 completed
Wed Jun 19 15:18:18 2024: BS 392 completed
Wed Jun 19 15:18:20 2024: BS 393 completed
Wed Jun 19 15:18:22 2024: BS 394 completed
Wed Jun 19 15:18:24 2024: BS 395 completed
Wed Jun 19 15:18:26 2024: BS 396 completed
Wed Jun 19 15:18:28 2024: BS 397 completed
Wed Jun 19 15:18:31 2024: BS 398 completed
Wed Jun 19 15:18:33 2024: BS 399 completed
Wed Jun 19 15:18:35 2024: BS 400 completed
Wed Jun 19 15:18:37 2024: BS 401 completed
Wed Jun 19 15:18:39 2024: BS 402 completed
Wed Jun 19 15:18:41 2024: BS 403 completed
Wed Jun 19 15:18:43 2024: BS 404 completed
Wed Jun 19 15:18:45 2024: BS 405 completed
Wed Jun 19 15:18:47 2024: BS 406 completed
Wed Jun 19 15:18:49 2024: BS 407 completed
Wed Jun 19 15:18:51 2024: BS 408 completed
Wed Jun 19 15:18:53 2024: BS 409 completed
Wed Jun 19 15:18:55 2024: BS 410 completed
Wed Jun 19 15:18:57 2024: BS 411 completed
Wed Jun 19 15:18:59 2024: BS 412 completed
Wed Jun 19 15:19:01 2024: BS 413 completed
Wed Jun 19 15:19:03 2024: BS 414 completed
Wed Jun 19 15:19:05 2024: BS 415 completed
Wed Jun 19 15:19:07 2024: BS 416 completed
Wed Jun 19 15:19:09 2024: BS 417 completed
Wed Jun 19 15:19:12 2024: BS 418 completed
Wed Jun 19 15:19:14 2024: BS 419 completed
Wed Jun 19 15:19:16 2024: BS 420 completed
Wed Jun 19 15:19:18 2024: BS 421 completed
Wed Jun 19 15:19:20 2024: BS 422 completed
Wed Jun 19 15:19:22 2024: BS 423 completed
Wed Jun 19 15:19:24 2024: BS 424 completed
Wed Jun 19 15:19:26 2024: BS 425 completed
Wed Jun 19 15:19:28 2024: BS 426 completed
Wed Jun 19 15:19:30 2024: BS 427 completed
Wed Jun 19 15:19:32 2024: BS 428 completed
Wed Jun 19 15:19:34 2024: BS 429 completed
Wed Jun 19 15:19:36 2024: BS 430 completed
Wed Jun 19 15:19:38 2024: BS 431 completed
Wed Jun 19 15:19:40 2024: BS 432 completed
Wed Jun 19 15:19:42 2024: BS 433 completed
Wed Jun 19 15:19:44 2024: BS 434 completed
Wed Jun 19 15:19:46 2024: BS 435 completed
Wed Jun 19 15:19:48 2024: BS 436 completed
Wed Jun 19 15:19:50 2024: BS 437 completed
Wed Jun 19 15:19:52 2024: BS 438 completed
Wed Jun 19 15:19:55 2024: BS 439 completed
Wed Jun 19 15:19:57 2024: BS 440 completed
Wed Jun 19 15:19:59 2024: BS 441 completed
Wed Jun 19 15:20:01 2024: BS 442 completed
Wed Jun 19 15:20:03 2024: BS 443 completed
Wed Jun 19 15:20:05 2024: BS 444 completed
Wed Jun 19 15:20:07 2024: BS 445 completed
Wed Jun 19 15:20:09 2024: BS 446 completed
Wed Jun 19 15:20:11 2024: BS 447 completed
Wed Jun 19 15:20:13 2024: BS 448 completed
Wed Jun 19 15:20:15 2024: BS 449 completed
Wed Jun 19 15:20:17 2024: BS 450 completed
Wed Jun 19 15:20:19 2024: BS 451 completed
Wed Jun 19 15:20:21 2024: BS 452 completed
Wed Jun 19 15:20:23 2024: BS 453 completed
Wed Jun 19 15:20:25 2024: BS 454 completed
Wed Jun 19 15:20:27 2024: BS 455 completed
Wed Jun 19 15:20:29 2024: BS 456 completed
Wed Jun 19 15:20:31 2024: BS 457 completed
Wed Jun 19 15:20:33 2024: BS 458 completed
Wed Jun 19 15:20:36 2024: BS 459 completed
Wed Jun 19 15:20:38 2024: BS 460 completed
Wed Jun 19 15:20:40 2024: BS 461 completed
Wed Jun 19 15:20:42 2024: BS 462 completed
Wed Jun 19 15:20:44 2024: BS 463 completed
Wed Jun 19 15:20:46 2024: BS 464 completed
Wed Jun 19 15:20:48 2024: BS 465 completed
Wed Jun 19 15:20:50 2024: BS 466 completed
Wed Jun 19 15:20:52 2024: BS 467 completed
Wed Jun 19 15:20:54 2024: BS 468 completed
Wed Jun 19 15:20:56 2024: BS 469 completed
Wed Jun 19 15:20:58 2024: BS 470 completed
Wed Jun 19 15:21:00 2024: BS 471 completed
Wed Jun 19 15:21:02 2024: BS 472 completed
Wed Jun 19 15:21:04 2024: BS 473 completed
Wed Jun 19 15:21:06 2024: BS 474 completed
Wed Jun 19 15:21:08 2024: BS 475 completed
Wed Jun 19 15:21:10 2024: BS 476 completed
Wed Jun 19 15:21:12 2024: BS 477 completed
Wed Jun 19 15:21:14 2024: BS 478 completed
Wed Jun 19 15:21:16 2024: BS 479 completed
Wed Jun 19 15:21:19 2024: BS 480 completed
Wed Jun 19 15:21:21 2024: BS 481 completed
Wed Jun 19 15:21:23 2024: BS 482 completed
Wed Jun 19 15:21:25 2024: BS 483 completed
Wed Jun 19 15:21:27 2024: BS 484 completed
Wed Jun 19 15:21:29 2024: BS 485 completed
Wed Jun 19 15:21:31 2024: BS 486 completed
Wed Jun 19 15:21:33 2024: BS 487 completed
Wed Jun 19 15:21:35 2024: BS 488 completed
Wed Jun 19 15:21:37 2024: BS 489 completed
Wed Jun 19 15:21:39 2024: BS 490 completed
Wed Jun 19 15:21:41 2024: BS 491 completed
Wed Jun 19 15:21:43 2024: BS 492 completed
Wed Jun 19 15:21:45 2024: BS 493 completed
Wed Jun 19 15:21:47 2024: BS 494 completed
Wed Jun 19 15:21:49 2024: BS 495 completed
Wed Jun 19 15:21:51 2024: BS 496 completed
Wed Jun 19 15:21:53 2024: BS 497 completed
Wed Jun 19 15:21:55 2024: BS 498 completed
Wed Jun 19 15:21:57 2024: BS 499 completed
Wed Jun 19 15:21:59 2024: BS 500 completed
Wed Jun 19 15:22:02 2024: BS 501 completed
Wed Jun 19 15:22:04 2024: BS 502 completed
Wed Jun 19 15:22:06 2024: BS 503 completed
Wed Jun 19 15:22:08 2024: BS 504 completed
Wed Jun 19 15:22:10 2024: BS 505 completed
Wed Jun 19 15:22:12 2024: BS 506 completed
Wed Jun 19 15:22:14 2024: BS 507 completed
Wed Jun 19 15:22:16 2024: BS 508 completed
Wed Jun 19 15:22:18 2024: BS 509 completed
Wed Jun 19 15:22:20 2024: BS 510 completed
Wed Jun 19 15:22:22 2024: BS 511 completed
Wed Jun 19 15:22:24 2024: Acquisition complete
