# Supplementary material for: Vicinal Bis(methylene) Heterocyclic Diene in Natural Product Synthesis: A Convergent Biomimetic Total Synthesis of Prunolactone A
Source: Org Lett. 2024 Dec 7;26(50):11080–4. doi: 10.1021/acs.orglett.4c04378 (PMC11667730; doi:10.1021/acs.orglett.4c04378)
Supplement: Supplementary file 2 — ol4c04378_si_002.zip [file ol4c04378_si_002.zip]

Archive with 4 entries (3 files):
- ol4c04378_SI/
- ol4c04378_SI/conformers_prunolakton_A_TS.log
- ol4c04378_SI/SI_export.xyz
- ol4c04378_SI/Supporting_information.pdf
