# Supplementary material for: Vicinal Bis(methylene) Heterocyclic Diene in Natural Product Synthesis: A Convergent Biomimetic Total Synthesis of Prunolactone A
Source: Org Lett. 2024 Dec 7;26(50):11080–4. doi: 10.1021/acs.orglett.4c04378 (PMC11667730; doi:10.1021/acs.orglett.4c04378)
Supplement: Supplementary file 2 — ol4c04378_si_002.zip [file ol4c04378_si_002.zip › ol4c04378_SI/conformers_prunolakton_A_TS.log]

 GradGradGradGradGradGradGradGradGradGradGradGradGradGradGradGradGradGrad


                         Standard orientation:                         
 ---------------------------------------------------------------------
 Center     Atomic      Atomic             Coordinates (Angstroms)
 Number     Number       Type             X           Y           Z
 ---------------------------------------------------------------------
     1          6           0       -0.240612   -0.830870   -1.558695
     2          6           0       -1.414081   -0.376076   -2.090258
     3          6           0        1.065148    1.127403   -0.667458
     4          6           0       -1.215699    1.696986   -2.215665
     5          8           0        2.395476   -4.129151    0.884692
     6          6           0        6.557313   -5.275919   -3.706639
     7          8           0        5.617270   -4.695979   -2.788963
     8          8           0        4.539234   -3.775108   -4.527639
     9          6           0        4.647864   -3.961032   -3.335989
    10          6           0        2.814913   -3.116648   -0.018168
    11          6           0        3.780794   -3.639924   -1.044989
    12          6           0        3.698181   -3.378812   -2.345339
    13          6           0        2.623260   -2.502568   -2.925939
    14          8           0       -1.019660   -0.687061    0.679836
    15          6           0       -0.181359   -1.076460   -0.099822
    16          8           0        0.877115   -1.798469    0.331305
    17          6           0        1.574895   -2.552389   -0.670044
    18          6           0        1.943899   -1.689442   -1.845791
    19          8           0        0.794496   -1.072907   -2.424974
    20          8           0       -6.055251    1.746490   -0.582014
    21          6           0       -6.108913    2.246766    2.167008
    22          8           0       -3.528669    2.539480    3.334489
    23          6           0       -3.679796    1.892033   -0.738758
    24          6           0       -4.846902    1.940017    0.003569
    25          6           0       -4.831256    2.182703    1.377017
    26          6           0       -3.588281    2.345305    1.995182
    27          8           0       -0.858615    2.822526    3.030792
    28          6           0       -2.454208    2.085020   -0.121236
    29          6           0       -2.382643    2.296478    1.261483
    30          6           0       -1.076099    2.434588    1.913017
    31          8           0        0.036127    2.059231    1.192658
    32          6           0       -1.205220    1.996362   -0.872615
    33          6           0       -0.013211    1.772256   -0.157183
    34          1           0       -1.587725   -0.451059   -3.152915
    35          1           0       -2.260809   -0.430716   -1.433479
    36          1           0        1.332854    1.165787   -1.714354
    37          1           0        1.875816    0.915806    0.018105
    38          1           0       -2.089681    1.887307   -2.818981
    39          1           0       -0.298545    1.669389   -2.779543
    40          1           0        3.158239   -4.422011    1.391517
    41          1           0        7.258719   -5.827945   -3.094579
    42          1           0        6.046574   -5.940953   -4.397115
    43          1           0        7.068027   -4.496139   -4.264309
    44          1           0        3.301124   -2.305153    0.528733
    45          1           0        4.572956   -4.270618   -0.665506
    46          1           0        3.045749   -1.842370   -3.676620
    47          1           0        1.887546   -3.128665   -3.429905
    48          1           0        0.945030   -3.379584   -1.004573
    49          1           0        2.613325   -0.900337   -1.496064
    50          1           0       -5.945720    1.577860   -1.523422
    51          1           0       -6.100973    3.075909    2.874538
    52          1           0       -6.965664    2.383031    1.513911
    53          1           0       -6.273534    1.332591    2.738248
    54          1           0       -4.407800    2.455638    3.718409
    55          1           0       -3.745189    1.664549   -1.789961
 ---------------------------------------------------------------------
 Rotational constants (GHZ):           0.3555839           0.0552781           0.0527419
 SCF Done:  E(ASE) =  -1643.032275935     A.U. after   ?? cycles

 Harmonic frequencies (cm**-1), IR intensities (KM/Mole), Raman scattering
 activities (A**4/AMU), depolarization ratios for plane and unpolarized
 incident light, reduced masses (AMU), force constants (mDyne/A),
 and normal coordinates:
                      1                      2                      3 
                      A                      A                      A 
 Frequencies --   -454.8349                19.6180                30.6914 
 Red. masses --      7.8468                 5.4267                 6.4895 
 Frc consts  --      0.9564                 0.0012                 0.0036 
 IR Inten    --      0.0000                 0.0000                 0.0000 
  Atom  AN       X      Y      Z        X      Y      Z        X      Y      Z 
    1    6    -0.22  -0.30  -0.07     0.06   0.06   0.01     0.00  -0.05   0.06 
    2    6    -0.08  -0.33  -0.01     0.05   0.05   0.01    -0.01  -0.06   0.09 
    3    6     0.25   0.41   0.12     0.02   0.07   0.05    -0.00  -0.02   0.03 
    4    6     0.07   0.27   0.04     0.04   0.05   0.02    -0.00  -0.06   0.02 
    5    8    -0.00   0.01  -0.00     0.08   0.13   0.06     0.17   0.07   0.05 
    6    6    -0.00   0.00   0.00    -0.20  -0.26  -0.07     0.01   0.05  -0.11 
    7    8    -0.00   0.00   0.00    -0.12  -0.16  -0.05     0.04   0.06  -0.08 
    8    8     0.00  -0.00  -0.00    -0.06  -0.05  -0.02    -0.12  -0.09  -0.06 
    9    6     0.00  -0.00  -0.00    -0.06  -0.07  -0.03    -0.03  -0.02  -0.06 
   10    6    -0.00   0.01  -0.00     0.07   0.08   0.01     0.11   0.05   0.00 
   11    6    -0.00   0.01  -0.00     0.03   0.03  -0.00     0.08   0.04  -0.02 
   12    6    -0.00   0.00  -0.00     0.01   0.01  -0.01     0.02   0.00  -0.03 
   13    6    -0.00   0.01   0.00     0.04   0.06   0.00    -0.02  -0.03  -0.00 
   14    8     0.02   0.02   0.00     0.04   0.03   0.01     0.05  -0.05   0.08 
   15    6    -0.06  -0.08  -0.01     0.05   0.05   0.01     0.04  -0.04   0.06 
   16    8    -0.02  -0.00  -0.01     0.07   0.08   0.01     0.08  -0.01   0.04 
   17    6     0.01  -0.01  -0.01     0.06   0.07   0.01     0.07  -0.00   0.03 
   18    6    -0.02  -0.00   0.01     0.06   0.07   0.01     0.01  -0.02   0.01 
   19    8    -0.01   0.05   0.02     0.07   0.08   0.02    -0.01  -0.04   0.04 
   20    8    -0.00  -0.00   0.00     0.01  -0.06  -0.06    -0.02   0.12  -0.08 
   21    6    -0.01   0.00  -0.00    -0.04  -0.13  -0.05    -0.07   0.24  -0.10 
   22    8     0.01  -0.00  -0.00    -0.06  -0.09  -0.00    -0.08   0.11  -0.03 
   23    6    -0.01  -0.01  -0.02     0.01  -0.01  -0.02    -0.01  -0.00  -0.02 
   24    6    -0.00  -0.00  -0.00    -0.00  -0.05  -0.03    -0.02   0.08  -0.05 
   25    6    -0.01  -0.00  -0.00    -0.03  -0.08  -0.03    -0.05   0.12  -0.06 
   26    6     0.01  -0.00  -0.00    -0.04  -0.06  -0.01    -0.05   0.06  -0.03 
   27    8    -0.00   0.00  -0.01    -0.06   0.01   0.03    -0.06  -0.24   0.09 
   28    6    -0.02  -0.01  -0.02    -0.00   0.01   0.00    -0.01  -0.03   0.01 
   29    6    -0.00  -0.01  -0.01    -0.03  -0.01   0.01    -0.03  -0.03   0.01 
   30    6     0.03  -0.02  -0.01    -0.04   0.01   0.03    -0.04  -0.12   0.04 
   31    8     0.02  -0.01   0.01    -0.02   0.04   0.04    -0.03  -0.05   0.03 
   32    6    -0.03   0.02  -0.03     0.01   0.04   0.02    -0.01  -0.04   0.02 
   33    6     0.10  -0.04  -0.00     0.00   0.05   0.04    -0.01  -0.04   0.03 
   34    1     0.01   0.18  -0.05     0.06   0.05   0.00    -0.04  -0.09   0.09 
   35    1    -0.14  -0.05  -0.07     0.05   0.03  -0.00     0.01  -0.04   0.12 
   36    1    -0.05  -0.32   0.03     0.03   0.08   0.05    -0.01  -0.02   0.03 
   37    1     0.26   0.33   0.09     0.02   0.08   0.05     0.00  -0.01   0.03 
   38    1     0.04   0.03   0.04     0.04   0.04   0.01    -0.00  -0.07   0.02 
   39    1     0.08  -0.07   0.08     0.04   0.07   0.03    -0.00  -0.08   0.03 
   40    1    -0.00   0.00  -0.00     0.09   0.13   0.05     0.20   0.10   0.03 
   41    1    -0.00   0.00   0.00    -0.24  -0.33  -0.09     0.08   0.12  -0.13 
   42    1    -0.00   0.00   0.00    -0.28  -0.20  -0.06    -0.00  -0.02  -0.04 
   43    1    -0.00   0.00   0.00    -0.13  -0.31  -0.08    -0.07   0.04  -0.19 
   44    1    -0.02   0.01   0.01     0.10   0.10  -0.04     0.11   0.08  -0.05 
   45    1     0.00   0.01   0.00     0.02   0.00  -0.01     0.10   0.06  -0.04 
   46    1    -0.01   0.02   0.01     0.07   0.05   0.01    -0.06  -0.04  -0.03 
   47    1    -0.00   0.01  -0.01     0.02   0.09  -0.01    -0.03  -0.05   0.04 
   48    1     0.03  -0.02   0.01     0.06   0.07   0.02     0.08  -0.03   0.07 
   49    1    -0.02  -0.00   0.02     0.07   0.06   0.00     0.02  -0.00  -0.03 
   50    1    -0.02  -0.00   0.00     0.03  -0.04  -0.06    -0.00   0.08  -0.07 
   51    1    -0.01   0.00  -0.00    -0.07  -0.14  -0.02    -0.03   0.26  -0.13 
   52    1    -0.01  -0.00  -0.00    -0.03  -0.13  -0.05    -0.04   0.28  -0.13 
   53    1    -0.01   0.00  -0.00    -0.03  -0.14  -0.07    -0.15   0.27  -0.07 
   54    1     0.01  -0.00  -0.00    -0.06  -0.12  -0.02    -0.10   0.18  -0.06 
   55    1    -0.04  -0.04  -0.01     0.03   0.01  -0.02     0.01  -0.04  -0.01 
                      4                      5                      6 
                      A                      A                      A 
 Frequencies --     36.0941                42.1842                50.7401 
 Red. masses --      6.2978                 7.5830                 6.2283 
 Frc consts  --      0.0048                 0.0080                 0.0094 
 IR Inten    --      0.0000                 0.0000                 0.0000 
  Atom  AN       X      Y      Z        X      Y      Z        X      Y      Z 
    1    6     0.01   0.04   0.00    -0.00  -0.04   0.14    -0.06  -0.03   0.03 
    2    6     0.02   0.06  -0.00    -0.01  -0.04   0.17    -0.07  -0.02   0.06 
    3    6     0.02   0.02   0.03     0.01  -0.03   0.10    -0.02  -0.03  -0.07 
    4    6     0.05   0.06   0.01     0.06  -0.05   0.02    -0.03  -0.03  -0.04 
    5    8    -0.02   0.02   0.02     0.01  -0.17  -0.05     0.09   0.10   0.09 
    6    6     0.10   0.17   0.02    -0.02   0.08  -0.17    -0.02  -0.01   0.03 
    7    8     0.10   0.17   0.02    -0.02   0.00  -0.12    -0.04  -0.03   0.02 
    8    8    -0.27  -0.33  -0.03    -0.02   0.15  -0.05     0.08   0.12   0.03 
    9    6    -0.09  -0.09  -0.00    -0.02   0.05  -0.06     0.01   0.04   0.02 
   10    6    -0.02   0.01   0.01     0.00  -0.12   0.00     0.03   0.07   0.02 
   11    6    -0.03  -0.01   0.01    -0.01  -0.07  -0.03     0.01   0.05   0.02 
   12    6    -0.05  -0.04   0.00    -0.02  -0.02  -0.02    -0.02   0.01   0.01 
   13    6    -0.05  -0.05   0.00    -0.04  -0.01   0.03    -0.07  -0.05   0.01 
   14    8    -0.00   0.03  -0.00     0.10   0.01   0.17    -0.00  -0.00   0.05 
   15    6     0.00   0.04   0.00     0.05  -0.03   0.14    -0.02  -0.01   0.03 
   16    8     0.00   0.04   0.00     0.05  -0.07   0.09    -0.01   0.01   0.03 
   17    6    -0.02   0.02   0.01    -0.00  -0.07   0.06    -0.01  -0.00   0.03 
   18    6    -0.01  -0.01  -0.00    -0.02  -0.05   0.07    -0.06  -0.03  -0.01 
   19    8     0.01   0.03   0.00    -0.03  -0.04   0.10    -0.10  -0.08   0.00 
   20    8     0.04   0.02  -0.05     0.03  -0.02  -0.10    -0.01   0.27  -0.04 
   21    6     0.01  -0.15  -0.02    -0.03  -0.05  -0.10     0.04  -0.06   0.01 
   22    8     0.00  -0.15   0.01    -0.05  -0.03  -0.04     0.06  -0.31   0.02 
   23    6     0.04   0.06  -0.03     0.03   0.01  -0.05    -0.00   0.11  -0.04 
   24    6     0.03   0.01  -0.03     0.02  -0.01  -0.07     0.00   0.13  -0.03 
   25    6     0.02  -0.07  -0.02    -0.01  -0.02  -0.07     0.03  -0.02  -0.01 
   26    6     0.01  -0.07  -0.00    -0.03   0.00  -0.05     0.04  -0.12  -0.00 
   27    8    -0.01   0.05   0.00    -0.05   0.30  -0.07     0.04  -0.04  -0.04 
   28    6     0.03   0.04  -0.01     0.02   0.02  -0.03     0.01   0.03  -0.04 
   29    6     0.01  -0.00  -0.00    -0.01   0.05  -0.03     0.03  -0.05  -0.03 
   30    6     0.01   0.02   0.01    -0.03   0.15  -0.02     0.03  -0.04  -0.04 
   31    8     0.02   0.02   0.02    -0.01   0.08   0.04     0.03   0.00  -0.07 
   32    6     0.04   0.05   0.01     0.04   0.01   0.01    -0.00   0.01  -0.05 
   33    6     0.03   0.03   0.02     0.02   0.01   0.05     0.00  -0.01  -0.06 
   34    1     0.02   0.06  -0.00    -0.07  -0.10   0.18    -0.11  -0.06   0.07 
   35    1     0.01   0.07  -0.00     0.02   0.03   0.21    -0.05   0.05   0.09 
   36    1     0.03   0.02   0.03     0.03  -0.06   0.10    -0.03  -0.05  -0.08 
   37    1     0.02   0.01   0.03    -0.00  -0.03   0.12    -0.01  -0.03  -0.08 
   38    1     0.06   0.07  -0.00     0.07  -0.06   0.01    -0.04  -0.03  -0.03 
   39    1     0.06   0.05   0.02     0.06  -0.09   0.04    -0.04  -0.06  -0.06 
   40    1    -0.02   0.01   0.01     0.01  -0.21  -0.08     0.12   0.16   0.08 
   41    1     0.27   0.42   0.04    -0.03   0.02  -0.22    -0.08  -0.08   0.03 
   42    1     0.14  -0.06   0.21    -0.02   0.15  -0.23    -0.02   0.07  -0.04 
   43    1    -0.11   0.16  -0.19    -0.02   0.13  -0.09     0.04   0.01   0.11 
   44    1    -0.01   0.01  -0.00     0.02  -0.16   0.05     0.02   0.11  -0.04 
   45    1    -0.02   0.00   0.01    -0.00  -0.09  -0.07     0.04   0.08   0.02 
   46    1    -0.07  -0.08  -0.03    -0.06   0.01   0.04    -0.11  -0.06  -0.03 
   47    1    -0.08  -0.06   0.04    -0.05  -0.00   0.03    -0.06  -0.09   0.05 
   48    1    -0.03   0.02   0.02    -0.03  -0.05   0.06     0.01  -0.03   0.08 
   49    1     0.02  -0.02  -0.03    -0.01  -0.06   0.08    -0.08  -0.00  -0.05 
   50    1     0.04   0.07  -0.06     0.05  -0.01  -0.10    -0.03   0.35  -0.06 
   51    1    -0.01  -0.20   0.03    -0.04  -0.09  -0.05     0.09  -0.18   0.15 
   52    1     0.01  -0.13  -0.02    -0.01  -0.01  -0.11     0.04   0.10   0.04 
   53    1     0.03  -0.19  -0.08    -0.05  -0.08  -0.15    -0.02  -0.15  -0.14 
   54    1     0.00  -0.20   0.00    -0.05  -0.07  -0.05     0.07  -0.36   0.03 
   55    1     0.05   0.10  -0.04     0.06   0.01  -0.05    -0.02   0.16  -0.05 
                      7                      8                      9 
                      A                      A                      A 
 Frequencies --     65.4176                77.2428                86.6521 
 Red. masses --      6.1814                 5.6181                 3.3538 
 Frc consts  --      0.0156                 0.0197                 0.0148 
 IR Inten    --      0.0000                 0.0000                 0.0000 
  Atom  AN       X      Y      Z        X      Y      Z        X      Y      Z 
    1    6    -0.02   0.03   0.06    -0.05  -0.02  -0.03    -0.04  -0.02   0.01 
    2    6    -0.03   0.03   0.08    -0.02   0.05  -0.04    -0.03  -0.00   0.01 
    3    6     0.02   0.05  -0.06     0.02  -0.12   0.09    -0.01  -0.05   0.00 
    4    6     0.01   0.03  -0.04     0.09   0.04   0.04     0.01  -0.01  -0.01 
    5    8    -0.05  -0.02   0.02     0.12   0.21   0.16     0.03  -0.06  -0.04 
    6    6    -0.01   0.08  -0.00     0.03   0.09  -0.01    -0.12  -0.12  -0.04 
    7    8    -0.06  -0.01  -0.00    -0.05  -0.03  -0.02     0.06   0.11   0.01 
    8    8     0.00   0.10   0.02     0.03   0.08  -0.02    -0.06  -0.02   0.02 
    9    6    -0.04   0.03   0.01    -0.03   0.01  -0.02     0.02   0.07   0.02 
   10    6    -0.04  -0.02   0.02     0.01   0.09  -0.02     0.00   0.02   0.02 
   11    6    -0.06  -0.03   0.01    -0.04  -0.01  -0.02     0.08   0.12   0.04 
   12    6    -0.07  -0.03   0.01    -0.06  -0.04  -0.03     0.07   0.11   0.04 
   13    6    -0.09  -0.05   0.02    -0.09  -0.07  -0.03     0.06   0.09   0.03 
   14    8     0.05   0.09   0.09    -0.10  -0.07  -0.06    -0.04  -0.04   0.00 
   15    6     0.02   0.06   0.07    -0.08  -0.05  -0.04    -0.05  -0.06   0.00 
   16    8     0.02   0.06   0.05    -0.08  -0.05  -0.03    -0.08  -0.09   0.01 
   17    6    -0.04   0.01   0.05    -0.04  -0.03  -0.02    -0.01  -0.03   0.00 
   18    6    -0.05  -0.02   0.02    -0.06  -0.05  -0.03    -0.02   0.02   0.03 
   19    8    -0.05  -0.01   0.03    -0.05  -0.04  -0.03    -0.04  -0.05   0.01 
   20    8     0.05  -0.13  -0.04     0.07  -0.08  -0.04     0.01   0.05  -0.03 
   21    6     0.05  -0.20  -0.01     0.02  -0.08  -0.03     0.04  -0.12   0.03 
   22    8     0.00   0.13  -0.06    -0.02   0.12  -0.02     0.01   0.07  -0.02 
   23    6     0.04   0.05  -0.04     0.06   0.02  -0.01     0.01   0.05  -0.02 
   24    6     0.04  -0.05  -0.04     0.05  -0.02  -0.02     0.01   0.03  -0.02 
   25    6     0.04  -0.07  -0.04     0.03  -0.02  -0.02     0.02  -0.02  -0.01 
   26    6     0.03   0.03  -0.05     0.01   0.05  -0.01     0.01   0.03  -0.02 
   27    8     0.03  -0.33   0.08     0.01   0.11   0.01     0.02  -0.00  -0.01 
   28    6     0.04   0.06  -0.04     0.05   0.02   0.02     0.01   0.03  -0.01 
   29    6     0.04   0.03  -0.03     0.02   0.03   0.02     0.01   0.02  -0.01 
   30    6     0.03  -0.08  -0.01     0.01   0.02   0.04     0.01  -0.00  -0.01 
   31    8     0.05   0.10  -0.07     0.00  -0.13   0.09     0.00  -0.04  -0.00 
   32    6     0.03   0.07  -0.05     0.07  -0.01   0.05     0.01   0.00  -0.01 
   33    6     0.04   0.08  -0.07     0.03  -0.08   0.08     0.00  -0.03  -0.00 
   34    1    -0.07  -0.02   0.09    -0.00   0.09  -0.05    -0.03  -0.00   0.01 
   35    1    -0.01   0.09   0.11    -0.03   0.05  -0.06    -0.03   0.02   0.00 
   36    1     0.00   0.02  -0.07     0.05  -0.07   0.10     0.00  -0.06   0.00 
   37    1     0.03   0.05  -0.07    -0.01  -0.15   0.11    -0.02  -0.08   0.01 
   38    1     0.00   0.01  -0.04     0.12   0.11   0.02     0.01   0.01  -0.01 
   39    1     0.00  -0.01  -0.05     0.10   0.02   0.06     0.01  -0.02  -0.01 
   40    1    -0.06  -0.05   0.01     0.18   0.32   0.15     0.03  -0.04  -0.03 
   41    1    -0.04   0.03  -0.02    -0.01   0.03  -0.02    -0.04  -0.03  -0.05 
   42    1     0.03   0.14  -0.09     0.10   0.17  -0.14    -0.27  -0.23   0.18 
   43    1     0.02   0.13   0.09     0.07   0.17   0.13    -0.17  -0.25  -0.28 
   44    1    -0.02  -0.04   0.03     0.03   0.19  -0.17    -0.07   0.02   0.09 
   45    1    -0.06  -0.03   0.00    -0.05  -0.02  -0.02     0.12   0.18   0.05 
   46    1    -0.12  -0.07  -0.01    -0.11  -0.09  -0.06     0.07   0.13   0.07 
   47    1    -0.11  -0.07   0.07    -0.09  -0.09   0.01     0.11   0.08  -0.02 
   48    1    -0.07   0.03   0.08     0.00  -0.07  -0.00     0.04  -0.05  -0.04 
   49    1    -0.03  -0.03  -0.01    -0.04  -0.05  -0.06    -0.08   0.06   0.08 
   50    1     0.06  -0.11  -0.04     0.09  -0.08  -0.04     0.02   0.08  -0.03 
   51    1    -0.09  -0.08  -0.14    -0.07  -0.01  -0.11    -0.08   0.00  -0.11 
   52    1    -0.00  -0.48   0.00     0.00  -0.25  -0.04    -0.02  -0.40   0.05 
   53    1     0.26  -0.13   0.16     0.13  -0.04   0.07     0.25  -0.05   0.21 
   54    1    -0.00   0.18  -0.07    -0.02   0.15  -0.03    -0.00   0.14  -0.03 
   55    1     0.05   0.08  -0.05     0.08   0.06  -0.02     0.01   0.07  -0.02 
                     10                     11                     12 
                      A                      A                      A 
 Frequencies --     96.9883               104.9233               124.9742 
 Red. masses --      2.4716                 3.8191                 2.7277 
 Frc consts  --      0.0137                 0.0248                 0.0251 
 IR Inten    --      0.0000                 0.0000                 0.0000 
  Atom  AN       X      Y      Z        X      Y      Z        X      Y      Z 
    1    6     0.02  -0.01  -0.01     0.04   0.00  -0.01     0.01   0.01  -0.02 
    2    6     0.01  -0.02   0.00     0.05  -0.02  -0.06     0.02  -0.00  -0.04 
    3    6    -0.01   0.02   0.01     0.00   0.02  -0.04     0.03  -0.01  -0.00 
    4    6    -0.02  -0.02   0.02    -0.02  -0.02  -0.03     0.03  -0.00  -0.00 
    5    8     0.01  -0.01  -0.02    -0.03   0.05   0.13    -0.05  -0.04  -0.04 
    6    6     0.07   0.00   0.04     0.01   0.13  -0.17    -0.05   0.02  -0.07 
    7    8    -0.00  -0.06   0.01    -0.02  -0.06  -0.07     0.00   0.02  -0.02 
    8    8     0.05  -0.04  -0.02    -0.11   0.04   0.03    -0.03   0.07   0.03 
    9    6     0.02  -0.05  -0.02    -0.04  -0.02   0.02    -0.01   0.03   0.03 
   10    6     0.02  -0.02  -0.03    -0.01  -0.03   0.06    -0.01   0.02   0.05 
   11    6     0.00  -0.04  -0.03    -0.05  -0.12   0.06     0.04   0.07   0.06 
   12    6    -0.00  -0.04  -0.03     0.02  -0.02   0.08    -0.02  -0.01   0.04 
   13    6     0.00  -0.04  -0.03     0.13   0.12   0.09    -0.09  -0.12   0.03 
   14    8     0.04  -0.00   0.00    -0.04  -0.02  -0.04    -0.05  -0.00  -0.04 
   15    6     0.04   0.00  -0.00    -0.02  -0.02  -0.01     0.00   0.05  -0.01 
   16    8     0.05   0.02  -0.01    -0.05  -0.05   0.02     0.05   0.13   0.02 
   17    6     0.03   0.00  -0.02     0.01  -0.01   0.03     0.01   0.06   0.05 
   18    6     0.02  -0.01  -0.03     0.06   0.04   0.09     0.00  -0.01   0.00 
   19    8     0.03   0.01  -0.01     0.08   0.02   0.03     0.02   0.02   0.00 
   20    8    -0.04   0.16  -0.02    -0.03   0.06   0.01     0.01  -0.00  -0.02 
   21    6     0.01  -0.12   0.09     0.03   0.00   0.04     0.03   0.09   0.02 
   22    8    -0.04   0.06   0.00     0.03  -0.02  -0.01    -0.00  -0.07  -0.00 
   23    6    -0.03   0.03   0.01    -0.02  -0.02  -0.01     0.01  -0.05  -0.00 
   24    6    -0.04   0.06   0.00    -0.01   0.01   0.00     0.01  -0.03  -0.01 
   25    6    -0.03  -0.01   0.02     0.01  -0.00   0.01     0.01  -0.01  -0.02 
   26    6    -0.03   0.02   0.01     0.01  -0.01  -0.01     0.01  -0.04  -0.01 
   27    8    -0.03   0.04   0.00     0.02  -0.02  -0.03     0.00   0.04  -0.02 
   28    6    -0.03   0.00   0.01    -0.01  -0.03  -0.02     0.01  -0.05  -0.00 
   29    6    -0.03   0.01   0.01     0.00  -0.02  -0.02     0.01  -0.05  -0.00 
   30    6    -0.03   0.02   0.01     0.01  -0.02  -0.03     0.01  -0.03  -0.00 
   31    8    -0.03   0.01   0.01     0.00  -0.00  -0.04     0.00  -0.07   0.02 
   32    6    -0.03  -0.01   0.01    -0.02  -0.02  -0.03     0.02  -0.03   0.01 
   33    6    -0.02   0.00   0.01    -0.01  -0.00  -0.04     0.02  -0.03   0.01 
   34    1     0.01  -0.02   0.00     0.10  -0.02  -0.07     0.05   0.01  -0.05 
   35    1     0.02  -0.03   0.01     0.02  -0.06  -0.10     0.00  -0.03  -0.07 
   36    1    -0.02   0.03   0.01     0.01  -0.01  -0.04     0.02   0.03   0.00 
   37    1    -0.00   0.04   0.01    -0.01   0.01  -0.03     0.04   0.03  -0.01 
   38    1    -0.02  -0.04   0.01    -0.02  -0.04  -0.03     0.03   0.02  -0.01 
   39    1    -0.02  -0.01   0.02    -0.02   0.00  -0.04     0.03   0.01   0.01 
   40    1     0.01  -0.02  -0.02    -0.03   0.05   0.13    -0.07  -0.09  -0.03 
   41    1     0.04  -0.02   0.06     0.02   0.05  -0.26    -0.03  -0.01  -0.12 
   42    1     0.13   0.03  -0.02     0.03   0.24  -0.29    -0.11   0.03  -0.05 
   43    1     0.10   0.03   0.11    -0.01   0.25  -0.02    -0.07   0.01  -0.09 
   44    1     0.04  -0.03  -0.04     0.02  -0.01  -0.00    -0.02  -0.02   0.12 
   45    1    -0.00  -0.05  -0.04    -0.15  -0.26   0.05     0.10   0.17   0.08 
   46    1    -0.00  -0.05  -0.04     0.25   0.18   0.20    -0.18  -0.19  -0.08 
   47    1    -0.02  -0.03  -0.01     0.15   0.22  -0.06    -0.12  -0.20   0.18 
   48    1     0.01   0.01  -0.00     0.02  -0.00  -0.03    -0.02   0.06   0.11 
   49    1     0.05  -0.03  -0.04     0.01   0.05   0.17     0.06  -0.03  -0.07 
   50    1    -0.04   0.21  -0.03    -0.04   0.07   0.01     0.01  -0.02  -0.02 
   51    1    -0.17   0.11  -0.18    -0.00   0.09  -0.06    -0.03   0.34  -0.28 
   52    1    -0.09  -0.59   0.11    -0.01  -0.15   0.06    -0.02  -0.27   0.01 
   53    1     0.32   0.02   0.41     0.13   0.06   0.17     0.20   0.28   0.37 
   54    1    -0.06   0.21  -0.01     0.02   0.05  -0.01    -0.03   0.10  -0.03 
   55    1    -0.03   0.03   0.01    -0.03  -0.03  -0.00     0.01  -0.06  -0.00 
                     13                     14                     15 
                      A                      A                      A 
 Frequencies --    131.4551               134.9724               143.9843 
 Red. masses --      2.1869                 2.7891                 5.5707 
 Frc consts  --      0.0223                 0.0299                 0.0680 
 IR Inten    --      0.0000                 0.0000                 0.0000 
  Atom  AN       X      Y      Z        X      Y      Z        X      Y      Z 
    1    6     0.01  -0.01  -0.02    -0.03   0.00   0.02    -0.04  -0.03   0.04 
    2    6     0.02  -0.02  -0.04    -0.03   0.01   0.04    -0.07  -0.07   0.08 
    3    6     0.00   0.01  -0.01    -0.00  -0.02  -0.00     0.02  -0.07  -0.02 
    4    6    -0.01  -0.01   0.00     0.00   0.01  -0.01     0.00  -0.06   0.01 
    5    8     0.00  -0.06  -0.04     0.02  -0.05  -0.09    -0.15   0.07  -0.02 
    6    6     0.01   0.04  -0.06     0.06   0.09   0.08    -0.03   0.00   0.09 
    7    8    -0.01  -0.05  -0.02    -0.12  -0.12   0.02    -0.04   0.06   0.03 
    8    8    -0.03   0.00   0.02    -0.05  -0.08  -0.01    -0.01   0.01  -0.02 
    9    6    -0.01  -0.02   0.02    -0.06  -0.05  -0.00    -0.03   0.03  -0.01 
   10    6     0.02   0.01   0.04     0.02   0.04   0.00    -0.01   0.01  -0.02 
   11    6     0.07   0.07   0.05     0.07   0.14   0.00    -0.11  -0.09  -0.05 
   12    6     0.02  -0.01   0.04     0.02   0.07  -0.00    -0.04   0.04  -0.03 
   13    6    -0.02  -0.07   0.03     0.04   0.10  -0.00     0.06   0.17  -0.02 
   14    8    -0.04  -0.01  -0.05    -0.01  -0.03   0.03    -0.00  -0.07   0.07 
   15    6    -0.00   0.01  -0.02    -0.02  -0.02   0.02     0.03   0.04   0.05 
   16    8     0.02   0.05   0.01    -0.01  -0.02   0.00     0.14   0.19   0.02 
   17    6     0.02   0.02   0.03     0.02   0.02  -0.01     0.04   0.13   0.01 
   18    6     0.02  -0.01   0.01    -0.01   0.05   0.00     0.01   0.11  -0.01 
   19    8     0.03   0.00  -0.00    -0.04  -0.01   0.00    -0.06  -0.00  -0.00 
   20    8    -0.01   0.06   0.02     0.02  -0.04  -0.01     0.02   0.06  -0.03 
   21    6    -0.03  -0.13  -0.01     0.02   0.05  -0.00     0.01  -0.07  -0.03 
   22    8     0.01   0.11  -0.00     0.01  -0.04  -0.01     0.03   0.08  -0.03 
   23    6    -0.01   0.02   0.01     0.01   0.01  -0.01     0.02  -0.05  -0.01 
   24    6    -0.01   0.03   0.01     0.01  -0.01  -0.01     0.02  -0.01  -0.02 
   25    6    -0.01   0.00   0.02     0.01   0.00  -0.01     0.02  -0.02  -0.02 
   26    6    -0.01   0.05   0.01     0.01  -0.01  -0.01     0.02   0.00  -0.02 
   27    8     0.01  -0.00  -0.00     0.01   0.01  -0.01     0.05   0.04  -0.05 
   28    6    -0.01   0.01   0.00     0.01   0.00  -0.01     0.02  -0.07  -0.00 
   29    6    -0.01   0.03   0.00     0.01  -0.01  -0.01     0.02  -0.05  -0.01 
   30    6    -0.00  -0.00   0.00     0.01  -0.01  -0.01     0.03  -0.06  -0.01 
   31    8    -0.01  -0.05   0.01     0.00  -0.03   0.00    -0.00  -0.22   0.03 
   32    6    -0.01  -0.01   0.00     0.01   0.01  -0.01     0.02  -0.08   0.01 
   33    6    -0.01  -0.02  -0.00     0.00  -0.01  -0.00     0.02  -0.11   0.00 
   34    1     0.04  -0.00  -0.04    -0.05   0.00   0.04    -0.11  -0.10   0.09 
   35    1     0.01  -0.04  -0.06    -0.02   0.03   0.05    -0.04  -0.04   0.11 
   36    1    -0.00   0.02  -0.01    -0.00  -0.02  -0.00     0.01  -0.00  -0.02 
   37    1     0.01   0.02  -0.02    -0.01  -0.04  -0.00     0.05  -0.03  -0.04 
   38    1    -0.01  -0.02   0.00     0.00   0.02   0.00    -0.00  -0.02   0.02 
   39    1    -0.01  -0.00   0.00     0.00  -0.01  -0.01    -0.01  -0.09  -0.00 
   40    1    -0.01  -0.07  -0.03     0.01  -0.06  -0.09    -0.18  -0.07  -0.06 
   41    1    -0.04  -0.07  -0.11    -0.14  -0.15   0.09     0.01   0.10   0.14 
   42    1     0.02   0.16  -0.18     0.19   0.35  -0.27    -0.01  -0.10   0.17 
   43    1     0.06   0.10   0.07     0.26   0.23   0.46    -0.07  -0.04  -0.01 
   44    1    -0.02  -0.02   0.10    -0.03   0.02   0.08     0.10  -0.05  -0.03 
   45    1     0.13   0.16   0.07     0.13   0.22   0.01    -0.22  -0.26  -0.11 
   46    1    -0.07  -0.11  -0.03     0.07   0.12   0.03     0.16   0.20   0.07 
   47    1    -0.04  -0.11   0.10     0.06   0.12  -0.05     0.07   0.25  -0.14 
   48    1     0.02   0.01   0.05     0.05   0.01  -0.03    -0.03   0.17   0.05 
   49    1     0.04  -0.02  -0.03    -0.05   0.08   0.02    -0.05   0.16  -0.02 
   50    1    -0.02   0.08   0.01     0.02  -0.05  -0.01     0.02   0.06  -0.03 
   51    1     0.03  -0.42   0.32     0.00   0.15  -0.12     0.03  -0.17   0.09 
   52    1     0.03   0.26  -0.01     0.00  -0.09  -0.01     0.03   0.07  -0.03 
   53    1    -0.20  -0.34  -0.40     0.08   0.13   0.14    -0.05  -0.15  -0.18 
   54    1     0.04  -0.07   0.03    -0.01   0.03  -0.02     0.04   0.04  -0.01 
   55    1    -0.02   0.01   0.01     0.01   0.02  -0.01     0.02  -0.06  -0.01 
                     16                     17                     18 
                      A                      A                      A 
 Frequencies --    165.2658               179.0765               182.9304 
 Red. masses --      7.4378                 1.6156                 3.8146 
 Frc consts  --      0.1197                 0.0305                 0.0752 
 IR Inten    --      0.0000                 0.0000                 0.0000 
  Atom  AN       X      Y      Z        X      Y      Z        X      Y      Z 
    1    6    -0.05  -0.11  -0.07     0.01   0.01   0.01     0.05   0.07   0.04 
    2    6    -0.06  -0.13  -0.08     0.01  -0.00  -0.01     0.05   0.04  -0.00 
    3    6     0.00  -0.15   0.13     0.01   0.00   0.00     0.03   0.05  -0.02 
    4    6     0.03  -0.20   0.05     0.00  -0.01  -0.01     0.01   0.03  -0.02 
    5    8    -0.09   0.06  -0.02     0.03  -0.02  -0.02     0.06  -0.02   0.02 
    6    6    -0.03   0.02  -0.02     0.01   0.04   0.04    -0.06  -0.02   0.11 
    7    8    -0.01   0.01   0.00    -0.10  -0.08   0.00    -0.02   0.13   0.03 
    8    8    -0.05  -0.00   0.02     0.01   0.05  -0.01    -0.03  -0.00  -0.04 
    9    6    -0.01   0.02   0.02    -0.04  -0.01  -0.01    -0.04   0.06  -0.03 
   10    6    -0.04   0.05  -0.00     0.01   0.01   0.00    -0.01  -0.02  -0.01 
   11    6    -0.01   0.06   0.02     0.02   0.04  -0.00    -0.03   0.00  -0.04 
   12    6     0.01   0.05   0.02    -0.02   0.01  -0.01    -0.06   0.01  -0.04 
   13    6     0.03   0.04  -0.02    -0.02   0.01   0.00    -0.09  -0.01  -0.00 
   14    8     0.04   0.15  -0.07    -0.02  -0.01  -0.00    -0.01  -0.03   0.03 
   15    6     0.00   0.06  -0.07    -0.01  -0.01   0.00    -0.01  -0.02   0.03 
   16    8    -0.03   0.03  -0.04    -0.03  -0.03   0.01    -0.05  -0.09   0.02 
   17    6    -0.03   0.03  -0.03    -0.00  -0.00   0.00    -0.02  -0.04   0.00 
   18    6    -0.02   0.02  -0.04     0.01   0.01   0.02     0.01   0.01   0.04 
   19    8    -0.06  -0.07  -0.08     0.02   0.04   0.02     0.08   0.13   0.06 
   20    8     0.05   0.12  -0.07    -0.00   0.04  -0.01    -0.02   0.11  -0.02 
   21    6    -0.00  -0.03  -0.05     0.01  -0.01  -0.00     0.01  -0.01  -0.01 
   22    8    -0.03   0.04   0.01     0.01   0.02  -0.01     0.03   0.08  -0.03 
   23    6     0.06  -0.16   0.04     0.01  -0.05   0.00     0.00  -0.17   0.01 
   24    6     0.05  -0.04  -0.01     0.00  -0.02  -0.00     0.00  -0.06   0.00 
   25    6     0.02  -0.04  -0.01     0.01  -0.02  -0.00     0.01  -0.06   0.00 
   26    6     0.01  -0.03   0.02     0.01  -0.01  -0.00     0.02  -0.04  -0.01 
   27    8    -0.02  -0.02   0.09     0.00  -0.00  -0.01     0.01   0.01  -0.04 
   28    6     0.05  -0.14   0.06     0.01  -0.04   0.00     0.01  -0.13  -0.00 
   29    6     0.03  -0.05   0.05     0.01  -0.03  -0.00     0.01  -0.10  -0.01 
   30    6     0.02   0.07   0.05     0.01  -0.00  -0.01     0.01  -0.03  -0.03 
   31    8     0.09   0.34  -0.01     0.01   0.03  -0.01     0.02   0.00  -0.02 
   32    6     0.04  -0.17   0.06     0.00  -0.01  -0.00     0.00  -0.01  -0.01 
   33    6     0.04   0.00   0.07     0.01   0.01  -0.01     0.02   0.02  -0.03 
   34    1    -0.03  -0.12  -0.08     0.03  -0.00  -0.01     0.08   0.02  -0.01 
   35    1    -0.08  -0.21  -0.10     0.00  -0.02  -0.03     0.03   0.01  -0.03 
   36    1     0.04  -0.14   0.14     0.02  -0.01   0.01     0.05   0.02  -0.02 
   37    1     0.02  -0.03   0.16     0.00   0.00   0.01     0.01   0.02  -0.00 
   38    1     0.05  -0.17   0.04     0.00  -0.01  -0.01     0.00   0.03  -0.02 
   39    1     0.04  -0.17   0.06     0.00   0.00  -0.00     0.01   0.06  -0.02 
   40    1    -0.11   0.01  -0.02     0.04  -0.01  -0.02     0.09   0.04   0.01 
   41    1    -0.13  -0.15  -0.06     0.33   0.52   0.11    -0.34  -0.35   0.14 
   42    1    -0.07   0.19  -0.15     0.18  -0.39   0.33    -0.14   0.27  -0.11 
   43    1     0.10   0.04   0.12    -0.40   0.08  -0.28     0.31  -0.09   0.34 
   44    1    -0.05   0.05   0.01    -0.01   0.01   0.02    -0.01   0.01  -0.04 
   45    1    -0.01   0.07   0.04     0.05   0.08  -0.01    -0.01   0.01  -0.07 
   46    1     0.07   0.06   0.01    -0.03   0.01  -0.00    -0.15  -0.03  -0.05 
   47    1     0.07   0.04  -0.07    -0.04   0.02   0.02    -0.15  -0.02   0.08 
   48    1    -0.01   0.02  -0.02     0.02  -0.01  -0.02    -0.00  -0.03  -0.05 
   49    1    -0.08   0.06  -0.04     0.02  -0.00   0.03     0.09  -0.07   0.06 
   50    1     0.08   0.12  -0.06    -0.00   0.04  -0.01    -0.03   0.12  -0.02 
   51    1    -0.01  -0.05  -0.03     0.02  -0.02   0.01     0.05  -0.05   0.04 
   52    1     0.03   0.02  -0.08     0.01   0.03  -0.01     0.03   0.09  -0.01 
   53    1    -0.05  -0.04  -0.09    -0.02  -0.01  -0.02    -0.06  -0.03  -0.06 
   54    1    -0.04   0.03  -0.00     0.01   0.02  -0.00     0.03   0.07  -0.01 
   55    1     0.08  -0.18   0.05     0.00  -0.07   0.01    -0.01  -0.20   0.02 
                     19                     20                     21 
                      A                      A                      A 
 Frequencies --    203.7129               216.6924               231.9715 
 Red. masses --      7.3585                 8.0064                 5.9361 
 Frc consts  --      0.1799                 0.2215                 0.1882 
 IR Inten    --      0.0000                 0.0000                 0.0000 
  Atom  AN       X      Y      Z        X      Y      Z        X      Y      Z 
    1    6     0.02  -0.06   0.01     0.04  -0.05  -0.04    -0.04  -0.00  -0.04 
    2    6     0.02  -0.14  -0.06     0.02  -0.15  -0.09    -0.01   0.04  -0.08 
    3    6    -0.01  -0.05   0.12     0.03  -0.05   0.03    -0.02   0.04  -0.08 
    4    6     0.01  -0.18  -0.01     0.01  -0.20   0.02    -0.05   0.08   0.01 
    5    8     0.04  -0.03  -0.02     0.12  -0.07   0.02     0.26  -0.21   0.02 
    6    6    -0.01  -0.02   0.10    -0.06   0.02   0.12     0.01  -0.02   0.06 
    7    8    -0.03   0.08   0.00    -0.10   0.08   0.03    -0.02   0.03  -0.01 
    8    8     0.00   0.01  -0.06    -0.06   0.05  -0.03    -0.01   0.00  -0.04 
    9    6    -0.03   0.03  -0.06    -0.08   0.06  -0.03    -0.02   0.01  -0.04 
   10    6     0.04  -0.01   0.00    -0.00  -0.03   0.01     0.02  -0.09   0.04 
   11    6    -0.04  -0.04  -0.06    -0.03   0.01  -0.03    -0.06  -0.08  -0.05 
   12    6    -0.05  -0.01  -0.06    -0.06   0.03  -0.02    -0.01   0.00  -0.03 
   13    6    -0.05   0.01  -0.00    -0.04   0.04   0.01     0.05   0.08   0.02 
   14    8    -0.23  -0.29  -0.06     0.16   0.36  -0.08    -0.11   0.05  -0.12 
   15    6    -0.07  -0.10   0.01     0.08   0.11  -0.05    -0.03   0.06  -0.04 
   16    8     0.06   0.09   0.04    -0.06  -0.06   0.01     0.04   0.18   0.05 
   17    6     0.05   0.05   0.05    -0.02  -0.04   0.02    -0.03  -0.02   0.12 
   18    6     0.06   0.04   0.05     0.02   0.00   0.05    -0.04  -0.05   0.06 
   19    8     0.10   0.11   0.08     0.09   0.08   0.01    -0.06  -0.14  -0.00 
   20    8     0.01  -0.08   0.04    -0.02  -0.08   0.04     0.05   0.02  -0.06 
   21    6     0.05  -0.01   0.04     0.03  -0.02   0.04    -0.06   0.00  -0.07 
   22    8     0.05  -0.08  -0.01     0.03  -0.09  -0.00    -0.08   0.01   0.05 
   23    6    -0.00   0.14  -0.04    -0.03   0.11  -0.04     0.03  -0.02   0.05 
   24    6     0.01   0.08  -0.01    -0.02   0.08  -0.01     0.02  -0.02   0.01 
   25    6     0.02   0.08  -0.01    -0.00   0.10  -0.02    -0.02  -0.03   0.01 
   26    6     0.03   0.07  -0.03     0.00   0.07  -0.03    -0.03  -0.02   0.05 
   27    8    -0.04  -0.06   0.05    -0.02  -0.03  -0.00     0.09   0.03   0.01 
   28    6     0.00   0.10  -0.05    -0.01   0.07  -0.04     0.01  -0.00   0.07 
   29    6     0.01   0.12  -0.05    -0.01   0.11  -0.04     0.00  -0.01   0.07 
   30    6    -0.01   0.08  -0.01    -0.02  -0.03  -0.00     0.03   0.01   0.03 
   31    8     0.00   0.19  -0.03    -0.05  -0.21   0.05     0.03   0.02  -0.02 
   32    6     0.00  -0.03  -0.04     0.00  -0.11   0.01    -0.02   0.02   0.02 
   33    6    -0.02   0.02   0.01    -0.01  -0.10   0.03     0.00   0.02  -0.02 
   34    1     0.11  -0.13  -0.08     0.10  -0.17  -0.10     0.05   0.08  -0.09 
   35    1    -0.02  -0.23  -0.12    -0.02  -0.26  -0.15    -0.04   0.01  -0.12 
   36    1     0.06  -0.12   0.14     0.10   0.09   0.05    -0.10   0.02  -0.10 
   37    1    -0.06  -0.00   0.19     0.03  -0.00   0.05     0.04   0.07  -0.15 
   38    1     0.02  -0.20  -0.04     0.04  -0.22  -0.02    -0.07   0.09   0.05 
   39    1     0.01  -0.18   0.00     0.03  -0.18   0.04    -0.07   0.08  -0.02 
   40    1     0.05  -0.09  -0.07     0.15   0.05   0.04     0.32   0.08   0.11 
   41    1    -0.12  -0.07   0.16    -0.12   0.03   0.19    -0.04  -0.02   0.12 
   42    1    -0.01   0.02   0.06    -0.02   0.01   0.11     0.03  -0.02   0.05 
   43    1     0.11  -0.07   0.13     0.01  -0.01   0.13     0.06  -0.05   0.07 
   44    1     0.09  -0.05   0.00    -0.01  -0.01  -0.00     0.05  -0.10   0.03 
   45    1    -0.05  -0.08  -0.11    -0.02   0.00  -0.06    -0.14  -0.20  -0.08 
   46    1    -0.08  -0.01  -0.04    -0.04   0.05   0.02     0.13   0.19   0.16 
   47    1    -0.12   0.04   0.06    -0.07   0.07   0.01     0.10   0.16  -0.15 
   48    1     0.01   0.08   0.06    -0.00  -0.04  -0.02    -0.10   0.01   0.20 
   49    1     0.13  -0.01   0.02     0.05  -0.04   0.10    -0.12   0.00   0.09 
   50    1     0.00  -0.10   0.04    -0.03  -0.12   0.04     0.09   0.03  -0.06 
   51    1     0.04  -0.02   0.06    -0.01  -0.04   0.06    -0.11   0.05  -0.12 
   52    1     0.02  -0.04   0.08    -0.02  -0.08   0.08    -0.02  -0.05  -0.12 
   53    1     0.13  -0.03   0.03     0.13  -0.05   0.02    -0.09   0.04  -0.02 
   54    1     0.06  -0.11  -0.00     0.03  -0.11  -0.00    -0.10   0.06   0.01 
   55    1    -0.01   0.12  -0.04    -0.03   0.09  -0.03     0.05  -0.00   0.04 
                     22                     23                     24 
                      A                      A                      A 
 Frequencies --    233.4606               277.2066               288.3627 
 Red. masses --      5.0486                 7.9791                 4.0877 
 Frc consts  --      0.1621                 0.3613                 0.2003 
 IR Inten    --      0.0000                 0.0000                 0.0000 
  Atom  AN       X      Y      Z        X      Y      Z        X      Y      Z 
    1    6    -0.04  -0.01  -0.01     0.05  -0.06  -0.09     0.01   0.01  -0.01 
    2    6     0.02   0.11  -0.02     0.07   0.06  -0.04     0.01   0.02   0.02 
    3    6     0.00  -0.10   0.14     0.01  -0.01  -0.01    -0.02   0.03  -0.01 
    4    6     0.19   0.11  -0.04     0.05   0.08   0.00    -0.01   0.06  -0.01 
    5    8     0.07  -0.06  -0.00    -0.01  -0.03   0.06     0.00  -0.01   0.01 
    6    6     0.02  -0.01  -0.00    -0.16   0.10   0.13    -0.03   0.02   0.01 
    7    8     0.01  -0.01  -0.01    -0.15   0.11   0.09    -0.02   0.01   0.02 
    8    8     0.01  -0.01  -0.01    -0.18   0.14   0.08    -0.03   0.02   0.02 
    9    6     0.01  -0.01  -0.01    -0.14   0.09   0.07    -0.02   0.01   0.02 
   10    6     0.00  -0.02   0.01     0.08  -0.06   0.04     0.01  -0.01   0.00 
   11    6    -0.02  -0.01  -0.02     0.03  -0.05   0.05     0.00  -0.01   0.01 
   12    6     0.01   0.01  -0.01    -0.07   0.00   0.08    -0.01   0.00   0.02 
   13    6     0.03   0.03  -0.00     0.02  -0.02  -0.03     0.01  -0.00  -0.02 
   14    8    -0.01   0.05  -0.00     0.18  -0.17  -0.03     0.02  -0.05  -0.01 
   15    6    -0.01   0.05  -0.00     0.14  -0.10  -0.10     0.02  -0.02  -0.01 
   16    8     0.03   0.09   0.02     0.16  -0.06  -0.12     0.03  -0.01  -0.02 
   17    6    -0.02   0.00   0.04     0.14  -0.06  -0.07     0.01  -0.02  -0.02 
   18    6    -0.03  -0.03   0.01     0.04  -0.03  -0.09    -0.01  -0.02  -0.03 
   19    8    -0.06  -0.09  -0.00    -0.01  -0.14  -0.13    -0.02  -0.05  -0.04 
   20    8    -0.11   0.04   0.12    -0.02  -0.03   0.05     0.01   0.05  -0.03 
   21    6     0.09   0.02   0.12    -0.05   0.01   0.01     0.03  -0.06   0.02 
   22    8     0.12   0.03  -0.08    -0.03   0.04   0.01     0.01  -0.13   0.01 
   23    6    -0.07  -0.06  -0.06    -0.03   0.14  -0.01     0.03  -0.29   0.05 
   24    6    -0.04  -0.03   0.01    -0.02   0.04   0.02     0.01  -0.00  -0.01 
   25    6     0.02  -0.02   0.01    -0.03  -0.01   0.03    -0.00   0.20  -0.04 
   26    6     0.04  -0.02  -0.07    -0.03  -0.04   0.02    -0.00   0.17  -0.04 
   27    8    -0.20  -0.04  -0.01    -0.04   0.03  -0.02     0.00  -0.04   0.05 
   28    6    -0.03  -0.04  -0.11    -0.01   0.01   0.00     0.01  -0.01   0.00 
   29    6    -0.02  -0.04  -0.12    -0.02  -0.09   0.02    -0.00   0.21  -0.03 
   30    6    -0.08  -0.02  -0.04    -0.01  -0.01  -0.01    -0.01   0.07   0.01 
   31    8    -0.03   0.03   0.04     0.02   0.08  -0.02    -0.03  -0.03   0.02 
   32    6     0.04   0.01  -0.03     0.01   0.01   0.01     0.00   0.03  -0.01 
   33    6     0.00  -0.02   0.05     0.01  -0.00  -0.00    -0.01   0.03   0.00 
   34    1     0.03   0.11  -0.02     0.04   0.09  -0.04    -0.06   0.04   0.03 
   35    1     0.00   0.24  -0.03     0.10   0.15  -0.00     0.04   0.01   0.06 
   36    1     0.06  -0.12   0.16    -0.05  -0.08  -0.03    -0.04   0.03  -0.01 
   37    1    -0.03  -0.05   0.20     0.05   0.00  -0.05    -0.01   0.00  -0.03 
   38    1     0.26   0.16  -0.14     0.05   0.05  -0.01    -0.01   0.10   0.00 
   39    1     0.25   0.10   0.06     0.06   0.12   0.01    -0.01   0.04  -0.02 
   40    1     0.09   0.02   0.02    -0.00  -0.16  -0.02     0.00   0.01   0.03 
   41    1     0.01  -0.01   0.01    -0.17   0.10   0.15    -0.03   0.02   0.00 
   42    1     0.02  -0.01  -0.00    -0.16   0.10   0.13    -0.04   0.03   0.01 
   43    1     0.02  -0.01  -0.00    -0.14   0.08   0.13    -0.04   0.03   0.01 
   44    1     0.01  -0.02   0.01     0.07  -0.07   0.07    -0.00  -0.01   0.00 
   45    1    -0.04  -0.05  -0.02     0.08  -0.04  -0.04     0.01   0.00  -0.00 
   46    1     0.06   0.08   0.06     0.08  -0.06  -0.03     0.03   0.00   0.00 
   47    1     0.07   0.06  -0.08     0.04  -0.04  -0.04     0.03  -0.01  -0.04 
   48    1    -0.06   0.01   0.09     0.17  -0.07  -0.10     0.01  -0.02  -0.01 
   49    1    -0.07   0.01   0.02    -0.03   0.04  -0.11    -0.03   0.00  -0.03 
   50    1    -0.21   0.04   0.10    -0.04   0.04   0.03     0.06  -0.39   0.05 
   51    1     0.22  -0.04   0.19    -0.05   0.01   0.01    -0.09  -0.12   0.09 
   52    1     0.04   0.16   0.21    -0.03   0.03  -0.01    -0.03  -0.18   0.08 
   53    1     0.05  -0.01   0.05    -0.08   0.01   0.00     0.24  -0.14  -0.04 
   54    1     0.17  -0.08  -0.01    -0.05   0.14   0.00    -0.01  -0.11  -0.02 
   55    1    -0.11  -0.05  -0.07    -0.03   0.25  -0.04     0.03  -0.60   0.12 
                     25                     26                     27 
                      A                      A                      A 
 Frequencies --    298.9859               304.0961               324.1463 
 Red. masses --      2.4113                 2.4916                 2.2905 
 Frc consts  --      0.1270                 0.1358                 0.1418 
 IR Inten    --      0.0000                 0.0000                 0.0000 
  Atom  AN       X      Y      Z        X      Y      Z        X      Y      Z 
    1    6     0.00  -0.02   0.01     0.01  -0.02  -0.01    -0.01  -0.04   0.00 
    2    6     0.05   0.04  -0.04     0.00  -0.03   0.00     0.02   0.01  -0.02 
    3    6     0.01  -0.04  -0.00    -0.03   0.06  -0.01    -0.01  -0.11   0.06 
    4    6     0.04   0.07  -0.00    -0.02  -0.03  -0.01     0.03   0.08  -0.01 
    5    8    -0.08   0.08   0.03    -0.04   0.04   0.03    -0.03  -0.01  -0.03 
    6    6     0.06  -0.05   0.05     0.02  -0.02   0.04     0.03  -0.03   0.03 
    7    8    -0.01   0.02  -0.07    -0.02   0.02  -0.03    -0.01   0.01  -0.04 
    8    8    -0.01   0.02  -0.08    -0.03   0.02  -0.03    -0.04   0.02  -0.03 
    9    6    -0.00   0.01  -0.08    -0.01   0.01  -0.03    -0.00   0.02  -0.03 
   10    6     0.05   0.02   0.03     0.03   0.00   0.02    -0.00   0.00  -0.01 
   11    6     0.03   0.00  -0.01     0.02  -0.01   0.00     0.02  -0.01   0.01 
   12    6     0.01  -0.01  -0.02     0.00  -0.01  -0.00     0.03   0.01   0.01 
   13    6    -0.01  -0.01   0.04     0.01  -0.01   0.01    -0.00  -0.02   0.03 
   14    8    -0.01   0.05  -0.01    -0.01   0.01  -0.05     0.03   0.01   0.04 
   15    6    -0.01  -0.00   0.01     0.01  -0.02  -0.01     0.00  -0.01   0.01 
   16    8    -0.03  -0.03   0.05    -0.01  -0.03   0.02     0.02   0.01  -0.00 
   17    6     0.04   0.02   0.06     0.03  -0.00   0.02     0.01   0.02  -0.01 
   18    6     0.02   0.00   0.05     0.01  -0.01   0.01     0.02   0.02   0.01 
   19    8    -0.00  -0.08   0.03    -0.01  -0.06  -0.01     0.02   0.01   0.02 
   20    8    -0.03  -0.01   0.03     0.03   0.04  -0.05    -0.04   0.01  -0.00 
   21    6    -0.05  -0.03  -0.02     0.04   0.05   0.04    -0.04   0.02   0.00 
   22    8    -0.03  -0.03   0.02     0.01   0.05  -0.01    -0.05   0.01   0.00 
   23    6    -0.02  -0.00   0.01     0.02  -0.04   0.01    -0.02  -0.02   0.01 
   24    6    -0.02   0.04   0.00     0.02  -0.10   0.01    -0.03  -0.04   0.01 
   25    6    -0.03   0.07  -0.00     0.02  -0.15   0.02    -0.03  -0.06   0.01 
   26    6    -0.02   0.03   0.01     0.01  -0.03  -0.00    -0.03   0.00   0.00 
   27    8     0.05  -0.01  -0.03    -0.04  -0.01   0.05     0.13  -0.04  -0.02 
   28    6    -0.01  -0.03   0.01     0.01   0.08  -0.01    -0.02   0.05  -0.00 
   29    6    -0.01  -0.02   0.01    -0.00   0.11  -0.02    -0.01   0.10  -0.00 
   30    6     0.02  -0.01  -0.02    -0.02   0.04   0.03     0.03   0.03  -0.03 
   31    8     0.02   0.02  -0.03    -0.05  -0.05   0.03    -0.00   0.01  -0.05 
   32    6    -0.00  -0.03   0.01    -0.00   0.06  -0.02    -0.01  -0.00  -0.01 
   33    6     0.01  -0.04  -0.01    -0.02   0.05   0.01    -0.01  -0.08  -0.02 
   34    1     0.12   0.07  -0.05    -0.01  -0.03   0.00     0.06   0.06  -0.03 
   35    1     0.00   0.06  -0.10     0.01  -0.04   0.01    -0.00   0.02  -0.05 
   36    1    -0.01  -0.13  -0.01    -0.02   0.11  -0.01     0.01  -0.23   0.06 
   37    1     0.02  -0.01  -0.01    -0.03   0.01  -0.03    -0.04  -0.09   0.10 
   38    1     0.05   0.08  -0.02    -0.04  -0.07   0.00     0.06   0.11  -0.04 
   39    1     0.05   0.08   0.02    -0.03  -0.05  -0.02     0.06   0.05   0.03 
   40    1     0.02  -0.60  -0.51     0.03  -0.41  -0.33    -0.18   0.50   0.48 
   41    1    -0.01  -0.02   0.15    -0.02  -0.00   0.09    -0.00  -0.00   0.09 
   42    1     0.11  -0.09   0.05     0.05  -0.04   0.04     0.07  -0.05   0.03 
   43    1     0.12  -0.09   0.05     0.05  -0.04   0.04     0.07  -0.05   0.03 
   44    1     0.09  -0.00   0.04     0.05  -0.01   0.03     0.00  -0.01   0.00 
   45    1     0.06   0.02  -0.04     0.04   0.01  -0.02    -0.01  -0.02   0.04 
   46    1    -0.04  -0.01   0.01     0.01  -0.01   0.01    -0.05  -0.05  -0.02 
   47    1    -0.03  -0.01   0.07     0.01  -0.01   0.01    -0.02  -0.05   0.09 
   48    1     0.06   0.00   0.05     0.05  -0.02   0.02     0.01   0.02  -0.02 
   49    1     0.00   0.03   0.02    -0.02   0.02  -0.02     0.03   0.01   0.01 
   50    1    -0.03  -0.14   0.05     0.05   0.33  -0.10    -0.05   0.18  -0.04 
   51    1    -0.12  -0.05   0.01     0.19   0.12  -0.04    -0.01   0.07  -0.07 
   52    1    -0.05  -0.07  -0.03     0.05   0.11   0.04    -0.03  -0.02  -0.02 
   53    1     0.02  -0.06  -0.05    -0.08   0.13   0.13    -0.07   0.07   0.08 
   54    1    -0.07   0.20  -0.02     0.10  -0.55   0.07    -0.00  -0.40   0.04 
   55    1    -0.02  -0.01   0.01     0.03  -0.05   0.01    -0.01  -0.04   0.02 
                     28                     29                     30 
                      A                      A                      A 
 Frequencies --    326.1098               344.8699               349.6021 
 Red. masses --      2.5593                 1.7823                 3.3683 
 Frc consts  --      0.1604                 0.1249                 0.2426 
 IR Inten    --      0.0000                 0.0000                 0.0000 
  Atom  AN       X      Y      Z        X      Y      Z        X      Y      Z 
    1    6    -0.02  -0.01  -0.00    -0.00   0.01   0.00    -0.05  -0.03  -0.03 
    2    6    -0.01   0.00  -0.01     0.01   0.02  -0.01    -0.08   0.01   0.07 
    3    6    -0.01  -0.09   0.05     0.01   0.01  -0.03    -0.09  -0.07   0.01 
    4    6     0.01   0.05  -0.01    -0.03   0.02   0.02    -0.11   0.11   0.00 
    5    8     0.07  -0.01   0.01     0.00  -0.00  -0.00     0.03  -0.04  -0.06 
    6    6    -0.09   0.07  -0.08     0.00  -0.00  -0.00     0.02  -0.01   0.01 
    7    8     0.02  -0.01   0.10     0.00  -0.00  -0.00     0.02   0.00  -0.01 
    8    8     0.09  -0.06   0.07     0.00  -0.00  -0.00    -0.01   0.01   0.01 
    9    6     0.01  -0.03   0.08     0.00  -0.00  -0.00    -0.00  -0.01   0.00 
   10    6     0.03   0.01   0.00     0.00   0.00   0.00     0.10   0.02   0.03 
   11    6    -0.04  -0.00  -0.03    -0.00  -0.00  -0.00     0.01  -0.11   0.01 
   12    6    -0.07  -0.02  -0.02    -0.00  -0.00  -0.00    -0.01  -0.05   0.02 
   13    6    -0.03   0.03  -0.04    -0.00   0.00   0.00    -0.04  -0.03   0.08 
   14    8     0.02   0.02   0.01     0.00  -0.00   0.02     0.01   0.06  -0.08 
   15    6    -0.00  -0.00  -0.00    -0.01   0.00   0.00    -0.00  -0.03  -0.05 
   16    8     0.01   0.00  -0.01    -0.00  -0.00   0.00    -0.04  -0.07   0.02 
   17    6     0.02   0.02  -0.00     0.00   0.00   0.00     0.12   0.11   0.03 
   18    6     0.01   0.03  -0.01    -0.00   0.00   0.00     0.05   0.13   0.02 
   19    8     0.01   0.07   0.01    -0.00  -0.00   0.00    -0.01   0.04  -0.03 
   20    8    -0.03   0.00  -0.00     0.01  -0.02  -0.10     0.04  -0.01  -0.08 
   21    6    -0.02   0.01  -0.01     0.06   0.01   0.11     0.05   0.00   0.01 
   22    8    -0.03   0.00  -0.00    -0.04   0.06  -0.02     0.10  -0.01  -0.02 
   23    6    -0.02  -0.01   0.00    -0.01   0.03  -0.00     0.01   0.00  -0.00 
   24    6    -0.02  -0.02   0.00    -0.03   0.05  -0.03     0.01  -0.00  -0.02 
   25    6    -0.02  -0.04   0.00    -0.02   0.07  -0.03     0.02   0.00  -0.01 
   26    6    -0.02   0.00  -0.00    -0.01  -0.00  -0.02     0.03  -0.01  -0.01 
   27    8     0.10  -0.02  -0.02    -0.01   0.02  -0.01    -0.04   0.01   0.02 
   28    6    -0.02   0.03   0.00    -0.01  -0.06   0.02    -0.01  -0.00   0.01 
   29    6    -0.01   0.05   0.00     0.00  -0.07   0.02     0.01  -0.03   0.00 
   30    6     0.03   0.02  -0.02     0.01  -0.03   0.01    -0.01  -0.00   0.02 
   31    8     0.00   0.01  -0.03     0.03   0.03   0.00    -0.02   0.03   0.01 
   32    6    -0.01  -0.01  -0.00    -0.01  -0.05   0.03    -0.04   0.00   0.01 
   33    6    -0.01  -0.06  -0.01     0.01  -0.02   0.01    -0.05  -0.05   0.02 
   34    1    -0.01   0.03  -0.01     0.03   0.03  -0.02    -0.21   0.04   0.09 
   35    1    -0.02   0.01  -0.02    -0.01   0.00  -0.04    -0.00   0.06   0.16 
   36    1     0.01  -0.17   0.06    -0.05  -0.02  -0.05    -0.18  -0.18  -0.01 
   37    1    -0.05  -0.07   0.10     0.05   0.03  -0.07    -0.06  -0.07  -0.02 
   38    1     0.03   0.09  -0.02    -0.04   0.03   0.05    -0.16   0.15   0.09 
   39    1     0.02   0.03   0.02    -0.04   0.05   0.00    -0.15   0.06  -0.07 
   40    1     0.22  -0.50  -0.50     0.01  -0.01  -0.01    -0.05   0.07   0.11 
   41    1    -0.00   0.02  -0.23     0.00  -0.00  -0.00     0.01  -0.02   0.02 
   42    1    -0.19   0.14  -0.07     0.00  -0.00  -0.00     0.02  -0.02   0.01 
   43    1    -0.18   0.13  -0.08     0.00  -0.00  -0.00     0.03  -0.03   0.00 
   44    1     0.04   0.00  -0.00     0.00  -0.00   0.00     0.18  -0.06   0.07 
   45    1    -0.03  -0.02  -0.09    -0.00  -0.01  -0.00    -0.10  -0.27  -0.03 
   46    1     0.01   0.03  -0.02    -0.01  -0.00  -0.00    -0.12  -0.15  -0.07 
   47    1    -0.05   0.07  -0.06    -0.01   0.00   0.01    -0.14  -0.06   0.26 
   48    1     0.03   0.01  -0.02     0.00   0.00  -0.00     0.21   0.07  -0.07 
   49    1     0.02   0.01  -0.01    -0.00   0.01   0.00     0.01   0.20  -0.07 
   50    1    -0.04   0.10  -0.02     0.10  -0.40  -0.02     0.10  -0.03  -0.07 
   51    1    -0.01   0.04  -0.05     0.13  -0.03   0.15     0.08  -0.04   0.07 
   52    1    -0.02  -0.02  -0.02    -0.01   0.01   0.21     0.04   0.08   0.04 
   53    1    -0.04   0.04   0.04     0.15  -0.03   0.08     0.03  -0.03  -0.04 
   54    1     0.00  -0.21   0.02     0.08  -0.78   0.07     0.07   0.37  -0.01 
   55    1    -0.01  -0.02   0.01     0.01   0.06  -0.01     0.02  -0.01  -0.00 
                     31                     32                     33 
                      A                      A                      A 
 Frequencies --    358.9141               366.0363               367.5653 
 Red. masses --      3.4934                 1.7340                 2.6646 
 Frc consts  --      0.2651                 0.1369                 0.2121 
 IR Inten    --      0.0000                 0.0000                 0.0000 
  Atom  AN       X      Y      Z        X      Y      Z        X      Y      Z 
    1    6     0.04   0.02   0.01     0.01   0.00   0.02     0.02   0.03  -0.02 
    2    6    -0.02   0.02   0.13     0.04   0.02  -0.04    -0.06   0.01   0.14 
    3    6     0.10   0.05  -0.04     0.03   0.03  -0.05     0.02   0.00   0.02 
    4    6     0.08  -0.08   0.03     0.02  -0.01   0.00    -0.02   0.00   0.06 
    5    8     0.00  -0.01  -0.08    -0.01   0.01  -0.05     0.02  -0.01   0.06 
    6    6    -0.03   0.02  -0.01    -0.04   0.03  -0.02     0.05  -0.04   0.02 
    7    8     0.00   0.01   0.03    -0.01   0.01   0.03     0.01  -0.01  -0.04 
    8    8     0.03  -0.01   0.01     0.04  -0.03  -0.00    -0.06   0.04   0.00 
    9    6    -0.01  -0.01   0.01    -0.00  -0.01   0.00     0.01   0.01  -0.00 
   10    6     0.06   0.04   0.00     0.03   0.03  -0.00    -0.04  -0.03   0.00 
   11    6    -0.01  -0.05  -0.02    -0.01  -0.00  -0.02     0.01   0.00   0.03 
   12    6    -0.02  -0.02  -0.01    -0.02  -0.01  -0.02     0.03   0.01   0.03 
   13    6    -0.02  -0.01   0.02    -0.01   0.00  -0.00     0.02  -0.01   0.00 
   14    8    -0.08   0.02  -0.13    -0.01   0.00   0.02    -0.03  -0.01  -0.08 
   15    6     0.01  -0.02  -0.01    -0.01  -0.01   0.02     0.03   0.02  -0.03 
   16    8    -0.05  -0.07   0.06    -0.02  -0.03   0.03     0.02   0.02  -0.02 
   17    6     0.06   0.07   0.02     0.03   0.03   0.02    -0.04  -0.04  -0.02 
   18    6     0.02   0.07  -0.00     0.01   0.02   0.01    -0.03  -0.02  -0.02 
   19    8    -0.03  -0.05  -0.05    -0.02  -0.07   0.02     0.01   0.08  -0.05 
   20    8    -0.07   0.05   0.15     0.03  -0.08  -0.03    -0.08  -0.07   0.00 
   21    6    -0.03  -0.01  -0.07     0.00   0.00   0.05     0.02  -0.00   0.02 
   22    8    -0.12   0.02   0.00    -0.01  -0.02   0.01    -0.00  -0.02  -0.06 
   23    6    -0.01  -0.01  -0.01     0.00  -0.02   0.02    -0.04  -0.02  -0.02 
   24    6    -0.00   0.00   0.01    -0.00   0.02   0.00    -0.06   0.01  -0.04 
   25    6     0.01  -0.01  -0.01    -0.02   0.06   0.00    -0.02   0.04  -0.05 
   26    6    -0.01  -0.00  -0.00    -0.02   0.04   0.00    -0.01   0.02  -0.06 
   27    8    -0.01  -0.00  -0.03    -0.04  -0.00  -0.01     0.08  -0.00   0.00 
   28    6     0.01   0.00  -0.02     0.01  -0.03   0.01    -0.03  -0.03   0.01 
   29    6     0.00   0.01  -0.01    -0.01   0.01   0.00     0.02  -0.01  -0.00 
   30    6     0.02  -0.00  -0.03    -0.01  -0.00  -0.01     0.05  -0.00   0.01 
   31    8     0.05  -0.01  -0.00     0.01   0.00  -0.01     0.06   0.02   0.02 
   32    6     0.06   0.00   0.02     0.01  -0.04   0.01     0.00  -0.02   0.06 
   33    6     0.08   0.04  -0.01     0.02  -0.00  -0.01     0.02  -0.00   0.03 
   34    1    -0.17  -0.03   0.16     0.13   0.03  -0.06    -0.27  -0.01   0.18 
   35    1     0.08   0.08   0.25    -0.01  -0.00  -0.11     0.06   0.05   0.30 
   36    1     0.14   0.14  -0.03     0.00   0.03  -0.06     0.01   0.02   0.02 
   37    1     0.10   0.03  -0.04     0.07   0.05  -0.08     0.03   0.02   0.01 
   38    1     0.10  -0.08  -0.01     0.03  -0.02  -0.01    -0.03   0.04   0.09 
   39    1     0.09  -0.08   0.04     0.03   0.03   0.01    -0.04  -0.02   0.04 
   40    1    -0.08   0.15   0.14    -0.08   0.14   0.12     0.11  -0.17  -0.16 
   41    1    -0.01   0.01  -0.05    -0.01   0.01  -0.06     0.02  -0.02   0.08 
   42    1    -0.06   0.04  -0.01    -0.07   0.05  -0.01     0.09  -0.07   0.02 
   43    1    -0.05   0.03  -0.01    -0.07   0.04  -0.02     0.08  -0.06   0.03 
   44    1     0.12  -0.02   0.03     0.05  -0.00   0.01    -0.07   0.00  -0.01 
   45    1    -0.10  -0.17  -0.04    -0.04  -0.04  -0.03     0.04   0.05   0.05 
   46    1    -0.04  -0.06  -0.04    -0.02  -0.01  -0.02     0.04   0.01   0.03 
   47    1    -0.07  -0.01   0.09    -0.04   0.02   0.02     0.06  -0.02  -0.04 
   48    1     0.13   0.04  -0.02     0.06   0.01   0.01    -0.08  -0.02  -0.00 
   49    1    -0.01   0.13  -0.08    -0.00   0.04  -0.03    -0.01  -0.06   0.02 
   50    1    -0.19  -0.27   0.19     0.01   0.86  -0.20    -0.16   0.67  -0.14 
   51    1    -0.10   0.06  -0.15     0.00  -0.04   0.10     0.04  -0.04   0.06 
   52    1    -0.01  -0.14  -0.11    -0.02   0.02   0.09    -0.02   0.01   0.07 
   53    1    -0.00   0.04   0.02     0.04  -0.04  -0.00     0.07  -0.04  -0.02 
   54    1    -0.09  -0.45  -0.02    -0.02   0.01   0.01     0.00  -0.02  -0.05 
   55    1    -0.02   0.00  -0.01     0.00  -0.05   0.02    -0.01  -0.06  -0.01 
                     34                     35                     36 
                      A                      A                      A 
 Frequencies --    374.0334               382.9107               391.4022 
 Red. masses --      2.9339                 4.8972                 3.1149 
 Frc consts  --      0.2418                 0.4231                 0.2812 
 IR Inten    --      0.0000                 0.0000                 0.0000 
  Atom  AN       X      Y      Z        X      Y      Z        X      Y      Z 
    1    6     0.04  -0.01   0.01     0.01  -0.00   0.02     0.00  -0.01   0.00 
    2    6     0.02   0.01   0.07     0.06   0.00  -0.11    -0.01  -0.00   0.03 
    3    6     0.06   0.03   0.05    -0.07   0.08  -0.04    -0.00  -0.01   0.01 
    4    6     0.10  -0.07   0.01    -0.05  -0.02   0.09    -0.00   0.01  -0.01 
    5    8    -0.01   0.01  -0.02    -0.03   0.02  -0.04     0.01  -0.01  -0.04 
    6    6    -0.02   0.02  -0.00    -0.05   0.03  -0.01     0.04  -0.04   0.01 
    7    8    -0.01   0.01   0.01    -0.01   0.02   0.03     0.07   0.06  -0.02 
    8    8     0.02  -0.01  -0.00     0.05  -0.02  -0.01    -0.00   0.09   0.02 
    9    6    -0.00   0.00   0.00    -0.02  -0.02  -0.01    -0.08  -0.12  -0.01 
   10    6     0.00   0.01  -0.01     0.03   0.03   0.00     0.01   0.06   0.02 
   11    6    -0.00   0.01  -0.01     0.01   0.01  -0.02     0.03   0.07   0.04 
   12    6    -0.01   0.00  -0.01    -0.04  -0.04  -0.03    -0.20  -0.29  -0.01 
   13    6     0.01   0.00  -0.02     0.00   0.00  -0.01     0.05   0.03  -0.03 
   14    8    -0.04   0.01  -0.07     0.00  -0.01   0.04    -0.01   0.01   0.01 
   15    6     0.03  -0.00   0.00    -0.02  -0.02   0.02    -0.01   0.00   0.01 
   16    8    -0.01  -0.02   0.04    -0.01  -0.02   0.01    -0.02   0.00  -0.00 
   17    6    -0.00   0.00   0.01     0.04   0.01   0.02     0.01   0.02  -0.00 
   18    6    -0.00  -0.02  -0.01     0.02  -0.01   0.01     0.02   0.00  -0.01 
   19    8    -0.00  -0.03  -0.02    -0.02  -0.10   0.04     0.01   0.01  -0.00 
   20    8     0.00   0.00  -0.17    -0.19   0.02  -0.00     0.01  -0.00   0.00 
   21    6    -0.06   0.03   0.17     0.06   0.00  -0.04     0.00  -0.00  -0.00 
   22    8     0.05  -0.02  -0.02     0.07  -0.03  -0.13    -0.00   0.00   0.01 
   23    6    -0.02   0.01   0.05    -0.08   0.01  -0.06     0.01  -0.00   0.00 
   24    6    -0.07  -0.03   0.02    -0.10  -0.05  -0.09     0.01   0.01   0.00 
   25    6    -0.11  -0.04   0.05     0.01  -0.08  -0.09     0.00   0.01   0.00 
   26    6    -0.06  -0.02  -0.01     0.02  -0.03  -0.11     0.00   0.00   0.01 
   27    8     0.10  -0.02  -0.03     0.14   0.02   0.10    -0.01  -0.00  -0.01 
   28    6    -0.00   0.03   0.00    -0.06   0.02   0.00     0.00  -0.00   0.00 
   29    6    -0.03   0.01   0.01     0.06   0.05  -0.01    -0.00  -0.01   0.00 
   30    6    -0.01   0.00  -0.01     0.10   0.04   0.10    -0.01  -0.00  -0.01 
   31    8    -0.03  -0.01  -0.04     0.10   0.00   0.13    -0.01   0.00  -0.01 
   32    6     0.01   0.03  -0.01    -0.03  -0.01   0.09    -0.00  -0.00  -0.01 
   33    6     0.01   0.04  -0.02    -0.01   0.05   0.11    -0.00  -0.01  -0.01 
   34    1    -0.06  -0.03   0.09     0.26   0.06  -0.14    -0.04  -0.01   0.04 
   35    1     0.07   0.08   0.14    -0.06  -0.09  -0.26     0.01   0.02   0.05 
   36    1     0.19   0.09   0.08    -0.20   0.15  -0.07     0.00  -0.02   0.01 
   37    1    -0.01   0.03   0.13     0.02   0.06  -0.16    -0.01  -0.01   0.02 
   38    1     0.16  -0.10  -0.09    -0.09  -0.07   0.14    -0.00   0.01  -0.01 
   39    1     0.15  -0.06   0.09    -0.07   0.06   0.06    -0.00  -0.00  -0.01 
   40    1    -0.04   0.07   0.06    -0.11   0.13   0.14    -0.02   0.09   0.06 
   41    1    -0.01   0.01  -0.02    -0.03   0.01  -0.05    -0.01  -0.06   0.04 
   42    1    -0.04   0.03  -0.00    -0.08   0.05  -0.01     0.00  -0.03   0.03 
   43    1    -0.03   0.02  -0.00    -0.06   0.04  -0.01     0.11  -0.10  -0.02 
   44    1     0.01   0.01  -0.01     0.06  -0.00   0.02    -0.02   0.04   0.07 
   45    1    -0.00   0.01  -0.01     0.03   0.03  -0.03     0.28   0.43   0.13 
   46    1     0.02   0.02   0.01     0.04   0.02   0.02     0.40   0.12   0.24 
   47    1     0.02   0.02  -0.05    -0.02   0.05  -0.05     0.05   0.33  -0.37 
   48    1    -0.00  -0.01   0.03     0.07  -0.01   0.02     0.03  -0.01   0.01 
   49    1    -0.00  -0.01  -0.01    -0.00   0.02  -0.02     0.01  -0.00   0.00 
   50    1     0.20  -0.35  -0.08    -0.26  -0.25   0.04     0.01   0.02  -0.00 
   51    1     0.08  -0.05   0.26     0.15  -0.01  -0.03    -0.01   0.00  -0.01 
   52    1    -0.08   0.22   0.23     0.04   0.10   0.00     0.00  -0.01  -0.01 
   53    1    -0.13  -0.02   0.07    -0.00   0.01  -0.05     0.01  -0.00  -0.00 
   54    1     0.01   0.50   0.01     0.04   0.32  -0.13    -0.00  -0.03   0.01 
   55    1    -0.01   0.03   0.04    -0.03   0.08  -0.08     0.00  -0.01   0.00 
                     37                     38                     39 
                      A                      A                      A 
 Frequencies --    399.0727               409.8401               433.7892 
 Red. masses --      3.9187                 4.9402                 3.3603 
 Frc consts  --      0.3677                 0.4889                 0.3725 
 IR Inten    --      0.0000                 0.0000                 0.0000 
  Atom  AN       X      Y      Z        X      Y      Z        X      Y      Z 
    1    6    -0.07   0.05  -0.02    -0.00  -0.07  -0.02    -0.03   0.03  -0.02 
    2    6    -0.06   0.02  -0.12     0.00  -0.03   0.03    -0.06  -0.06  -0.04 
    3    6     0.01   0.06   0.04    -0.16   0.05   0.12     0.01  -0.08   0.03 
    4    6     0.10  -0.12  -0.04     0.07  -0.00  -0.12    -0.06   0.01   0.01 
    5    8     0.10  -0.03  -0.07    -0.06   0.01   0.02    -0.03  -0.03   0.08 
    6    6     0.09  -0.07   0.02    -0.05   0.04  -0.01    -0.01   0.01  -0.01 
    7    8     0.05  -0.03  -0.03    -0.03   0.02   0.02    -0.00   0.01  -0.01 
    8    8    -0.11   0.07   0.07     0.07  -0.04  -0.05     0.06  -0.03  -0.04 
    9    6     0.00  -0.01   0.05    -0.00   0.01  -0.03    -0.00  -0.01  -0.03 
   10    6     0.04   0.04  -0.01     0.02  -0.01   0.02     0.02  -0.04   0.06 
   11    6    -0.02  -0.10   0.03     0.02   0.03  -0.01     0.02   0.02   0.01 
   12    6     0.01  -0.04   0.06    -0.01   0.01  -0.03    -0.02  -0.00  -0.01 
   13    6    -0.01  -0.02   0.05    -0.00   0.01  -0.01    -0.02   0.02  -0.00 
   14    8     0.03  -0.02   0.14     0.01   0.03  -0.08     0.03   0.00  -0.00 
   15    6    -0.07   0.02   0.00     0.03  -0.02  -0.02    -0.00  -0.00  -0.03 
   16    8    -0.05   0.00  -0.08     0.01  -0.01   0.04     0.01   0.01  -0.04 
   17    6     0.03   0.07  -0.05     0.02  -0.02   0.04     0.05  -0.00   0.01 
   18    6    -0.00   0.10  -0.03     0.00  -0.03   0.02     0.02   0.03   0.01 
   19    8    -0.08   0.02  -0.01     0.02  -0.03   0.00    -0.02   0.01   0.03 
   20    8    -0.02  -0.01   0.01     0.01  -0.04   0.04    -0.02   0.01   0.03 
   21    6    -0.01  -0.00   0.03     0.05  -0.02  -0.06     0.13   0.02   0.11 
   22    8    -0.03  -0.00  -0.02     0.01   0.04  -0.01    -0.23  -0.01  -0.00 
   23    6    -0.00  -0.02   0.01     0.01  -0.02  -0.01     0.03  -0.03  -0.01 
   24    6    -0.02   0.01   0.00     0.02   0.08  -0.03     0.01  -0.02  -0.02 
   25    6    -0.03   0.04  -0.01     0.04   0.12  -0.05     0.03  -0.00  -0.03 
   26    6    -0.02   0.00  -0.02     0.03  -0.04  -0.00    -0.01  -0.02  -0.01 
   27    8     0.09   0.01   0.02     0.17   0.05   0.06    -0.02   0.01  -0.03 
   28    6     0.02  -0.03  -0.01     0.01  -0.07   0.01     0.03   0.06  -0.01 
   29    6     0.01  -0.03   0.01     0.03  -0.18   0.06     0.01  -0.03   0.01 
   30    6     0.01  -0.01   0.04    -0.01  -0.05   0.11     0.02  -0.03  -0.02 
   31    8    -0.03  -0.03   0.01    -0.14  -0.01   0.01     0.04  -0.03   0.00 
   32    6     0.02   0.04  -0.04    -0.06   0.11  -0.12     0.05   0.15  -0.02 
   33    6    -0.00   0.10  -0.01    -0.15   0.13  -0.01     0.07   0.07  -0.04 
   34    1     0.05  -0.02  -0.13    -0.10  -0.12   0.05    -0.01  -0.01  -0.05 
   35    1    -0.13   0.01  -0.20     0.06   0.14   0.11    -0.08  -0.18  -0.07 
   36    1     0.22   0.29   0.10    -0.01   0.11   0.17     0.12  -0.05   0.06 
   37    1    -0.09  -0.03   0.14    -0.30  -0.05   0.25    -0.09  -0.22   0.10 
   38    1     0.17  -0.14  -0.15     0.14  -0.10  -0.24    -0.10   0.02   0.07 
   39    1     0.15  -0.08   0.05     0.15   0.01   0.00    -0.11  -0.10  -0.06 
   40    1     0.16  -0.18  -0.25    -0.12   0.10   0.17    -0.05   0.01   0.13 
   41    1     0.05  -0.05   0.08    -0.03   0.03  -0.04    -0.01   0.00  -0.01 
   42    1     0.12  -0.09   0.02    -0.07   0.05  -0.01    -0.01   0.01  -0.01 
   43    1     0.13  -0.09   0.02    -0.07   0.05  -0.01    -0.01   0.00  -0.01 
   44    1     0.03   0.03  -0.00     0.04  -0.03   0.03     0.03  -0.07   0.08 
   45    1    -0.17  -0.28   0.03     0.07   0.08  -0.03     0.11   0.10  -0.03 
   46    1    -0.03  -0.12  -0.04    -0.00   0.04   0.02    -0.03   0.01  -0.02 
   47    1    -0.05  -0.06   0.16     0.01   0.02  -0.04    -0.05   0.03   0.02 
   48    1     0.09   0.04  -0.11     0.01  -0.02   0.07     0.06   0.00  -0.03 
   49    1    -0.05   0.16  -0.10     0.01  -0.04   0.03    -0.01   0.05   0.00 
   50    1    -0.03   0.09  -0.01    -0.05   0.19  -0.00    -0.08   0.02   0.02 
   51    1    -0.01  -0.03   0.06    -0.05  -0.03  -0.05     0.25  -0.11   0.26 
   52    1    -0.03   0.00   0.05     0.02  -0.14  -0.05     0.06   0.25   0.24 
   53    1     0.02  -0.03   0.00     0.18  -0.05  -0.06     0.08  -0.07  -0.04 
   54    1    -0.03  -0.03  -0.02     0.05  -0.32   0.02    -0.34   0.35  -0.19 
   55    1    -0.01   0.02   0.00     0.02  -0.04  -0.01     0.03  -0.08   0.00 
                     40                     41                     42 
                      A                      A                      A 
 Frequencies --    437.9015               446.2311               460.7727 
 Red. masses --      3.2421                 4.1943                 4.8371 
 Frc consts  --      0.3663                 0.4921                 0.6051 
 IR Inten    --      0.0000                 0.0000                 0.0000 
  Atom  AN       X      Y      Z        X      Y      Z        X      Y      Z 
    1    6    -0.02  -0.12  -0.00     0.09   0.02   0.05     0.04   0.18   0.01 
    2    6     0.04   0.06   0.04     0.09  -0.07   0.02    -0.01   0.07   0.01 
    3    6    -0.08   0.04  -0.11     0.04  -0.04   0.13     0.17   0.12   0.16 
    4    6     0.12  -0.01  -0.06    -0.15   0.07   0.02    -0.10   0.01  -0.01 
    5    8     0.02   0.02  -0.05     0.04   0.10  -0.20    -0.01  -0.04   0.07 
    6    6     0.01  -0.00   0.01    -0.01   0.01   0.03     0.00  -0.00  -0.01 
    7    8     0.00  -0.01   0.01    -0.00  -0.01   0.04    -0.00   0.01  -0.01 
    8    8    -0.04   0.02   0.03    -0.10   0.06   0.08     0.04  -0.02  -0.03 
    9    6     0.00   0.01   0.02     0.00   0.01   0.06    -0.00  -0.00  -0.02 
   10    6    -0.02   0.03  -0.04     0.01   0.10  -0.13     0.00  -0.03   0.04 
   11    6    -0.02  -0.01  -0.01    -0.02  -0.05  -0.02     0.01   0.01   0.01 
   12    6     0.02   0.01   0.01     0.05  -0.00   0.01    -0.01  -0.00   0.00 
   13    6     0.02  -0.01  -0.00     0.05  -0.05  -0.00    -0.02   0.01   0.01 
   14    8    -0.01   0.01   0.01    -0.04   0.03  -0.03    -0.00  -0.04   0.01 
   15    6    -0.02  -0.04   0.02     0.03   0.03   0.05     0.03   0.06  -0.01 
   16    8     0.01   0.01   0.04     0.01  -0.00   0.07    -0.02  -0.03  -0.03 
   17    6    -0.04   0.00  -0.01    -0.07  -0.03  -0.00     0.03   0.01  -0.01 
   18    6    -0.00  -0.02  -0.01    -0.03  -0.11  -0.01    -0.01   0.04  -0.01 
   19    8     0.05   0.05  -0.01     0.03  -0.07   0.00    -0.07  -0.08  -0.04 
   20    8     0.01   0.01   0.02    -0.00  -0.00   0.01     0.01   0.01   0.02 
   21    6     0.14   0.01   0.05     0.08   0.00  -0.00     0.14   0.00  -0.03 
   22    8    -0.17  -0.02   0.03    -0.04   0.01   0.00    -0.02  -0.01   0.03 
   23    6     0.02   0.02  -0.04     0.01  -0.01  -0.02     0.01   0.05  -0.06 
   24    6     0.03  -0.03  -0.02     0.02   0.01  -0.03     0.04  -0.01  -0.05 
   25    6     0.07  -0.05  -0.03     0.04   0.01  -0.03     0.09  -0.06  -0.04 
   26    6     0.01   0.01   0.02     0.01  -0.03   0.01     0.01   0.02   0.02 
   27    8     0.01   0.01   0.04     0.01  -0.00  -0.03     0.09  -0.03   0.00 
   28    6    -0.01  -0.02   0.01    -0.01   0.03   0.00    -0.03  -0.08   0.02 
   29    6     0.01   0.06   0.02    -0.01  -0.05   0.01    -0.03   0.06   0.01 
   30    6     0.00   0.04   0.03    -0.01  -0.03  -0.02    -0.06   0.06  -0.01 
   31    8    -0.03   0.01  -0.01    -0.03  -0.01  -0.02    -0.16   0.02  -0.07 
   32    6    -0.04  -0.11  -0.02    -0.02   0.09  -0.01    -0.07  -0.19   0.02 
   33    6    -0.08  -0.08   0.01     0.00   0.01  -0.02    -0.08  -0.12  -0.00 
   34    1    -0.06  -0.03   0.06     0.20   0.04  -0.01     0.03   0.07  -0.00 
   35    1     0.09   0.28   0.11     0.03  -0.25  -0.07    -0.01  -0.06  -0.00 
   36    1    -0.27  -0.02  -0.15     0.13  -0.18   0.14     0.36   0.16   0.19 
   37    1     0.03   0.12  -0.23    -0.05  -0.05   0.23     0.15   0.38   0.29 
   38    1     0.19  -0.05  -0.17    -0.24   0.04   0.15    -0.09   0.14   0.01 
   39    1     0.20   0.12   0.07    -0.22  -0.03  -0.10    -0.12  -0.03  -0.05 
   40    1     0.05  -0.02  -0.11     0.03   0.01  -0.23    -0.01   0.00   0.09 
   41    1     0.01  -0.00   0.01    -0.00   0.00   0.01    -0.00   0.00  -0.00 
   42    1     0.01  -0.01   0.01    -0.02   0.01   0.03     0.00  -0.00  -0.01 
   43    1     0.00  -0.00   0.01    -0.02   0.02   0.03     0.01  -0.00  -0.01 
   44    1    -0.04   0.05  -0.07    -0.01   0.15  -0.19     0.01  -0.05   0.07 
   45    1    -0.07  -0.05   0.03    -0.21  -0.25   0.03     0.07   0.07  -0.01 
   46    1     0.02  -0.00   0.01     0.08   0.02   0.07    -0.02  -0.02  -0.02 
   47    1     0.03  -0.02  -0.02     0.13  -0.06  -0.10    -0.04   0.01   0.04 
   48    1    -0.07   0.01   0.02    -0.09  -0.06   0.13     0.06   0.00  -0.06 
   49    1     0.04  -0.06   0.02     0.00  -0.14   0.04    -0.07   0.10  -0.05 
   50    1    -0.03  -0.04   0.02    -0.05   0.01   0.01    -0.05  -0.04   0.02 
   51    1     0.25  -0.06   0.14     0.10  -0.04   0.04     0.21  -0.01  -0.02 
   52    1     0.11   0.21   0.13     0.05   0.05   0.05     0.12   0.09   0.00 
   53    1     0.05  -0.03  -0.05     0.08  -0.03  -0.04     0.08   0.01  -0.04 
   54    1    -0.27   0.30  -0.14    -0.06   0.07  -0.04    -0.05   0.12  -0.02 
   55    1     0.04   0.11  -0.06     0.02  -0.09  -0.00     0.03   0.16  -0.09 
                     43                     44                     45 
                      A                      A                      A 
 Frequencies --    486.6629               500.1209               501.7749 
 Red. masses --      5.3505                 3.6139                 4.0986 
 Frc consts  --      0.7466                 0.5326                 0.6080 
 IR Inten    --      0.0000                 0.0000                 0.0000 
  Atom  AN       X      Y      Z        X      Y      Z        X      Y      Z 
    1    6     0.05  -0.08   0.04    -0.09  -0.16  -0.05    -0.00  -0.07  -0.07 
    2    6     0.11   0.01  -0.00     0.04   0.21  -0.02     0.05   0.07  -0.04 
    3    6    -0.01  -0.00   0.03     0.01   0.02   0.08     0.07  -0.02   0.04 
    4    6    -0.03  -0.00   0.03    -0.06  -0.13   0.13    -0.11  -0.02  -0.10 
    5    8    -0.02  -0.09   0.11    -0.00   0.00  -0.00     0.02   0.00  -0.01 
    6    6     0.13  -0.09  -0.03    -0.02   0.01   0.00     0.03  -0.02  -0.02 
    7    8     0.08  -0.07  -0.04    -0.01   0.01   0.00     0.02  -0.00  -0.02 
    8    8    -0.11   0.05   0.10     0.03  -0.02  -0.03     0.03  -0.02  -0.01 
    9    6     0.03   0.01   0.08    -0.01  -0.00  -0.02    -0.00  -0.01  -0.01 
   10    6    -0.03   0.01   0.13     0.00  -0.00  -0.01    -0.07   0.03  -0.02 
   11    6    -0.18   0.12  -0.05     0.03  -0.02   0.02    -0.06   0.04   0.01 
   12    6    -0.08   0.13  -0.07     0.01  -0.02   0.02    -0.04  -0.00   0.00 
   13    6    -0.06   0.05  -0.28     0.01  -0.00   0.05    -0.05   0.04   0.10 
   14    8    -0.01   0.03  -0.01     0.03   0.02   0.01     0.08  -0.07   0.00 
   15    6     0.01  -0.06   0.05    -0.03  -0.09  -0.01     0.08  -0.01  -0.01 
   16    8    -0.01  -0.06   0.11     0.03   0.02   0.03     0.03  -0.03   0.11 
   17    6     0.08   0.08   0.04    -0.02   0.00   0.01    -0.08   0.02   0.05 
   18    6     0.04   0.02  -0.15    -0.04   0.01   0.01    -0.06   0.06   0.06 
   19    8    -0.00  -0.02  -0.04    -0.00   0.06  -0.04     0.00   0.02  -0.12 
   20    8     0.00  -0.00  -0.00     0.00   0.00  -0.03     0.02   0.01   0.07 
   21    6     0.02  -0.00  -0.01     0.06  -0.01  -0.05    -0.08   0.01   0.06 
   22    8     0.01   0.01   0.01     0.02   0.00   0.06    -0.04  -0.02  -0.14 
   23    6    -0.00  -0.01  -0.01    -0.02  -0.04  -0.02     0.05   0.02   0.06 
   24    6     0.00   0.00  -0.01     0.00  -0.04  -0.01     0.01   0.01   0.04 
   25    6     0.01   0.01  -0.01     0.05   0.02  -0.02    -0.07  -0.01   0.01 
   26    6     0.00  -0.01   0.01     0.02   0.04   0.04    -0.03  -0.01  -0.10 
   27    8     0.01  -0.00  -0.02    -0.01  -0.04  -0.11     0.01   0.03   0.09 
   28    6    -0.01   0.01   0.00    -0.05  -0.01   0.02     0.10  -0.03  -0.01 
   29    6    -0.01  -0.02   0.00    -0.02   0.01  -0.01     0.04   0.00  -0.01 
   30    6    -0.00  -0.02  -0.01     0.01  -0.03  -0.10    -0.01   0.03   0.08 
   31    8    -0.01  -0.01  -0.01     0.02  -0.03  -0.03    -0.03  -0.01   0.02 
   32    6    -0.01   0.04   0.00    -0.03   0.06   0.07     0.08  -0.02  -0.10 
   33    6    -0.01   0.02  -0.00    -0.00   0.08  -0.01     0.04  -0.02  -0.01 
   34    1     0.26   0.08  -0.02     0.10   0.27  -0.03     0.04   0.07  -0.03 
   35    1     0.03  -0.01  -0.11     0.01   0.43  -0.06     0.07   0.23  -0.02 
   36    1    -0.04  -0.12   0.02     0.10  -0.05   0.10    -0.08  -0.29  -0.02 
   37    1    -0.01  -0.00   0.03    -0.04   0.07   0.18     0.18   0.14  -0.02 
   38    1    -0.08  -0.15   0.06    -0.17  -0.53   0.19    -0.30  -0.26   0.12 
   39    1    -0.05   0.07  -0.01    -0.09   0.17   0.07    -0.25   0.10  -0.35 
   40    1    -0.01   0.04   0.17    -0.00  -0.01  -0.01     0.06   0.02  -0.07 
   41    1     0.10  -0.07   0.02    -0.02   0.01  -0.00     0.02  -0.02  -0.01 
   42    1     0.16  -0.11  -0.03    -0.02   0.02   0.00     0.03  -0.02  -0.02 
   43    1     0.15  -0.10  -0.02    -0.02   0.01   0.00     0.04  -0.02  -0.02 
   44    1     0.03  -0.09   0.22    -0.00   0.00  -0.02    -0.09   0.05  -0.03 
   45    1    -0.20   0.01  -0.18     0.04   0.01   0.04    -0.05   0.08   0.06 
   46    1    -0.07   0.04  -0.29     0.04  -0.00   0.07    -0.07   0.03   0.08 
   47    1    -0.07   0.01  -0.23     0.03   0.01   0.02    -0.08   0.06   0.12 
   48    1     0.11   0.08  -0.01    -0.03   0.01   0.04    -0.10   0.05   0.02 
   49    1     0.09   0.02  -0.25    -0.03  -0.00   0.02    -0.11   0.07   0.11 
   50    1    -0.01   0.01  -0.00     0.02   0.03  -0.04    -0.01   0.00   0.07 
   51    1     0.01  -0.00  -0.01     0.03  -0.01  -0.05    -0.06   0.01   0.06 
   52    1     0.01  -0.01  -0.01     0.06  -0.03  -0.06    -0.09   0.02   0.07 
   53    1     0.03  -0.01  -0.02     0.08  -0.01  -0.05    -0.09   0.01   0.06 
   54    1     0.01  -0.01   0.01     0.02  -0.03   0.06    -0.03  -0.01  -0.13 
   55    1     0.00  -0.02  -0.01    -0.03   0.11  -0.05    -0.03   0.11   0.04 
                     46                     47                     48 
                      A                      A                      A 
 Frequencies --    509.2597               519.1762               537.1965 
 Red. masses --      4.9465                 6.0302                 3.1921 
 Frc consts  --      0.7558                 0.9577                 0.5427 
 IR Inten    --      0.0000                 0.0000                 0.0000 
  Atom  AN       X      Y      Z        X      Y      Z        X      Y      Z 
    1    6    -0.01   0.08  -0.02     0.14  -0.02  -0.11     0.03  -0.04   0.05 
    2    6    -0.06  -0.05  -0.10     0.07  -0.14   0.01     0.06  -0.01   0.05 
    3    6    -0.05   0.01  -0.03    -0.05  -0.01  -0.00    -0.01   0.00   0.02 
    4    6     0.09   0.01   0.04     0.05   0.04   0.05     0.01  -0.01   0.01 
    5    8    -0.02   0.04  -0.04     0.06  -0.06   0.02     0.03   0.01   0.04 
    6    6     0.09  -0.06  -0.04    -0.04   0.03   0.00     0.03  -0.02  -0.01 
    7    8     0.07  -0.04  -0.01    -0.05   0.04  -0.04     0.03  -0.01   0.01 
    8    8    -0.01   0.00   0.06     0.09  -0.05  -0.10    -0.02   0.02   0.04 
    9    6     0.00  -0.02   0.05    -0.02  -0.00  -0.07    -0.01  -0.02   0.03 
   10    6     0.02  -0.01  -0.05    -0.14   0.08   0.06    -0.13  -0.07  -0.12 
   11    6    -0.00   0.02  -0.03    -0.12   0.05   0.07    -0.04   0.04  -0.03 
   12    6    -0.08   0.02  -0.02     0.01  -0.03   0.04    -0.04  -0.01  -0.03 
   13    6    -0.13   0.10   0.10     0.06  -0.05   0.08    -0.04   0.04   0.07 
   14    8     0.10  -0.11  -0.12     0.03  -0.09   0.15    -0.02   0.01  -0.06 
   15    6     0.20   0.02  -0.03     0.02   0.10   0.04     0.02   0.01  -0.01 
   16    8     0.09  -0.08   0.12    -0.11  -0.02   0.07     0.04   0.02  -0.08 
   17    6    -0.04  -0.06   0.07    -0.09   0.12   0.03    -0.04   0.02  -0.12 
   18    6    -0.17   0.03   0.10     0.04   0.08  -0.03     0.12   0.14   0.08 
   19    8    -0.09   0.06  -0.03     0.06  -0.06  -0.26     0.00  -0.15   0.09 
   20    8    -0.01  -0.01  -0.04    -0.03  -0.01  -0.04    -0.01  -0.00  -0.02 
   21    6     0.04  -0.00  -0.03     0.05  -0.00  -0.03     0.02  -0.00  -0.02 
   22    8     0.01   0.01   0.08     0.01   0.02   0.09     0.01   0.01   0.03 
   23    6    -0.04  -0.01  -0.04    -0.03  -0.01  -0.03    -0.01  -0.02  -0.00 
   24    6    -0.01  -0.01  -0.02    -0.02   0.01  -0.03    -0.01  -0.00  -0.01 
   25    6     0.04   0.00  -0.00     0.04   0.01  -0.01     0.01   0.01  -0.01 
   26    6     0.02   0.01   0.06     0.02  -0.01   0.07     0.01  -0.01   0.02 
   27    8    -0.01  -0.01  -0.04    -0.02  -0.00  -0.04    -0.00   0.00  -0.01 
   28    6    -0.06   0.03  -0.00    -0.07   0.08  -0.00    -0.02   0.03  -0.00 
   29    6    -0.02   0.01   0.01    -0.02  -0.02   0.01    -0.00  -0.02   0.01 
   30    6     0.01  -0.01  -0.04     0.02  -0.03  -0.03     0.00  -0.02   0.00 
   31    8     0.04   0.01  -0.00     0.04   0.01   0.00     0.01  -0.01   0.00 
   32    6    -0.04   0.02   0.05    -0.04   0.05   0.03    -0.01   0.03  -0.01 
   33    6    -0.03   0.02   0.01    -0.02   0.00   0.01    -0.01   0.01  -0.00 
   34    1     0.08  -0.03  -0.12    -0.09  -0.11   0.03     0.08  -0.00   0.05 
   35    1    -0.14  -0.26  -0.21     0.18  -0.20   0.14     0.05   0.07   0.04 
   36    1    -0.03   0.10  -0.02    -0.02   0.05   0.01    -0.10  -0.18  -0.01 
   37    1    -0.04   0.03  -0.04    -0.10  -0.12   0.01     0.05   0.11  -0.02 
   38    1     0.24   0.19  -0.13     0.13   0.13  -0.04    -0.02  -0.13   0.01 
   39    1     0.19  -0.05   0.22     0.12  -0.05   0.16     0.00   0.02  -0.01 
   40    1    -0.07   0.07   0.04     0.18  -0.06  -0.15     0.16   0.06  -0.12 
   41    1     0.08  -0.06  -0.02    -0.06   0.03   0.03     0.03  -0.02  -0.02 
   42    1     0.08  -0.06  -0.03    -0.03   0.02   0.01     0.02  -0.02  -0.01 
   43    1     0.09  -0.06  -0.03    -0.02   0.02   0.00     0.03  -0.02  -0.01 
   44    1     0.04   0.00  -0.08    -0.19   0.08   0.11    -0.17   0.01  -0.19 
   45    1     0.06   0.08  -0.07    -0.24  -0.03   0.20     0.14   0.32   0.06 
   46    1    -0.14   0.16   0.15     0.02  -0.14  -0.02    -0.19  -0.11  -0.14 
   47    1    -0.13   0.14   0.04     0.02  -0.08   0.17    -0.23   0.02   0.37 
   48    1    -0.03  -0.09   0.12    -0.08   0.15  -0.07    -0.14   0.19  -0.36 
   49    1    -0.24   0.05   0.18    -0.02   0.14  -0.05     0.06   0.19   0.09 
   50    1     0.01  -0.00  -0.04    -0.01  -0.00  -0.04    -0.01   0.00  -0.02 
   51    1     0.03  -0.00  -0.03     0.04  -0.01  -0.03     0.01  -0.01  -0.01 
   52    1     0.04  -0.00  -0.03     0.04  -0.00  -0.03     0.02  -0.01  -0.01 
   53    1     0.03  -0.00  -0.03     0.05  -0.01  -0.04     0.03  -0.01  -0.02 
   54    1     0.00   0.02   0.07     0.01   0.03   0.08     0.01   0.00   0.03 
   55    1     0.01  -0.08  -0.02     0.02  -0.19   0.00    -0.00  -0.04   0.00 
                     49                     50                     51 
                      A                      A                      A 
 Frequencies --    556.7284               566.4667               574.3260 
 Red. masses --      3.6270                 3.8190                 4.7026 
 Frc consts  --      0.6624                 0.7220                 0.9139 
 IR Inten    --      0.0000                 0.0000                 0.0000 
  Atom  AN       X      Y      Z        X      Y      Z        X      Y      Z 
    1    6     0.01   0.01  -0.08     0.01  -0.05  -0.03    -0.00  -0.04   0.00 
    2    6    -0.03   0.01   0.02    -0.00  -0.03   0.01     0.01  -0.00   0.00 
    3    6     0.02   0.01   0.02    -0.01  -0.01  -0.12     0.13  -0.08  -0.09 
    4    6    -0.02  -0.00  -0.02     0.02   0.04   0.16    -0.01   0.04  -0.09 
    5    8    -0.01   0.01  -0.08     0.01   0.01  -0.01     0.00   0.01   0.01 
    6    6     0.04  -0.03  -0.02     0.01  -0.01  -0.01    -0.00   0.00   0.00 
    7    8     0.02  -0.01  -0.02     0.01  -0.00  -0.00     0.00  -0.00   0.01 
    8    8     0.01  -0.01   0.01     0.01  -0.00   0.00    -0.01   0.00   0.01 
    9    6    -0.00  -0.00   0.01    -0.00  -0.00   0.00     0.00   0.00   0.00 
   10    6     0.01   0.14   0.10    -0.04   0.02  -0.01    -0.02  -0.04  -0.04 
   11    6    -0.14   0.08  -0.01    -0.05   0.03  -0.01     0.02  -0.01  -0.01 
   12    6    -0.06   0.05  -0.03    -0.02   0.01  -0.01     0.01  -0.01  -0.01 
   13    6    -0.05   0.03   0.01    -0.02   0.02   0.04     0.01   0.00   0.01 
   14    8     0.10  -0.06   0.00     0.06   0.01   0.00     0.01   0.04   0.00 
   15    6    -0.01  -0.00  -0.13    -0.06  -0.14  -0.04    -0.07  -0.13   0.01 
   16    8    -0.04   0.04  -0.13     0.03   0.03   0.00     0.04   0.02   0.06 
   17    6    -0.00  -0.04   0.07    -0.03   0.01   0.01    -0.01   0.02   0.00 
   18    6     0.05  -0.10   0.12     0.02   0.01   0.04    -0.01   0.02  -0.01 
   19    8     0.09  -0.08   0.11     0.04  -0.02   0.01     0.01   0.03  -0.04 
   20    8    -0.03  -0.01  -0.04     0.06   0.02   0.10    -0.20  -0.03  -0.09 
   21    6     0.01  -0.00  -0.02     0.01   0.00   0.02     0.06  -0.01  -0.06 
   22    8     0.00  -0.00   0.04     0.04  -0.01  -0.11     0.06   0.02   0.13 
   23    6    -0.02   0.01   0.01     0.08   0.00  -0.04    -0.02   0.03   0.03 
   24    6    -0.03  -0.02  -0.00     0.08   0.03  -0.04    -0.11  -0.01  -0.07 
   25    6     0.02  -0.01   0.00    -0.03  -0.01  -0.04     0.03  -0.01  -0.04 
   26    6     0.02   0.04   0.02    -0.08  -0.04  -0.06     0.01   0.03   0.08 
   27    8    -0.02  -0.00   0.00     0.06  -0.03  -0.04    -0.07   0.04   0.14 
   28    6    -0.01  -0.04   0.01     0.03  -0.02   0.04     0.03  -0.08   0.07 
   29    6     0.01   0.03   0.00    -0.09  -0.01   0.01     0.01   0.03   0.08 
   30    6     0.02   0.01  -0.01    -0.12   0.03  -0.02    -0.00   0.08   0.09 
   31    8     0.02  -0.02   0.01    -0.15   0.04  -0.05    -0.06  -0.02  -0.04 
   32    6    -0.00  -0.02  -0.01     0.03   0.01   0.14     0.05  -0.01  -0.07 
   33    6     0.02   0.03  -0.01     0.05   0.03   0.01     0.13   0.04  -0.14 
   34    1    -0.34  -0.15   0.08    -0.01   0.13   0.00     0.03   0.04  -0.01 
   35    1     0.16   0.31   0.29     0.00  -0.22   0.01    -0.01  -0.09  -0.03 
   36    1     0.11   0.06   0.04     0.17   0.45  -0.05     0.45   0.10  -0.01 
   37    1    -0.05  -0.07   0.08    -0.17  -0.43  -0.07    -0.12  -0.50   0.08 
   38    1    -0.06  -0.06   0.02     0.06   0.26   0.17     0.01   0.13  -0.10 
   39    1    -0.04   0.05  -0.06     0.03  -0.08   0.20    -0.03  -0.07  -0.12 
   40    1    -0.07   0.01   0.01     0.03   0.02  -0.04     0.02   0.01  -0.01 
   41    1     0.02  -0.02   0.00     0.01  -0.01  -0.00     0.00   0.00  -0.01 
   42    1     0.05  -0.03  -0.02     0.01  -0.01  -0.01    -0.01   0.01   0.00 
   43    1     0.05  -0.03  -0.02     0.01  -0.01  -0.01    -0.01   0.01   0.00 
   44    1    -0.02   0.12   0.15    -0.05   0.03  -0.03    -0.00  -0.02  -0.07 
   45    1    -0.36  -0.23  -0.06    -0.05   0.04   0.03     0.10   0.10   0.01 
   46    1    -0.10   0.11   0.05    -0.06   0.00   0.00     0.01  -0.01  -0.00 
   47    1    -0.08   0.06   0.01    -0.05   0.01   0.09     0.00  -0.00   0.01 
   48    1     0.09  -0.13   0.12    -0.06   0.04   0.00    -0.07   0.06   0.01 
   49    1     0.09  -0.16   0.17    -0.00   0.02   0.06    -0.03   0.04  -0.00 
   50    1    -0.00  -0.01  -0.03    -0.09   0.00   0.09    -0.18  -0.03  -0.09 
   51    1     0.00   0.00  -0.02     0.10   0.00   0.02     0.08  -0.00  -0.07 
   52    1     0.02  -0.00  -0.03    -0.04   0.03   0.09     0.05  -0.00  -0.04 
   53    1    -0.01   0.00  -0.01     0.04   0.01   0.05     0.07   0.00  -0.05 
   54    1    -0.01  -0.00   0.02     0.10   0.00   0.01     0.07   0.03   0.15 
   55    1    -0.02   0.10  -0.01     0.12  -0.02  -0.03     0.06   0.17  -0.00 
                     52                     53                     54 
                      A                      A                      A 
 Frequencies --    591.7112               602.2227               616.3021 
 Red. masses --      3.3060                 3.0663                 3.8119 
 Frc consts  --      0.6820                 0.6552                 0.8531 
 IR Inten    --      0.0000                 0.0000                 0.0000 
  Atom  AN       X      Y      Z        X      Y      Z        X      Y      Z 
    1    6    -0.03  -0.00   0.00    -0.02  -0.01   0.00     0.00   0.03   0.07 
    2    6    -0.01   0.06  -0.00    -0.02  -0.08  -0.02     0.00   0.01   0.05 
    3    6     0.09  -0.03  -0.07    -0.02  -0.06  -0.03     0.00   0.01  -0.01 
    4    6     0.04  -0.09   0.03     0.03   0.03   0.03     0.01  -0.01  -0.00 
    5    8    -0.00  -0.00  -0.02     0.00  -0.00   0.00     0.02  -0.01  -0.02 
    6    6     0.00  -0.00  -0.00    -0.01   0.00   0.00    -0.00   0.00  -0.00 
    7    8    -0.00   0.01  -0.01    -0.00   0.00   0.00    -0.02   0.02  -0.04 
    8    8     0.02  -0.01  -0.01    -0.00   0.00  -0.00     0.04  -0.02  -0.04 
    9    6    -0.00   0.00  -0.01     0.00   0.00  -0.00    -0.02  -0.00  -0.02 
   10    6     0.02   0.04   0.05     0.02   0.00   0.01    -0.05   0.07   0.04 
   11    6    -0.01   0.00   0.03     0.01  -0.01   0.00    -0.06   0.02   0.08 
   12    6    -0.00   0.00   0.02     0.01  -0.00   0.00     0.00  -0.01   0.06 
   13    6    -0.01   0.00   0.00     0.01  -0.01  -0.02     0.02  -0.02   0.00 
   14    8     0.01  -0.02  -0.00    -0.04  -0.04  -0.00     0.03   0.02  -0.06 
   15    6     0.02   0.03  -0.01     0.09   0.17   0.03     0.02  -0.10  -0.01 
   16    8    -0.01  -0.00  -0.05    -0.04  -0.03  -0.01     0.05  -0.01  -0.01 
   17    6     0.01  -0.02   0.00     0.01  -0.00  -0.01    -0.01   0.00  -0.04 
   18    6    -0.02  -0.03   0.00     0.01  -0.01  -0.01    -0.01   0.01  -0.03 
   19    8    -0.01   0.03   0.03    -0.00   0.02   0.02    -0.03   0.01   0.04 
   20    8    -0.07  -0.01   0.01    -0.02   0.03   0.02    -0.01   0.06  -0.01 
   21    6     0.05  -0.00  -0.03     0.01   0.00   0.01     0.00   0.00  -0.01 
   22    8     0.05   0.04   0.02     0.04  -0.02   0.06     0.00  -0.05  -0.05 
   23    6     0.04  -0.07   0.02     0.03   0.02  -0.08     0.00   0.04   0.06 
   24    6    -0.02   0.03  -0.06     0.04  -0.12  -0.04     0.01  -0.27   0.07 
   25    6    -0.00   0.04  -0.05    -0.02   0.01  -0.03    -0.00   0.07  -0.01 
   26    6    -0.03  -0.12   0.03    -0.07   0.13   0.02     0.01   0.19  -0.06 
   27    8     0.01   0.04   0.04     0.05  -0.01  -0.01    -0.03   0.04   0.00 
   28    6     0.02   0.21   0.01     0.02  -0.11   0.01     0.00   0.05   0.03 
   29    6    -0.04  -0.07   0.06    -0.09  -0.00   0.02     0.04  -0.07   0.04 
   30    6    -0.06  -0.04   0.08    -0.08   0.01   0.01     0.02  -0.12   0.04 
   31    8    -0.08   0.04  -0.05    -0.07  -0.00   0.00     0.01   0.03  -0.04 
   32    6     0.04   0.09  -0.00     0.07   0.05   0.02    -0.05   0.03  -0.01 
   33    6    -0.00  -0.15  -0.01     0.09   0.09  -0.00    -0.06  -0.06  -0.03 
   34    1     0.02   0.14  -0.01    -0.03  -0.18  -0.01     0.24   0.17  -0.01 
   35    1    -0.03   0.00  -0.03    -0.02   0.19  -0.01    -0.13  -0.32  -0.14 
   36    1    -0.16  -0.32  -0.14    -0.32  -0.36  -0.11     0.08  -0.00   0.01 
   37    1     0.33   0.39  -0.21     0.14   0.05  -0.19    -0.03   0.05   0.05 
   38    1     0.05  -0.14   0.01    -0.09  -0.23   0.14     0.13   0.14  -0.13 
   39    1     0.03  -0.10   0.02    -0.00   0.20  -0.05     0.06  -0.19   0.10 
   40    1    -0.02  -0.02   0.01    -0.01  -0.01   0.01     0.06  -0.01  -0.07 
   41    1    -0.01   0.00   0.01    -0.00   0.00   0.00    -0.03   0.01   0.03 
   42    1     0.01  -0.01  -0.00    -0.01   0.00   0.00     0.01  -0.01   0.00 
   43    1     0.01  -0.01  -0.00    -0.01   0.00   0.00     0.02  -0.01  -0.00 
   44    1    -0.00   0.03   0.08     0.02  -0.01   0.02    -0.14   0.09   0.08 
   45    1    -0.10  -0.12   0.01     0.00  -0.03  -0.01    -0.21  -0.13   0.13 
   46    1     0.02   0.02   0.04     0.02  -0.01  -0.01     0.06  -0.04   0.00 
   47    1     0.02   0.01  -0.05     0.02  -0.01  -0.03     0.04  -0.03  -0.01 
   48    1     0.05  -0.06   0.03     0.04  -0.02  -0.03    -0.01   0.01  -0.05 
   49    1     0.02  -0.06   0.01     0.02  -0.01  -0.02     0.00   0.00  -0.04 
   50    1    -0.13   0.01  -0.01    -0.13   0.01   0.00     0.02   0.06  -0.01 
   51    1     0.07  -0.02  -0.01     0.08  -0.00   0.02    -0.07  -0.02   0.02 
   52    1    -0.00  -0.02   0.03    -0.04   0.01   0.08    -0.00  -0.05  -0.01 
   53    1     0.13  -0.02  -0.04     0.06   0.00   0.02     0.08  -0.04  -0.05 
   54    1     0.09   0.03   0.11     0.07  -0.03   0.14    -0.00  -0.11  -0.07 
   55    1     0.07  -0.41   0.09     0.03   0.48  -0.18     0.03   0.49  -0.04 
                     55                     56                     57 
                      A                      A                      A 
 Frequencies --    619.5653               636.9183               671.5326 
 Red. masses --      4.0913                 5.4563                 1.9233 
 Frc consts  --      0.9253                 1.3041                 0.5110 
 IR Inten    --      0.0000                 0.0000                 0.0000 
  Atom  AN       X      Y      Z        X      Y      Z        X      Y      Z 
    1    6     0.02  -0.02  -0.12     0.04   0.05  -0.03    -0.07  -0.08  -0.05 
    2    6    -0.02  -0.01  -0.05     0.01   0.03   0.02    -0.07   0.11   0.02 
    3    6     0.03   0.01  -0.01     0.00   0.04   0.03    -0.02  -0.01   0.01 
    4    6    -0.01  -0.01   0.04    -0.04  -0.03  -0.10    -0.02  -0.04  -0.01 
    5    8    -0.03   0.02   0.02    -0.01   0.01   0.00    -0.00   0.00   0.00 
    6    6     0.00  -0.00   0.00     0.01  -0.00  -0.00    -0.02   0.01   0.01 
    7    8     0.03  -0.03   0.06     0.01  -0.01   0.02     0.00  -0.01   0.02 
    8    8    -0.07   0.04   0.06    -0.02   0.01   0.02    -0.03   0.02  -0.00 
    9    6     0.03   0.00   0.04     0.01   0.01   0.01     0.02  -0.01  -0.01 
   10    6     0.07  -0.11  -0.07     0.01  -0.03  -0.03    -0.02  -0.00  -0.01 
   11    6     0.08  -0.03  -0.13     0.02  -0.01  -0.05    -0.02   0.02  -0.03 
   12    6    -0.00   0.01  -0.10    -0.01   0.01  -0.03     0.03  -0.01  -0.03 
   13    6    -0.03   0.03  -0.00    -0.02   0.01   0.02     0.04  -0.03  -0.03 
   14    8    -0.03  -0.02   0.10     0.04   0.05   0.04     0.02  -0.04   0.01 
   15    6    -0.04   0.10   0.00    -0.14  -0.18  -0.05     0.05   0.08  -0.01 
   16    8    -0.08   0.02   0.03     0.01   0.05   0.02    -0.02  -0.03   0.04 
   17    6     0.00   0.01   0.07    -0.01   0.01   0.04    -0.01   0.02   0.03 
   18    6     0.03  -0.01   0.06    -0.01  -0.01   0.03     0.07  -0.02   0.02 
   19    8     0.07  -0.04  -0.07     0.03  -0.01  -0.06     0.04  -0.01   0.03 
   20    8    -0.02   0.03   0.00     0.01   0.03  -0.00    -0.01  -0.00   0.00 
   21    6     0.03   0.00  -0.03    -0.07   0.01   0.07    -0.00  -0.00   0.00 
   22    8     0.01  -0.02  -0.07     0.01   0.01   0.17     0.00  -0.00   0.00 
   23    6     0.02   0.01   0.09    -0.02  -0.03  -0.23     0.01   0.01   0.01 
   24    6    -0.00  -0.16   0.04     0.06  -0.13  -0.04    -0.00   0.01  -0.01 
   25    6     0.00   0.05  -0.02    -0.03   0.04   0.01    -0.00  -0.02   0.00 
   26    6     0.00   0.08  -0.05    -0.05   0.07   0.08    -0.01   0.02  -0.00 
   27    8    -0.04   0.03  -0.01     0.11   0.02  -0.02    -0.00  -0.00  -0.01 
   28    6     0.01   0.12   0.05    -0.02   0.07  -0.18     0.01  -0.02   0.01 
   29    6     0.03  -0.05   0.05    -0.09  -0.06  -0.07     0.01   0.01   0.00 
   30    6     0.01  -0.09   0.03    -0.05  -0.10   0.05    -0.00  -0.01  -0.00 
   31    8    -0.00   0.03  -0.05     0.04   0.07   0.11     0.00  -0.02   0.00 
   32    6    -0.04   0.03   0.03     0.11  -0.03  -0.07     0.01  -0.03  -0.01 
   33    6    -0.05  -0.09  -0.03     0.02  -0.05   0.14     0.01   0.09  -0.01 
   34    1    -0.29  -0.17   0.01    -0.07   0.09   0.03    -0.03   0.41  -0.01 
   35    1     0.16   0.26   0.19     0.06  -0.18   0.08    -0.08  -0.40  -0.02 
   36    1     0.20   0.22   0.03    -0.16   0.18  -0.01    -0.05  -0.08  -0.00 
   37    1    -0.05  -0.03   0.08     0.16   0.07  -0.14     0.08   0.26  -0.01 
   38    1     0.02   0.01  -0.00    -0.12   0.22   0.07     0.14   0.49  -0.09 
   39    1     0.03   0.03   0.10    -0.19  -0.27  -0.32    -0.05  -0.45   0.00 
   40    1    -0.08   0.03   0.10    -0.02   0.02   0.02     0.01   0.02  -0.00 
   41    1     0.04  -0.02  -0.05     0.02  -0.01  -0.02     0.00   0.00  -0.02 
   42    1    -0.02   0.02   0.00    -0.00   0.00  -0.00    -0.03   0.02   0.01 
   43    1    -0.03   0.02   0.00    -0.01   0.00  -0.00    -0.03   0.02   0.01 
   44    1     0.20  -0.14  -0.14     0.07  -0.05  -0.05     0.01  -0.01  -0.02 
   45    1     0.32   0.23  -0.20     0.10   0.10  -0.06     0.01   0.06   0.01 
   46    1    -0.09   0.06  -0.01    -0.04   0.04   0.04     0.02  -0.03  -0.05 
   47    1    -0.06   0.04   0.03    -0.03   0.03   0.01     0.02  -0.03  -0.00 
   48    1    -0.02   0.01   0.09    -0.05   0.02   0.09    -0.01   0.05  -0.03 
   49    1     0.02  -0.01   0.07    -0.02  -0.00   0.04     0.12  -0.04  -0.01 
   50    1    -0.01   0.04   0.00    -0.08   0.02  -0.01    -0.01  -0.00   0.00 
   51    1    -0.02  -0.02  -0.00    -0.04  -0.01   0.09     0.02   0.01  -0.01 
   52    1     0.01  -0.04  -0.01    -0.10  -0.00   0.10    -0.00   0.01   0.00 
   53    1     0.09  -0.03  -0.05    -0.00  -0.01   0.06    -0.02   0.01   0.01 
   54    1     0.02  -0.06  -0.06     0.01   0.00   0.18     0.00   0.00   0.01 
   55    1     0.05   0.17   0.05    -0.09  -0.06  -0.22     0.03  -0.04   0.02 
                     58                     59                     60 
                      A                      A                      A 
 Frequencies --    682.5918               693.7550               703.7004 
 Red. masses --      2.6484                 4.2999                 3.0713 
 Frc consts  --      0.7270                 1.2193                 0.8961 
 IR Inten    --      0.0000                 0.0000                 0.0000 
  Atom  AN       X      Y      Z        X      Y      Z        X      Y      Z 
    1    6     0.09  -0.01   0.01     0.01   0.03  -0.03     0.03   0.17  -0.01 
    2    6     0.10  -0.01   0.10    -0.02  -0.01   0.03    -0.07  -0.06  -0.06 
    3    6    -0.03  -0.01   0.02     0.01   0.00  -0.02    -0.02  -0.01   0.05 
    4    6     0.04  -0.02   0.02     0.01  -0.03   0.05     0.05  -0.02   0.01 
    5    8    -0.01   0.00  -0.00    -0.00   0.00   0.00     0.00   0.00   0.00 
    6    6     0.03  -0.02  -0.02    -0.00   0.00   0.00    -0.02   0.01   0.01 
    7    8     0.01  -0.00  -0.00     0.00  -0.01   0.01    -0.00  -0.01   0.02 
    8    8     0.01  -0.01   0.02    -0.02   0.01   0.00    -0.03   0.01  -0.01 
    9    6    -0.02  -0.00   0.02     0.01   0.00  -0.00     0.05   0.03  -0.01 
   10    6     0.08  -0.01   0.03    -0.00  -0.01  -0.01    -0.04  -0.01  -0.03 
   11    6     0.05  -0.02  -0.02    -0.01   0.00  -0.02    -0.03  -0.00  -0.02 
   12    6    -0.05   0.03  -0.01     0.01  -0.00  -0.02     0.03  -0.03  -0.02 
   13    6    -0.08   0.06   0.07     0.01  -0.01   0.00     0.04  -0.04  -0.02 
   14    8    -0.04   0.04   0.05     0.02  -0.00   0.01     0.08   0.02  -0.00 
   15    6    -0.08  -0.01  -0.01    -0.01  -0.01  -0.02    -0.08  -0.18  -0.06 
   16    8    -0.02   0.05  -0.12    -0.02   0.01   0.00    -0.00   0.02   0.07 
   17    6     0.01  -0.06  -0.00    -0.01   0.01   0.03    -0.02   0.06   0.05 
   18    6    -0.06  -0.00   0.03     0.02  -0.01   0.02     0.02  -0.00   0.00 
   19    8     0.01   0.00  -0.12     0.02  -0.01  -0.02    -0.01  -0.01   0.01 
   20    8     0.00  -0.00  -0.00    -0.00   0.01  -0.04    -0.04  -0.02  -0.01 
   21    6     0.01  -0.00  -0.01    -0.00   0.02  -0.01     0.05  -0.01  -0.03 
   22    8    -0.00  -0.01  -0.02    -0.03   0.03   0.00     0.01  -0.02  -0.02 
   23    6    -0.00   0.03   0.03    -0.06  -0.01   0.02     0.02   0.02   0.10 
   24    6    -0.01   0.02   0.01    -0.03  -0.10   0.08    -0.03   0.07   0.00 
   25    6     0.01  -0.03   0.01     0.02   0.16   0.02     0.01  -0.07   0.00 
   26    6     0.01   0.04  -0.02     0.07  -0.16   0.02    -0.01   0.07  -0.02 
   27    8    -0.01   0.00   0.00     0.01  -0.09   0.05    -0.01  -0.02  -0.06 
   28    6    -0.00  -0.06   0.03    -0.01  -0.10  -0.05     0.04  -0.06   0.06 
   29    6     0.01   0.01   0.01     0.04  -0.06  -0.05    -0.01   0.02   0.02 
   30    6     0.00  -0.01   0.00     0.02   0.32  -0.10    -0.02  -0.03  -0.04 
   31    8    -0.02  -0.03  -0.02    -0.05  -0.03   0.01    -0.02  -0.00  -0.01 
   32    6    -0.02   0.00  -0.01     0.04   0.17  -0.01     0.02   0.07   0.00 
   33    6     0.01   0.08  -0.03    -0.03  -0.13   0.06    -0.01   0.02   0.03 
   34    1     0.19   0.33   0.07     0.07   0.19   0.00    -0.20  -0.22  -0.02 
   35    1     0.05  -0.45   0.02    -0.06  -0.19  -0.02     0.02   0.04   0.05 
   36    1    -0.23  -0.47  -0.04    -0.13   0.01  -0.05    -0.36  -0.36  -0.04 
   37    1     0.07   0.16  -0.05     0.11   0.08  -0.13     0.25   0.50  -0.11 
   38    1     0.10  -0.01  -0.06     0.03  -0.00   0.04     0.06  -0.03  -0.01 
   39    1     0.05  -0.15   0.07    -0.01  -0.25   0.04     0.08   0.10   0.04 
   40    1    -0.07  -0.04   0.07    -0.00   0.01   0.01     0.03   0.03  -0.03 
   41    1     0.02  -0.01  -0.00     0.01  -0.00  -0.02     0.01   0.00  -0.02 
   42    1     0.03  -0.02  -0.01    -0.01   0.01   0.00    -0.03   0.02   0.01 
   43    1     0.04  -0.02  -0.02    -0.02   0.01   0.00    -0.04   0.03   0.01 
   44    1     0.07  -0.02   0.03     0.03  -0.02  -0.01     0.03  -0.04  -0.04 
   45    1     0.05  -0.09  -0.14     0.03   0.05  -0.02     0.06   0.15   0.07 
   46    1    -0.10   0.08   0.07    -0.01   0.00   0.00     0.05  -0.01   0.01 
   47    1    -0.09   0.08   0.06     0.00  -0.00   0.01     0.05  -0.02  -0.06 
   48    1     0.07  -0.14   0.08    -0.02   0.02   0.03    -0.08   0.11   0.03 
   49    1    -0.11  -0.00   0.13     0.02  -0.01   0.01     0.07  -0.02  -0.06 
   50    1     0.03  -0.01   0.00     0.11   0.04  -0.03    -0.01  -0.02  -0.00 
   51    1     0.03   0.01  -0.03    -0.22  -0.06   0.08     0.10   0.02  -0.08 
   52    1     0.03   0.02  -0.03     0.01  -0.11  -0.05     0.06   0.03  -0.04 
   53    1    -0.03   0.02   0.01     0.15  -0.09  -0.13    -0.04   0.03   0.01 
   54    1    -0.00  -0.01  -0.03    -0.07   0.00  -0.07     0.01  -0.01  -0.01 
   55    1     0.02   0.02   0.03    -0.12   0.57  -0.11     0.05   0.04   0.10 
                     61                     62                     63 
                      A                      A                      A 
 Frequencies --    711.7833               723.4378               728.1059 
 Red. masses --      4.5246                 3.1491                 5.0483 
 Frc consts  --      1.3506                 0.9710                 1.5768 
 IR Inten    --      0.0000                 0.0000                 0.0000 
  Atom  AN       X      Y      Z        X      Y      Z        X      Y      Z 
    1    6    -0.01  -0.05   0.01    -0.01   0.07  -0.02    -0.02  -0.06  -0.01 
    2    6     0.02  -0.01  -0.01    -0.04   0.00   0.04     0.01   0.01   0.02 
    3    6    -0.00  -0.02  -0.02     0.07  -0.04  -0.07    -0.01   0.04  -0.02 
    4    6     0.01   0.03  -0.01     0.04   0.00   0.07    -0.00  -0.03   0.01 
    5    8     0.00   0.00  -0.00     0.00  -0.00   0.00    -0.01  -0.00   0.01 
    6    6     0.01  -0.00  -0.00    -0.02   0.01   0.01     0.00   0.00  -0.00 
    7    8    -0.00   0.00  -0.01    -0.00  -0.02   0.03     0.02   0.03   0.01 
    8    8     0.01  -0.01   0.00    -0.04   0.00  -0.01     0.02   0.04   0.01 
    9    6    -0.01   0.00   0.00     0.06   0.04  -0.01    -0.09  -0.13  -0.01 
   10    6     0.00   0.00   0.00    -0.02  -0.00  -0.01     0.01  -0.00   0.01 
   11    6     0.00  -0.00   0.01    -0.02  -0.00  -0.02     0.02   0.03  -0.01 
   12    6    -0.01   0.01   0.02     0.02  -0.04  -0.03     0.02   0.04  -0.00 
   13    6    -0.01   0.01   0.00     0.03  -0.03  -0.01     0.00   0.02   0.00 
   14    8    -0.02  -0.01   0.00     0.04  -0.03  -0.01    -0.03   0.00  -0.00 
   15    6     0.02   0.03   0.01     0.01   0.01  -0.05     0.04   0.06   0.03 
   16    8     0.01  -0.01  -0.00    -0.04   0.01   0.01     0.00  -0.00  -0.01 
   17    6     0.00  -0.01  -0.02    -0.01   0.05   0.04    -0.00  -0.03  -0.02 
   18    6    -0.01   0.00  -0.01     0.03  -0.01   0.01     0.00  -0.00   0.00 
   19    8    -0.00   0.01   0.01    -0.01  -0.00   0.02     0.01  -0.00  -0.00 
   20    8    -0.05  -0.01  -0.08     0.09   0.00  -0.01    -0.05  -0.04  -0.02 
   21    6     0.13  -0.00  -0.10     0.01  -0.01   0.00    -0.00  -0.03   0.01 
   22    8    -0.05  -0.01  -0.02    -0.02  -0.02  -0.02    -0.00  -0.04   0.04 
   23    6    -0.11   0.05   0.18    -0.12  -0.01  -0.10     0.02  -0.01   0.03 
   24    6    -0.11  -0.02   0.17    -0.00   0.05   0.06    -0.03   0.17  -0.03 
   25    6     0.08   0.02   0.08     0.04  -0.05   0.06     0.02  -0.17   0.04 
   26    6     0.11   0.01  -0.02     0.05   0.09  -0.02     0.01   0.23  -0.03 
   27    8     0.08  -0.01  -0.08     0.03   0.05   0.10     0.00  -0.01  -0.03 
   28    6     0.03   0.06  -0.10    -0.12  -0.03  -0.09     0.07  -0.15  -0.00 
   29    6    -0.01  -0.03  -0.08    -0.01  -0.03  -0.05     0.02  -0.04  -0.01 
   30    6    -0.13  -0.09  -0.00    -0.01  -0.04   0.11    -0.00  -0.03  -0.01 
   31    8    -0.14   0.06   0.05    -0.03   0.01  -0.02     0.00   0.07  -0.01 
   32    6     0.13  -0.10   0.01    -0.05   0.04   0.02     0.08   0.25  -0.05 
   33    6     0.11   0.07   0.10     0.04  -0.02  -0.07    -0.09  -0.24   0.10 
   34    1     0.01  -0.03  -0.01     0.05   0.36   0.01     0.12   0.14  -0.00 
   35    1     0.02   0.04  -0.00    -0.12  -0.11  -0.05    -0.05  -0.06  -0.06 
   36    1    -0.18   0.24  -0.05     0.15  -0.27  -0.06     0.05   0.51   0.01 
   37    1     0.10  -0.20  -0.19    -0.04  -0.23  -0.00    -0.03  -0.15  -0.06 
   38    1    -0.11   0.14   0.19    -0.01  -0.49   0.02    -0.07  -0.09   0.09 
   39    1    -0.10   0.02  -0.19     0.07   0.13   0.12    -0.07  -0.19  -0.07 
   40    1     0.00  -0.00  -0.01     0.02   0.02  -0.01    -0.01  -0.02   0.01 
   41    1    -0.01   0.00   0.01     0.02   0.00  -0.03    -0.00  -0.02  -0.01 
   42    1     0.01  -0.01  -0.00    -0.03   0.02   0.00    -0.02   0.01   0.01 
   43    1     0.02  -0.01  -0.00    -0.05   0.03   0.02     0.02  -0.02  -0.01 
   44    1    -0.01   0.01   0.01     0.04  -0.03  -0.02    -0.03   0.01   0.02 
   45    1    -0.01  -0.03   0.00     0.06   0.14   0.04    -0.10  -0.16  -0.07 
   46    1     0.00   0.00   0.01     0.04  -0.00   0.02    -0.09  -0.01  -0.08 
   47    1    -0.00   0.01  -0.01     0.02   0.00  -0.05    -0.00  -0.06   0.11 
   48    1     0.01  -0.02  -0.02    -0.01   0.06   0.02    -0.01  -0.04  -0.00 
   49    1    -0.03   0.02  -0.01     0.04  -0.01  -0.03    -0.03   0.01   0.03 
   50    1     0.26   0.01  -0.05     0.20  -0.00   0.01    -0.02  -0.05  -0.01 
   51    1    -0.08  -0.01  -0.09    -0.03   0.03  -0.04     0.13   0.08  -0.11 
   52    1     0.23  -0.06  -0.24     0.07   0.02  -0.08     0.06   0.10  -0.06 
   53    1     0.05  -0.02  -0.15    -0.12   0.03   0.02    -0.25   0.10   0.12 
   54    1    -0.12  -0.03  -0.18    -0.06  -0.04  -0.11    -0.03  -0.04  -0.02 
   55    1    -0.23  -0.17   0.22    -0.22  -0.21  -0.05    -0.00  -0.05   0.04 
                     64                     65                     66 
                      A                      A                      A 
 Frequencies --    730.4135               757.1440               793.9884 
 Red. masses --      5.0446                 1.7856                 3.2743 
 Frc consts  --      1.5857                 0.6031                 1.2162 
 IR Inten    --      0.0000                 0.0000                 0.0000 
  Atom  AN       X      Y      Z        X      Y      Z        X      Y      Z 
    1    6    -0.00   0.07  -0.01    -0.01   0.03   0.01     0.01  -0.04   0.06 
    2    6    -0.04  -0.01  -0.02    -0.03  -0.01   0.08     0.07  -0.01   0.00 
    3    6     0.02  -0.02  -0.00    -0.05   0.03   0.01     0.01   0.02  -0.01 
    4    6     0.01   0.00   0.01     0.05   0.05  -0.05    -0.04  -0.03   0.01 
    5    8    -0.02  -0.01   0.03    -0.00  -0.01   0.01    -0.02  -0.03   0.03 
    6    6    -0.01   0.02   0.02    -0.01   0.01   0.01    -0.02   0.01   0.03 
    7    8     0.08   0.07   0.06     0.02  -0.02   0.04     0.06  -0.07   0.15 
    8    8     0.03   0.14  -0.00    -0.03   0.02  -0.02    -0.10   0.06  -0.10 
    9    6    -0.24  -0.40  -0.06     0.03  -0.01  -0.02     0.13  -0.00  -0.10 
   10    6    -0.01  -0.01  -0.00    -0.01   0.01   0.01    -0.00   0.06   0.06 
   11    6     0.05   0.08  -0.04    -0.01   0.01  -0.03    -0.03   0.05  -0.04 
   12    6     0.13   0.09  -0.05     0.03  -0.02  -0.04     0.05  -0.09  -0.09 
   13    6     0.07   0.02  -0.03     0.02  -0.02   0.01     0.01  -0.01   0.07 
   14    8     0.01   0.01   0.00     0.02  -0.03  -0.01    -0.00   0.00  -0.02 
   15    6    -0.02  -0.05  -0.00     0.01   0.02  -0.04     0.02  -0.00   0.01 
   16    8     0.01   0.01   0.04    -0.02   0.00  -0.01     0.01   0.00  -0.07 
   17    6    -0.03  -0.03   0.01    -0.01   0.02   0.03    -0.00  -0.01  -0.01 
   18    6     0.01  -0.01   0.00    -0.00  -0.01   0.01    -0.06   0.03   0.01 
   19    8    -0.01   0.01  -0.02    -0.01   0.00   0.00    -0.04   0.04  -0.02 
   20    8     0.03   0.01   0.00    -0.04  -0.00   0.00     0.01  -0.01   0.00 
   21    6     0.01   0.01  -0.01    -0.00   0.00  -0.00     0.01   0.00  -0.01 
   22    8    -0.00   0.01  -0.02     0.01   0.01   0.02    -0.00   0.01  -0.01 
   23    6    -0.03   0.00  -0.02     0.05   0.01   0.05    -0.01  -0.06   0.01 
   24    6     0.00  -0.04   0.03     0.00  -0.02  -0.02    -0.01   0.04   0.01 
   25    6     0.01   0.04   0.00    -0.02   0.02  -0.03     0.00   0.01   0.00 
   26    6     0.01  -0.05   0.00    -0.02  -0.05   0.01    -0.00  -0.06   0.01 
   27    8     0.01   0.01   0.02    -0.01  -0.01  -0.05     0.01   0.02  -0.01 
   28    6    -0.04   0.04  -0.01     0.06   0.03   0.03    -0.01  -0.03  -0.00 
   29    6    -0.01   0.01  -0.01     0.00   0.04   0.01    -0.02   0.09  -0.02 
   30    6    -0.01  -0.00   0.02    -0.00  -0.03  -0.03    -0.02  -0.09   0.04 
   31    8    -0.01  -0.02   0.00     0.01   0.01   0.01     0.01   0.02   0.00 
   32    6    -0.03  -0.06   0.02     0.02  -0.07  -0.03     0.00   0.04  -0.00 
   33    6     0.04   0.07  -0.04    -0.02  -0.02   0.03     0.00  -0.02   0.01 
   34    1    -0.09  -0.03  -0.01     0.15   0.42   0.02     0.20  -0.32   0.01 
   35    1    -0.02   0.04   0.00    -0.16  -0.34  -0.11     0.04   0.27  -0.03 
   36    1    -0.02  -0.25  -0.02    -0.04   0.17   0.02     0.01  -0.08  -0.01 
   37    1     0.05   0.10   0.00    -0.12  -0.18   0.01    -0.03  -0.14  -0.01 
   38    1     0.02  -0.07  -0.02    -0.13  -0.58   0.04     0.07   0.36  -0.05 
   39    1     0.05   0.12   0.06     0.01   0.30  -0.13    -0.02  -0.27   0.05 
   40    1    -0.01  -0.01   0.02     0.00   0.00   0.01    -0.01  -0.02   0.03 
   41    1     0.01  -0.05  -0.07     0.03  -0.01  -0.05     0.14  -0.07  -0.22 
   42    1    -0.12   0.07   0.05    -0.04   0.03   0.01    -0.15   0.12   0.02 
   43    1    -0.02  -0.01  -0.02    -0.05   0.03   0.01    -0.17   0.11   0.03 
   44    1    -0.06   0.00   0.02     0.02  -0.02   0.01    -0.04   0.03   0.12 
   45    1    -0.27  -0.37  -0.12     0.00   0.05  -0.00    -0.12  -0.06  -0.02 
   46    1    -0.22  -0.07  -0.27    -0.01   0.01   0.01    -0.02   0.02   0.07 
   47    1     0.06  -0.22   0.28     0.02  -0.01   0.01    -0.02   0.04   0.05 
   48    1    -0.09   0.01   0.04     0.01   0.00   0.03     0.06  -0.07   0.01 
   49    1    -0.01  -0.01   0.05    -0.02   0.02   0.00    -0.11   0.07   0.04 
   50    1     0.05   0.01   0.01    -0.08  -0.00  -0.01     0.03   0.00   0.00 
   51    1    -0.04  -0.02   0.02     0.02  -0.01   0.01    -0.01  -0.01   0.00 
   52    1     0.00  -0.03  -0.01    -0.03  -0.01   0.03     0.01  -0.01  -0.01 
   53    1     0.06  -0.02  -0.04     0.06  -0.01  -0.01     0.03  -0.01  -0.02 
   54    1    -0.00   0.00  -0.02     0.02   0.02   0.05     0.00   0.02   0.01 
   55    1    -0.05  -0.02  -0.02     0.09   0.04   0.04    -0.04   0.35  -0.08 
                     67                     68                     69 
                      A                      A                      A 
 Frequencies --    796.7788               821.2109               827.0269 
 Red. masses --      3.5536                 4.2946                 2.7229 
 Frc consts  --      1.3292                 1.7064                 1.0973 
 IR Inten    --      0.0000                 0.0000                 0.0000 
  Atom  AN       X      Y      Z        X      Y      Z        X      Y      Z 
    1    6     0.00  -0.03   0.03    -0.01  -0.01   0.00    -0.03   0.01  -0.04 
    2    6     0.04   0.00  -0.02     0.01   0.02   0.02    -0.10   0.01  -0.04 
    3    6    -0.01  -0.00   0.01     0.04   0.02  -0.02     0.01  -0.08  -0.00 
    4    6    -0.00  -0.00  -0.00    -0.02  -0.02  -0.12     0.02   0.04  -0.02 
    5    8    -0.01  -0.02   0.02     0.00  -0.00   0.00    -0.01   0.01  -0.01 
    6    6    -0.01   0.00   0.02     0.00   0.00  -0.00     0.00  -0.00  -0.00 
    7    8     0.03  -0.04   0.08    -0.00   0.00  -0.00     0.00  -0.02   0.02 
    8    8    -0.06   0.03  -0.06     0.00  -0.00   0.00    -0.02  -0.00  -0.02 
    9    6     0.07  -0.00  -0.06    -0.01  -0.00   0.00     0.05   0.05  -0.01 
   10    6    -0.00   0.03   0.03    -0.00  -0.01  -0.01     0.01   0.03   0.04 
   11    6    -0.01   0.03  -0.02     0.02  -0.01   0.00    -0.04   0.07  -0.01 
   12    6     0.03  -0.05  -0.04     0.00   0.01   0.00    -0.05  -0.05  -0.03 
   13    6     0.00  -0.01   0.03    -0.01  -0.00  -0.01     0.03   0.02   0.03 
   14    8    -0.00   0.01  -0.01     0.01  -0.01  -0.01    -0.09   0.06   0.03 
   15    6     0.01  -0.01   0.01     0.00   0.02  -0.02    -0.01  -0.03   0.12 
   16    8     0.01  -0.00  -0.03    -0.01   0.01   0.00     0.11  -0.03   0.02 
   17    6    -0.00  -0.01  -0.01    -0.01   0.02   0.01     0.04  -0.14  -0.07 
   18    6    -0.03   0.02   0.00    -0.01   0.00  -0.00     0.08  -0.01   0.04 
   19    8    -0.03   0.02   0.00     0.00  -0.00   0.01     0.04  -0.01  -0.08 
   20    8    -0.02   0.01  -0.00     0.10   0.02   0.05     0.02   0.00   0.00 
   21    6    -0.03  -0.01   0.02     0.18  -0.02  -0.14     0.03  -0.00  -0.02 
   22    8     0.00  -0.02   0.01     0.03  -0.01  -0.05     0.00  -0.00  -0.01 
   23    6     0.02   0.12  -0.03    -0.08   0.04   0.10    -0.03   0.00  -0.00 
   24    6     0.01  -0.07  -0.01    -0.02  -0.00   0.07    -0.01  -0.00   0.02 
   25    6     0.00  -0.04  -0.00    -0.08  -0.02  -0.05    -0.01   0.00   0.00 
   26    6     0.00   0.16  -0.02    -0.22   0.02   0.00    -0.02  -0.01   0.00 
   27    8    -0.01  -0.05   0.02     0.03  -0.03  -0.01     0.00   0.01   0.01 
   28    6     0.02   0.08   0.00    -0.08  -0.01   0.04    -0.03  -0.02   0.00 
   29    6     0.04  -0.23   0.04    -0.19  -0.04   0.04    -0.03   0.02  -0.00 
   30    6     0.03   0.21  -0.08    -0.06   0.10  -0.02    -0.01  -0.01   0.02 
   31    8    -0.03  -0.05   0.00     0.15  -0.01   0.10     0.03  -0.00   0.00 
   32    6     0.00  -0.06   0.02    -0.03   0.04  -0.07     0.00   0.03   0.00 
   33    6     0.01   0.04  -0.00     0.02  -0.04   0.03     0.00   0.01  -0.02 
   34    1    -0.01  -0.12   0.00     0.05   0.01   0.01    -0.23   0.07  -0.03 
   35    1     0.05   0.06   0.00     0.01   0.01   0.01    -0.10  -0.24  -0.04 
   36    1    -0.03   0.05   0.01     0.12  -0.13  -0.01     0.12   0.36   0.03 
   37    1     0.02   0.08   0.01    -0.05  -0.29  -0.00     0.17   0.45   0.01 
   38    1    -0.03   0.06   0.04     0.07  -0.05  -0.27    -0.04  -0.18   0.01 
   39    1    -0.00   0.13  -0.02     0.00  -0.17  -0.07     0.02   0.32  -0.06 
   40    1    -0.00  -0.01   0.01     0.01   0.00  -0.00    -0.04  -0.02   0.03 
   41    1     0.08  -0.04  -0.12    -0.00   0.00   0.01     0.03  -0.01  -0.03 
   42    1    -0.08   0.06   0.01     0.00  -0.00  -0.00    -0.01   0.01  -0.00 
   43    1    -0.09   0.06   0.01     0.01  -0.00  -0.00    -0.02   0.02   0.01 
   44    1    -0.03   0.02   0.07     0.01  -0.01  -0.01    -0.12   0.09   0.07 
   45    1    -0.07  -0.04  -0.00     0.01  -0.01   0.00    -0.15  -0.11  -0.07 
   46    1    -0.01   0.01   0.04     0.01   0.01   0.02    -0.05  -0.07  -0.09 
   47    1    -0.01   0.02   0.02     0.00   0.01  -0.03    -0.09   0.02   0.20 
   48    1     0.03  -0.04  -0.01    -0.01   0.02   0.01     0.04  -0.13  -0.09 
   49    1    -0.07   0.04   0.01     0.01  -0.00  -0.02     0.00  -0.01   0.18 
   50    1    -0.06  -0.01  -0.00     0.19   0.02   0.06     0.05   0.01   0.01 
   51    1     0.03   0.02  -0.02     0.43  -0.01  -0.16     0.03  -0.00  -0.02 
   52    1    -0.02   0.03   0.01     0.04   0.05   0.06     0.02  -0.00  -0.01 
   53    1    -0.09   0.03   0.06     0.27   0.01  -0.07     0.04  -0.00  -0.02 
   54    1    -0.01  -0.06  -0.02     0.17   0.04   0.26     0.01   0.01   0.02 
   55    1     0.05  -0.78   0.16    -0.15  -0.09   0.14    -0.04   0.04  -0.01 
                     70                     71                     72 
                      A                      A                      A 
 Frequencies --    858.7252               860.6806               867.1331 
 Red. masses --      1.8211                 2.0671                 2.4769 
 Frc consts  --      0.7912                 0.9022                 1.0973 
 IR Inten    --      0.0000                 0.0000                 0.0000 
  Atom  AN       X      Y      Z        X      Y      Z        X      Y      Z 
    1    6     0.01  -0.06   0.04     0.03  -0.08  -0.01     0.01  -0.03   0.01 
    2    6     0.03  -0.01   0.03     0.04  -0.01   0.02     0.00  -0.01   0.03 
    3    6     0.01  -0.06   0.00     0.01  -0.08   0.01     0.00  -0.05   0.00 
    4    6    -0.00   0.02  -0.01     0.01   0.02  -0.01    -0.00   0.04  -0.02 
    5    8     0.01   0.01  -0.02    -0.00  -0.01   0.02    -0.00  -0.01   0.01 
    6    6    -0.00   0.00  -0.00     0.01  -0.00   0.00     0.00  -0.00  -0.00 
    7    8    -0.00   0.01  -0.01     0.01  -0.01   0.03     0.00  -0.00   0.01 
    8    8     0.01   0.01   0.01    -0.01   0.01  -0.02    -0.00   0.00  -0.00 
    9    6    -0.03  -0.04   0.00    -0.00  -0.00  -0.02    -0.00   0.00  -0.00 
   10    6     0.01   0.00   0.01    -0.02  -0.01  -0.02    -0.01  -0.01  -0.01 
   11    6    -0.15  -0.06  -0.03     0.11  -0.00   0.02     0.06   0.01   0.00 
   12    6     0.04   0.04  -0.00     0.01   0.01   0.02    -0.00   0.00   0.00 
   13    6     0.07  -0.00   0.04    -0.09  -0.01  -0.02    -0.04  -0.01  -0.00 
   14    8     0.01  -0.01  -0.01     0.03  -0.02  -0.01     0.02  -0.01  -0.00 
   15    6     0.00  -0.00  -0.01     0.00  -0.01  -0.04    -0.01  -0.01  -0.03 
   16    8    -0.02  -0.01  -0.06    -0.05   0.01  -0.01    -0.02   0.00  -0.00 
   17    6     0.03   0.02   0.05    -0.04   0.07  -0.00    -0.02   0.03   0.00 
   18    6    -0.04  -0.03  -0.01    -0.04   0.03  -0.02    -0.01   0.01  -0.00 
   19    8    -0.02   0.04   0.00    -0.01  -0.01   0.06     0.01  -0.00   0.01 
   20    8     0.01   0.00   0.00     0.01   0.01  -0.00     0.02  -0.02   0.01 
   21    6     0.01  -0.00  -0.01     0.01   0.01  -0.01     0.01  -0.02   0.00 
   22    8     0.00  -0.00  -0.01    -0.00   0.00  -0.01    -0.00  -0.01  -0.00 
   23    6    -0.02  -0.00  -0.01    -0.03   0.07  -0.03    -0.00  -0.19   0.03 
   24    6    -0.00   0.00   0.01     0.00  -0.05   0.02    -0.01   0.12  -0.02 
   25    6    -0.00  -0.00   0.00    -0.00   0.02  -0.00     0.00  -0.05   0.01 
   26    6    -0.01  -0.00   0.00    -0.01  -0.04   0.01    -0.00   0.08  -0.01 
   27    8    -0.00   0.00   0.01    -0.01   0.01   0.01     0.00  -0.01   0.01 
   28    6    -0.02  -0.00   0.00    -0.02  -0.08   0.02    -0.04   0.16  -0.02 
   29    6    -0.01   0.00   0.00    -0.01   0.06  -0.00    -0.00  -0.11   0.02 
   30    6     0.00   0.00   0.01     0.00  -0.03   0.02     0.01   0.06  -0.02 
   31    8     0.01  -0.00  -0.01     0.02   0.00  -0.02    -0.00  -0.01   0.02 
   32    6     0.00   0.02   0.00     0.01   0.06  -0.00    -0.01  -0.07   0.01 
   33    6     0.01   0.01  -0.02     0.00   0.00  -0.03     0.03   0.04  -0.02 
   34    1     0.13  -0.17   0.02    -0.03  -0.09   0.03     0.08  -0.07   0.02 
   35    1    -0.02  -0.06  -0.05     0.09  -0.23   0.06    -0.03  -0.12  -0.02 
   36    1     0.05   0.33   0.02     0.05   0.44   0.03     0.05   0.26   0.02 
   37    1     0.14   0.35  -0.01     0.18   0.45  -0.02     0.10   0.26  -0.00 
   38    1    -0.01   0.06  -0.01    -0.03   0.01   0.03    -0.01  -0.01  -0.03 
   39    1    -0.01   0.13  -0.03    -0.01   0.23  -0.05    -0.01   0.11  -0.05 
   40    1    -0.01   0.01   0.00     0.03   0.01  -0.02     0.01   0.00  -0.00 
   41    1    -0.02   0.01   0.02     0.03  -0.02  -0.04     0.01  -0.00  -0.01 
   42    1     0.00  -0.01   0.00    -0.02   0.02  -0.00    -0.00   0.00  -0.00 
   43    1     0.01  -0.01  -0.00    -0.02   0.01  -0.00    -0.00   0.00  -0.00 
   44    1     0.20  -0.08  -0.04    -0.06   0.00  -0.00    -0.03   0.00  -0.00 
   45    1     0.28   0.57   0.12    -0.10  -0.30  -0.03    -0.07  -0.18  -0.04 
   46    1    -0.07  -0.03  -0.06     0.07   0.11   0.18     0.05   0.05   0.10 
   47    1     0.14  -0.16   0.13    -0.01   0.10  -0.26    -0.01   0.06  -0.13 
   48    1     0.13  -0.10   0.15    -0.09   0.13  -0.06    -0.05   0.07  -0.03 
   49    1    -0.08   0.01  -0.03     0.01   0.02  -0.10     0.02   0.00  -0.04 
   50    1     0.02   0.00   0.00     0.03   0.01   0.00     0.01  -0.01   0.00 
   51    1     0.01  -0.00  -0.01    -0.03  -0.02   0.02     0.07   0.03  -0.06 
   52    1     0.00   0.00   0.00    -0.01  -0.02   0.00     0.03   0.05  -0.02 
   53    1     0.01  -0.00  -0.01     0.06  -0.02  -0.04    -0.11   0.04   0.06 
   54    1     0.01   0.00   0.01     0.01   0.01   0.01    -0.00  -0.02  -0.01 
   55    1    -0.03   0.01  -0.01    -0.02  -0.24   0.04    -0.00   0.73  -0.16 
                     73                     74                     75 
                      A                      A                      A 
 Frequencies --    897.4412               908.4280               955.9143 
 Red. masses --      2.8328                 2.7350                 1.6093 
 Frc consts  --      1.3442                 1.3298                 0.8664 
 IR Inten    --      0.0000                 0.0000                 0.0000 
  Atom  AN       X      Y      Z        X      Y      Z        X      Y      Z 
    1    6    -0.02   0.01   0.03     0.01   0.01  -0.05     0.03  -0.05  -0.03 
    2    6    -0.03   0.00  -0.00    -0.02   0.01  -0.05     0.05   0.04  -0.06 
    3    6     0.00   0.01  -0.00     0.00   0.02  -0.00     0.05   0.03  -0.02 
    4    6    -0.00  -0.00   0.00     0.01  -0.01  -0.00    -0.02  -0.04  -0.04 
    5    8    -0.02  -0.02   0.05     0.02   0.02  -0.03    -0.01  -0.02   0.02 
    6    6     0.00   0.00  -0.01     0.05  -0.03  -0.02    -0.02   0.02   0.01 
    7    8    -0.02   0.02  -0.04     0.04  -0.02   0.11    -0.00   0.00  -0.03 
    8    8     0.02  -0.01   0.06    -0.01   0.04  -0.10     0.00  -0.01   0.02 
    9    6    -0.03  -0.02   0.04    -0.05  -0.05  -0.08     0.02  -0.01   0.01 
   10    6    -0.00  -0.04  -0.07    -0.03  -0.01  -0.00     0.01   0.02  -0.01 
   11    6    -0.07   0.15  -0.11    -0.08  -0.09   0.09    -0.01   0.02  -0.03 
   12    6     0.02   0.05  -0.06     0.02   0.12   0.10     0.01  -0.03  -0.03 
   13    6     0.00  -0.17   0.19    -0.15   0.01   0.01     0.04  -0.01   0.02 
   14    8    -0.03   0.02   0.00    -0.05   0.03   0.02    -0.01   0.00   0.01 
   15    6     0.00  -0.00   0.04    -0.01   0.01   0.05     0.00   0.01   0.01 
   16    8     0.04  -0.04  -0.05     0.06  -0.04   0.01     0.01  -0.00  -0.01 
   17    6     0.07   0.09  -0.02     0.09   0.04  -0.05    -0.00   0.00  -0.01 
   18    6     0.00  -0.04   0.02    -0.02  -0.03  -0.02    -0.06   0.03  -0.01 
   19    8     0.01   0.01  -0.03     0.05  -0.04   0.02    -0.05   0.02   0.07 
   20    8     0.00   0.00  -0.00    -0.00  -0.00  -0.00    -0.01  -0.00  -0.01 
   21    6    -0.00   0.00   0.00    -0.00  -0.00   0.00    -0.01   0.00   0.02 
   22    8    -0.00   0.00  -0.00     0.00  -0.00  -0.00     0.00  -0.00  -0.02 
   23    6     0.00   0.01  -0.00     0.00  -0.02   0.00     0.01  -0.01  -0.01 
   24    6     0.00  -0.01   0.00    -0.00   0.01  -0.00     0.01   0.01  -0.01 
   25    6     0.00   0.00  -0.00     0.00  -0.00   0.00     0.03   0.00   0.01 
   26    6     0.00  -0.00   0.00     0.00   0.00  -0.00     0.02   0.00   0.00 
   27    8    -0.00   0.00  -0.00     0.00  -0.00  -0.00     0.01  -0.01  -0.02 
   28    6     0.00  -0.01   0.00    -0.00   0.01  -0.00    -0.02   0.00   0.02 
   29    6     0.00   0.00   0.00    -0.00  -0.01  -0.00    -0.00  -0.00   0.01 
   30    6     0.00  -0.00   0.00    -0.00   0.00  -0.00    -0.03   0.00  -0.01 
   31    8    -0.00   0.00  -0.00     0.00   0.00   0.00    -0.00   0.01   0.04 
   32    6     0.00   0.00   0.00    -0.00  -0.00   0.00    -0.02   0.03   0.01 
   33    6    -0.00   0.00   0.00    -0.01  -0.01   0.01    -0.01  -0.01   0.03 
   34    1     0.05  -0.03  -0.01    -0.33   0.22  -0.02    -0.42  -0.01   0.02 
   35    1    -0.09   0.10  -0.08     0.14  -0.16   0.14     0.31  -0.51   0.25 
   36    1    -0.01  -0.04  -0.01     0.01  -0.14  -0.01     0.09  -0.23  -0.02 
   37    1    -0.01  -0.04   0.00    -0.05  -0.11   0.02    -0.01  -0.17  -0.01 
   38    1     0.01   0.02  -0.01    -0.01  -0.05   0.02     0.05   0.05  -0.12 
   39    1     0.01  -0.02   0.02    -0.00   0.04  -0.03     0.04   0.40   0.02 
   40    1     0.04   0.03  -0.00     0.05   0.03  -0.06     0.00  -0.00   0.01 
   41    1    -0.06   0.03   0.08     0.15  -0.09  -0.18    -0.05   0.03   0.05 
   42    1     0.04  -0.04  -0.00    -0.07   0.06  -0.01     0.01  -0.01   0.01 
   43    1     0.06  -0.03  -0.01    -0.06   0.04  -0.02     0.01  -0.00   0.01 
   44    1     0.10  -0.12  -0.04     0.04  -0.02  -0.05     0.02  -0.00   0.01 
   45    1    -0.24  -0.11  -0.20     0.15   0.29   0.24    -0.03   0.00  -0.03 
   46    1     0.26   0.12   0.59     0.01   0.23   0.30     0.00  -0.05  -0.04 
   47    1     0.16   0.09  -0.35     0.01   0.10  -0.32     0.05  -0.06   0.06 
   48    1     0.12   0.09  -0.12     0.13   0.03  -0.13     0.02  -0.04   0.03 
   49    1     0.08  -0.03  -0.15     0.12  -0.09  -0.13    -0.10   0.08  -0.04 
   50    1    -0.00  -0.00  -0.00     0.00   0.00  -0.00    -0.01   0.00  -0.01 
   51    1    -0.01  -0.00   0.00    -0.00   0.00  -0.00    -0.10   0.01   0.02 
   52    1    -0.00  -0.00   0.00     0.01   0.00  -0.01     0.05  -0.02  -0.06 
   53    1     0.00  -0.00  -0.00    -0.01   0.00   0.00    -0.06  -0.00  -0.00 
   54    1    -0.00   0.00  -0.00    -0.00  -0.00  -0.01    -0.01  -0.01  -0.06 
   55    1    -0.00  -0.06   0.01     0.02   0.11  -0.02     0.10   0.11  -0.04 
                     76                     77                     78 
                      A                      A                      A 
 Frequencies --    966.3016               988.6420               992.9514 
 Red. masses --      2.0663                 4.0939                 1.6171 
 Frc consts  --      1.1367                 2.3576                 0.9394 
 IR Inten    --      0.0000                 0.0000                 0.0000 
  Atom  AN       X      Y      Z        X      Y      Z        X      Y      Z 
    1    6    -0.02  -0.01   0.00    -0.00   0.01  -0.01    -0.01  -0.03   0.03 
    2    6    -0.03   0.03   0.04     0.00  -0.01   0.00    -0.04   0.02   0.03 
    3    6     0.07  -0.04  -0.01     0.00  -0.02   0.00    -0.02   0.03  -0.09 
    4    6    -0.11   0.02  -0.07    -0.02   0.02  -0.01     0.01  -0.01   0.01 
    5    8     0.01   0.02  -0.01    -0.00  -0.01   0.00     0.00   0.01  -0.01 
    6    6     0.03  -0.02  -0.02    -0.20   0.13   0.15    -0.00   0.00   0.00 
    7    8    -0.00   0.00   0.03     0.08  -0.03  -0.19     0.00  -0.00  -0.00 
    8    8     0.00   0.00  -0.02    -0.01   0.01   0.07     0.00   0.00   0.00 
    9    6    -0.02   0.01  -0.01     0.13  -0.13   0.01    -0.00  -0.01  -0.00 
   10    6    -0.01  -0.02   0.01    -0.04   0.04   0.03    -0.01   0.00   0.01 
   11    6     0.01  -0.01   0.01    -0.01  -0.05   0.02     0.02  -0.03   0.01 
   12    6    -0.02   0.02   0.02     0.17  -0.06  -0.05     0.01   0.01   0.00 
   13    6    -0.01   0.00  -0.00    -0.17   0.04  -0.08    -0.03   0.00  -0.02 
   14    8     0.00  -0.01   0.00    -0.02   0.02   0.01     0.00  -0.00  -0.00 
   15    6    -0.00   0.00  -0.01    -0.00  -0.00   0.03     0.01  -0.01  -0.00 
   16    8    -0.01   0.01   0.00     0.04  -0.02  -0.02    -0.01  -0.00  -0.03 
   17    6    -0.00  -0.00   0.00     0.04  -0.00  -0.00    -0.02   0.02   0.03 
   18    6     0.05  -0.02   0.01     0.00   0.02   0.07     0.05  -0.02   0.03 
   19    8     0.02  -0.01  -0.04     0.01  -0.01  -0.04    -0.00  -0.00  -0.05 
   20    8    -0.01  -0.00  -0.01    -0.00  -0.00  -0.00    -0.03  -0.00  -0.01 
   21    6    -0.03   0.01   0.05    -0.01   0.00   0.01     0.01   0.01   0.01 
   22    8     0.00  -0.00  -0.04     0.00  -0.00  -0.01    -0.00   0.00   0.01 
   23    6     0.02   0.01  -0.03     0.01   0.00  -0.00     0.04   0.01   0.02 
   24    6     0.02  -0.01  -0.03     0.00  -0.00  -0.00     0.01   0.00   0.01 
   25    6     0.06   0.00   0.01     0.01  -0.00  -0.00     0.01   0.00   0.02 
   26    6     0.05   0.00   0.01     0.01   0.00   0.00    -0.00   0.00  -0.00 
   27    8     0.02  -0.02  -0.05     0.00  -0.00  -0.01     0.02  -0.00  -0.00 
   28    6    -0.03  -0.00   0.07    -0.00   0.00   0.01     0.05  -0.01  -0.04 
   29    6     0.01   0.01   0.04    -0.00   0.00   0.01    -0.03  -0.01  -0.05 
   30    6    -0.06  -0.00  -0.03    -0.01  -0.00  -0.00    -0.07   0.02   0.02 
   31    8    -0.02   0.03   0.10    -0.00   0.01   0.02     0.04  -0.00   0.03 
   32    6    -0.06   0.03  -0.01    -0.01  -0.00  -0.01     0.02   0.01   0.03 
   33    6     0.06   0.00   0.04     0.02   0.00   0.00    -0.06  -0.00   0.01 
   34    1     0.20  -0.23   0.02     0.03   0.07  -0.01     0.16  -0.33   0.02 
   35    1    -0.18   0.05  -0.15    -0.03   0.12  -0.02    -0.16  -0.13  -0.14 
   36    1    -0.04   0.05  -0.04    -0.04   0.10  -0.00     0.48  -0.38   0.01 
   37    1     0.18  -0.10  -0.16     0.05   0.01  -0.04    -0.24   0.23   0.27 
   38    1     0.20  -0.21  -0.58     0.04  -0.10  -0.12    -0.03   0.15   0.11 
   39    1     0.14   0.02   0.33     0.02  -0.15   0.08     0.00   0.32  -0.04 
   40    1    -0.01  -0.00  -0.00     0.03   0.02  -0.03    -0.00   0.00  -0.00 
   41    1     0.04  -0.03  -0.04    -0.24   0.15   0.22    -0.00  -0.00  -0.00 
   42    1    -0.00   0.00  -0.01    -0.06   0.03   0.12    -0.00   0.00  -0.00 
   43    1    -0.00   0.00  -0.02    -0.06   0.02   0.12    -0.00  -0.00  -0.00 
   44    1    -0.01  -0.00  -0.00    -0.01   0.02   0.04    -0.01   0.01  -0.01 
   45    1     0.02  -0.00  -0.01    -0.04   0.11   0.38     0.04   0.01   0.02 
   46    1     0.02   0.01   0.02    -0.18   0.30   0.14    -0.00   0.04   0.02 
   47    1    -0.03   0.03  -0.01    -0.20   0.22  -0.23    -0.06   0.06  -0.05 
   48    1    -0.02   0.03  -0.02     0.11  -0.03  -0.08    -0.04   0.03   0.01 
   49    1     0.07  -0.05   0.02    -0.01   0.01   0.10     0.11  -0.07   0.03 
   50    1    -0.07  -0.01  -0.01    -0.01  -0.00  -0.00    -0.01  -0.00  -0.01 
   51    1    -0.20   0.01   0.06    -0.03   0.00   0.01    -0.08   0.00   0.02 
   52    1     0.06  -0.04  -0.09     0.01  -0.01  -0.01     0.06  -0.03  -0.07 
   53    1    -0.10  -0.01  -0.01    -0.01  -0.00  -0.00    -0.02  -0.01  -0.03 
   54    1    -0.03  -0.02  -0.11    -0.01  -0.00  -0.02    -0.02  -0.00  -0.01 
   55    1     0.12  -0.10  -0.00     0.01  -0.02   0.00     0.04  -0.02   0.02 
                     79                     80                     81 
                      A                      A                      A 
 Frequencies --   1009.0910              1028.6749              1035.3250 
 Red. masses --      2.2108                 2.1509                 3.1305 
 Frc consts  --      1.3264                 1.3410                 1.9770 
 IR Inten    --      0.0000                 0.0000                 0.0000 
  Atom  AN       X      Y      Z        X      Y      Z        X      Y      Z 
    1    6     0.01  -0.01  -0.02     0.00   0.03  -0.02    -0.02   0.00   0.02 
    2    6     0.01   0.01   0.00     0.03  -0.05  -0.03    -0.05   0.02  -0.00 
    3    6     0.00  -0.01   0.02    -0.05  -0.04  -0.04     0.03  -0.00  -0.02 
    4    6    -0.12   0.01   0.06    -0.04   0.06   0.03     0.02  -0.01  -0.02 
    5    8     0.00   0.01  -0.01    -0.02  -0.06   0.04    -0.03  -0.09   0.05 
    6    6    -0.00   0.00   0.00     0.01  -0.01  -0.01     0.01  -0.00  -0.01 
    7    8     0.00  -0.00  -0.00    -0.01   0.00   0.00    -0.01   0.01  -0.00 
    8    8     0.00   0.00  -0.00     0.00  -0.00   0.01     0.00  -0.00   0.04 
    9    6     0.00  -0.00  -0.00    -0.01   0.01   0.01    -0.02  -0.00   0.02 
   10    6    -0.00  -0.01  -0.00     0.02   0.09  -0.01     0.02   0.21   0.07 
   11    6    -0.01   0.01   0.00     0.01  -0.04  -0.03     0.05  -0.15  -0.09 
   12    6     0.00   0.00   0.00    -0.01  -0.01  -0.02     0.02   0.03  -0.06 
   13    6     0.00  -0.01   0.00     0.02   0.02   0.04    -0.01   0.02   0.06 
   14    8    -0.00  -0.00   0.00     0.00   0.00  -0.01     0.01  -0.00  -0.02 
   15    6    -0.00   0.00  -0.00     0.01  -0.01   0.03     0.03  -0.02   0.04 
   16    8    -0.01   0.01   0.01     0.01  -0.01   0.01     0.01  -0.00   0.01 
   17    6     0.01  -0.01  -0.01    -0.02   0.04  -0.06    -0.09   0.06  -0.09 
   18    6     0.01   0.00   0.00    -0.08  -0.00  -0.04    -0.00  -0.04  -0.04 
   19    8    -0.02   0.00   0.01     0.04  -0.02   0.05     0.06  -0.04  -0.00 
   20    8     0.00   0.00   0.01    -0.05  -0.01  -0.02     0.05   0.01   0.02 
   21    6    -0.03  -0.02  -0.06     0.03   0.02   0.03    -0.05  -0.03  -0.03 
   22    8    -0.01   0.01   0.11    -0.00  -0.00  -0.00     0.00   0.01   0.03 
   23    6     0.03   0.01   0.08     0.07   0.01   0.01    -0.04   0.00   0.02 
   24    6    -0.01  -0.00   0.01     0.02   0.01   0.00    -0.03  -0.01  -0.01 
   25    6    -0.07  -0.01  -0.06     0.02  -0.01   0.04    -0.02   0.00  -0.06 
   26    6     0.01  -0.01  -0.05    -0.01   0.01   0.00     0.04  -0.01  -0.01 
   27    8     0.01   0.01   0.03     0.02  -0.00   0.01    -0.01  -0.01  -0.02 
   28    6     0.10  -0.01  -0.13     0.06  -0.00  -0.04    -0.05  -0.00   0.02 
   29    6     0.04  -0.02  -0.13    -0.07  -0.01  -0.04     0.07   0.01   0.01 
   30    6    -0.01  -0.00   0.02    -0.10   0.02   0.03     0.07  -0.02  -0.03 
   31    8    -0.00  -0.00  -0.01     0.07  -0.01   0.02    -0.07   0.03   0.05 
   32    6    -0.02  -0.01  -0.00    -0.03  -0.02  -0.01     0.00   0.02   0.01 
   33    6     0.01  -0.00  -0.01     0.01  -0.00  -0.03    -0.00   0.00   0.01 
   34    1    -0.02  -0.03   0.01    -0.11   0.35  -0.02    -0.01  -0.10  -0.01 
   35    1     0.06  -0.09   0.05     0.11   0.26   0.10    -0.11  -0.05  -0.08 
   36    1    -0.09   0.05  -0.00     0.18   0.05   0.03     0.06  -0.09  -0.02 
   37    1     0.03   0.02  -0.02    -0.10   0.32   0.15     0.03  -0.07  -0.04 
   38    1     0.16  -0.06  -0.34     0.04  -0.26  -0.15    -0.02   0.07   0.05 
   39    1     0.20   0.23   0.57     0.03  -0.40   0.19    -0.02   0.11  -0.11 
   40    1    -0.00  -0.00  -0.00     0.03   0.01   0.01     0.03   0.01   0.02 
   41    1     0.00  -0.00  -0.00    -0.00   0.00   0.01    -0.02   0.01   0.03 
   42    1    -0.00   0.00   0.00     0.02  -0.01  -0.01     0.03  -0.03  -0.01 
   43    1    -0.00   0.00   0.00     0.02  -0.01  -0.01     0.04  -0.02  -0.01 
   44    1    -0.00  -0.01  -0.01    -0.03   0.09   0.03    -0.17   0.26   0.14 
   45    1    -0.02  -0.00   0.01     0.10   0.04  -0.11     0.39   0.15  -0.31 
   46    1     0.02  -0.00   0.01    -0.09   0.04  -0.01    -0.12   0.13   0.10 
   47    1    -0.00   0.00  -0.01     0.12  -0.11   0.06     0.04  -0.02   0.03 
   48    1     0.01  -0.00  -0.02    -0.00   0.02  -0.02    -0.12   0.10  -0.14 
   49    1    -0.02   0.02  -0.00    -0.04  -0.04  -0.02     0.13  -0.15  -0.03 
   50    1     0.02   0.00   0.02    -0.05  -0.01  -0.02     0.01   0.00   0.02 
   51    1     0.34  -0.03  -0.05    -0.24  -0.00   0.06     0.29  -0.01  -0.06 
   52    1    -0.24   0.09   0.25     0.16  -0.08  -0.16    -0.22   0.10   0.22 
   53    1     0.16   0.03   0.07    -0.04  -0.04  -0.09     0.06   0.05   0.11 
   54    1    -0.03   0.03   0.05    -0.02  -0.01  -0.03    -0.02   0.01  -0.02 
   55    1    -0.09   0.04   0.09     0.08   0.01   0.01    -0.02  -0.01   0.02 
                     82                     83                     84 
                      A                      A                      A 
 Frequencies --   1043.1847              1057.3852              1064.6469 
 Red. masses --      2.2800                 2.8002                 1.4715 
 Frc consts  --      1.4619                 1.8446                 0.9827 
 IR Inten    --      0.0000                 0.0000                 0.0000 
  Atom  AN       X      Y      Z        X      Y      Z        X      Y      Z 
    1    6    -0.00  -0.00   0.01    -0.01   0.00   0.03    -0.02  -0.00  -0.03 
    2    6    -0.02   0.03   0.02    -0.04   0.01   0.00    -0.00   0.09   0.01 
    3    6    -0.00   0.04   0.09     0.01   0.02   0.05    -0.01   0.02   0.01 
    4    6    -0.04  -0.04   0.01    -0.03  -0.04  -0.00     0.01   0.08   0.01 
    5    8     0.00  -0.00  -0.01    -0.03  -0.06   0.06    -0.01  -0.02   0.02 
    6    6    -0.00   0.00  -0.00     0.01  -0.01  -0.01    -0.00   0.00   0.01 
    7    8     0.00   0.00  -0.00    -0.01   0.00   0.01     0.01  -0.00  -0.00 
    8    8     0.00   0.00   0.01     0.00  -0.01   0.00    -0.00  -0.00  -0.00 
    9    6    -0.01  -0.01   0.00     0.00   0.03   0.00     0.00   0.00  -0.00 
   10    6     0.01   0.05   0.08    -0.02   0.04  -0.12     0.01   0.02  -0.04 
   11    6    -0.00  -0.06  -0.04     0.06   0.02   0.04    -0.01   0.01   0.01 
   12    6     0.02   0.04  -0.02    -0.03  -0.07   0.00    -0.01  -0.01   0.01 
   13    6    -0.02  -0.04   0.02     0.01   0.15   0.01     0.00   0.02   0.01 
   14    8     0.01  -0.01  -0.00    -0.03   0.02  -0.00    -0.00  -0.00   0.01 
   15    6     0.01  -0.01  -0.01     0.00   0.00   0.03    -0.01   0.00  -0.01 
   16    8    -0.02   0.03   0.04     0.06  -0.09  -0.08    -0.00   0.01   0.02 
   17    6    -0.03  -0.04  -0.06    -0.00   0.16   0.08     0.03  -0.01  -0.02 
   18    6     0.05   0.01   0.00    -0.03  -0.12  -0.03    -0.03   0.00  -0.01 
   19    8    -0.00  -0.01  -0.01     0.05  -0.02  -0.02     0.03  -0.01   0.01 
   20    8    -0.04  -0.01  -0.02    -0.00  -0.00  -0.00    -0.02  -0.00  -0.01 
   21    6     0.07   0.02   0.02     0.02   0.01   0.00     0.01  -0.06   0.00 
   22    8    -0.01  -0.01  -0.03    -0.00  -0.00  -0.01    -0.01  -0.00  -0.01 
   23    6     0.01  -0.01  -0.04    -0.01  -0.01  -0.02     0.00   0.00  -0.02 
   24    6     0.02   0.01   0.01     0.00   0.00   0.00     0.01  -0.01   0.02 
   25    6     0.00  -0.00   0.07    -0.00  -0.00   0.02    -0.00   0.06   0.01 
   26    6    -0.07   0.00   0.02    -0.03   0.00   0.00    -0.00  -0.01   0.01 
   27    8    -0.01   0.02   0.04    -0.01   0.01   0.02    -0.01   0.00   0.01 
   28    6     0.05   0.01  -0.03     0.01   0.00  -0.01     0.01  -0.00  -0.01 
   29    6    -0.04  -0.01   0.00    -0.00  -0.00   0.00    -0.00   0.01   0.01 
   30    6    -0.02   0.02   0.04     0.01   0.00   0.01    -0.00   0.00   0.01 
   31    8     0.06  -0.05  -0.14     0.01  -0.02  -0.06     0.01  -0.01  -0.05 
   32    6     0.03  -0.01  -0.01     0.02   0.00  -0.01     0.02  -0.01   0.04 
   33    6     0.00  -0.00   0.02     0.01   0.00   0.02     0.00   0.00   0.02 
   34    1     0.07  -0.08   0.01     0.01   0.03  -0.01     0.01  -0.59   0.04 
   35    1    -0.06  -0.11  -0.04    -0.10  -0.01  -0.07    -0.01  -0.35  -0.03 
   36    1    -0.39   0.15   0.01    -0.21   0.06  -0.00    -0.04  -0.06   0.00 
   37    1     0.06  -0.29  -0.12     0.06  -0.19  -0.09    -0.04  -0.02   0.02 
   38    1     0.04   0.17  -0.05     0.04   0.17  -0.06    -0.03  -0.37  -0.04 
   39    1     0.08   0.35   0.17     0.06   0.31   0.12    -0.03  -0.38  -0.01 
   40    1    -0.04  -0.03   0.04     0.13   0.09  -0.09     0.03   0.02  -0.02 
   41    1    -0.01   0.01   0.02     0.01  -0.01  -0.01    -0.00   0.00  -0.00 
   42    1     0.01  -0.01  -0.00     0.01  -0.00  -0.01    -0.00   0.00   0.00 
   43    1     0.01  -0.01  -0.00     0.00  -0.00  -0.01    -0.01   0.00   0.00 
   44    1    -0.12   0.12   0.08     0.17  -0.09  -0.09     0.01   0.02  -0.04 
   45    1     0.19   0.09  -0.18    -0.16  -0.11   0.28    -0.03  -0.00   0.05 
   46    1     0.06   0.02   0.11    -0.32   0.15  -0.17    -0.02   0.00  -0.01 
   47    1    -0.04   0.07  -0.08     0.01  -0.08   0.27     0.02  -0.03   0.03 
   48    1    -0.07   0.03  -0.15     0.02   0.07   0.25     0.07  -0.05   0.01 
   49    1     0.03   0.02   0.01     0.12  -0.23  -0.08     0.00  -0.02  -0.02 
   50    1     0.04   0.00  -0.01     0.02   0.00   0.00     0.03   0.01  -0.00 
   51    1    -0.25   0.01   0.03    -0.06  -0.00   0.01     0.17   0.08  -0.16 
   52    1     0.24  -0.10  -0.23     0.06  -0.03  -0.06     0.07   0.13  -0.04 
   53    1    -0.06  -0.04  -0.11     0.01  -0.02  -0.04    -0.24   0.09   0.16 
   54    1     0.05   0.01   0.10     0.02   0.01   0.06     0.01   0.01   0.03 
   55    1    -0.06   0.00  -0.05    -0.03   0.00  -0.02    -0.06  -0.03  -0.01 
                     85                     86                     87 
                      A                      A                      A 
 Frequencies --   1065.8709              1079.9508              1088.5295 
 Red. masses --      1.4801                 4.0216                 3.1996 
 Frc consts  --      0.9907                 2.7635                 2.2337 
 IR Inten    --      0.0000                 0.0000                 0.0000 
  Atom  AN       X      Y      Z        X      Y      Z        X      Y      Z 
    1    6     0.01   0.00   0.02     0.02  -0.01  -0.00     0.02  -0.00  -0.02 
    2    6     0.00  -0.05  -0.00    -0.04  -0.03   0.06     0.02  -0.01   0.01 
    3    6    -0.00  -0.01  -0.00     0.00  -0.01  -0.02    -0.00  -0.01   0.00 
    4    6    -0.02  -0.03  -0.00     0.00  -0.07  -0.01    -0.00  -0.01  -0.00 
    5    8     0.01   0.01  -0.01    -0.03  -0.06   0.05    -0.06  -0.10   0.07 
    6    6     0.00  -0.00  -0.00    -0.04   0.02   0.05     0.09  -0.06  -0.11 
    7    8    -0.00   0.00   0.00     0.05  -0.03  -0.03    -0.12   0.08   0.08 
    8    8     0.00  -0.00   0.00    -0.00   0.00  -0.01     0.01  -0.00   0.03 
    9    6    -0.00   0.00   0.00     0.03  -0.01  -0.01    -0.04   0.01   0.03 
   10    6    -0.00  -0.01   0.02     0.03   0.02  -0.13    -0.02   0.15  -0.13 
   11    6     0.00  -0.00  -0.00    -0.05   0.05   0.03     0.02  -0.04  -0.02 
   12    6     0.00   0.00  -0.00    -0.04  -0.01   0.03     0.12  -0.02  -0.04 
   13    6     0.00  -0.01  -0.01    -0.02   0.09   0.11    -0.04  -0.07  -0.10 
   14    8    -0.00   0.00  -0.00     0.05  -0.03   0.01    -0.01   0.00   0.01 
   15    6     0.01  -0.00   0.01    -0.03   0.03  -0.10    -0.02   0.02  -0.02 
   16    8     0.00  -0.01  -0.02    -0.13   0.12   0.16     0.01   0.01   0.01 
   17    6    -0.02   0.01   0.01     0.19  -0.10  -0.16     0.06  -0.09   0.04 
   18    6     0.01  -0.00   0.01    -0.03  -0.08  -0.12     0.05   0.07   0.10 
   19    8    -0.01   0.01  -0.01     0.04  -0.01   0.03    -0.04   0.02  -0.02 
   20    8    -0.01   0.00  -0.01     0.01   0.00   0.00     0.00   0.00   0.00 
   21    6     0.01  -0.13   0.03     0.00  -0.01   0.01    -0.00  -0.00   0.00 
   22    8    -0.00   0.00  -0.01    -0.00   0.00   0.00     0.00  -0.00  -0.00 
   23    6     0.01   0.01  -0.00    -0.00   0.00   0.01    -0.00   0.00   0.00 
   24    6     0.01  -0.03   0.01    -0.00  -0.00  -0.01    -0.00  -0.00  -0.00 
   25    6     0.01   0.12  -0.00     0.00   0.01  -0.00     0.00   0.00  -0.00 
   26    6     0.01  -0.03   0.02    -0.00  -0.00  -0.00     0.00  -0.00   0.00 
   27    8     0.00  -0.00  -0.00     0.00  -0.00  -0.01     0.00  -0.00  -0.00 
   28    6     0.00  -0.00   0.00    -0.00   0.00   0.01    -0.00  -0.00   0.00 
   29    6    -0.01   0.01   0.00     0.00   0.00  -0.01     0.00   0.00   0.00 
   30    6    -0.03   0.00   0.01    -0.00  -0.00  -0.01     0.00  -0.00  -0.00 
   31    8     0.02  -0.00   0.01    -0.01   0.01   0.04    -0.00   0.00   0.00 
   32    6    -0.01   0.01  -0.02    -0.00   0.02  -0.01    -0.00   0.01  -0.01 
   33    6     0.00  -0.00  -0.01    -0.01   0.00  -0.02     0.00  -0.00  -0.00 
   34    1    -0.00   0.31  -0.02     0.24   0.11   0.00     0.04   0.04   0.00 
   35    1     0.01   0.19   0.02    -0.15   0.16  -0.09     0.01   0.06   0.00 
   36    1     0.02   0.04   0.00     0.10  -0.06   0.00    -0.01   0.03  -0.00 
   37    1     0.01   0.02   0.00     0.00   0.07   0.02     0.01  -0.01  -0.02 
   38    1     0.02   0.17  -0.01     0.01   0.33   0.08     0.01   0.04  -0.00 
   39    1     0.02   0.17   0.04     0.01   0.38  -0.04     0.00   0.04   0.00 
   40    1    -0.01  -0.01   0.01     0.08   0.04  -0.05     0.12   0.07  -0.08 
   41    1     0.00  -0.00   0.00     0.00   0.00  -0.02    -0.00  -0.00   0.05 
   42    1     0.00  -0.00  -0.00    -0.04   0.03   0.03     0.06  -0.06  -0.06 
   43    1     0.00  -0.00  -0.00    -0.05   0.02   0.03     0.09  -0.03  -0.06 
   44    1    -0.00  -0.01   0.02    -0.04   0.08  -0.18    -0.06   0.20  -0.20 
   45    1     0.01  -0.00  -0.02    -0.13  -0.00   0.10    -0.11   0.07   0.45 
   46    1     0.00   0.00   0.00    -0.10   0.06   0.04     0.11  -0.03   0.02 
   47    1    -0.00   0.01  -0.02    -0.03   0.02   0.21    -0.17   0.16  -0.19 
   48    1    -0.04   0.03   0.00     0.33  -0.23  -0.05     0.32  -0.34   0.19 
   49    1    -0.00   0.01   0.01    -0.01  -0.10  -0.12    -0.14   0.19   0.19 
   50    1    -0.00   0.01  -0.01    -0.03  -0.00  -0.00    -0.01  -0.00  -0.00 
   51    1     0.29   0.17  -0.32    -0.01   0.01  -0.02    -0.00   0.00  -0.00 
   52    1     0.16   0.26  -0.10     0.03   0.01  -0.02     0.00   0.00  -0.00 
   53    1    -0.55   0.18   0.33    -0.05   0.01   0.02    -0.01   0.00   0.01 
   54    1    -0.01   0.01  -0.01    -0.00   0.00   0.00    -0.00  -0.00  -0.00 
   55    1     0.04   0.00  -0.01     0.02  -0.01   0.01     0.00  -0.00   0.00 
                     88                     89                     90 
                      A                      A                      A 
 Frequencies --   1120.8756              1121.8223              1131.9450 
 Red. masses --      2.9021                 2.6149                 3.7985 
 Frc consts  --      2.1482                 1.9389                 2.8676 
 IR Inten    --      0.0000                 0.0000                 0.0000 
  Atom  AN       X      Y      Z        X      Y      Z        X      Y      Z 
    1    6    -0.01   0.01  -0.00    -0.00  -0.00   0.01    -0.01   0.00   0.01 
    2    6    -0.04  -0.01   0.01     0.00  -0.01   0.00    -0.02   0.02   0.01 
    3    6     0.00   0.01   0.01    -0.00   0.01   0.02     0.03   0.00   0.04 
    4    6    -0.00  -0.02  -0.01     0.01  -0.01  -0.02     0.05  -0.01  -0.01 
    5    8    -0.04  -0.07   0.05     0.01   0.03  -0.02     0.01   0.01  -0.01 
    6    6    -0.05   0.03   0.09     0.02  -0.01  -0.04     0.01  -0.01  -0.01 
    7    8     0.10  -0.06  -0.05    -0.04   0.03   0.02    -0.02   0.01   0.01 
    8    8     0.00   0.01  -0.04    -0.00  -0.00   0.02    -0.00  -0.00   0.00 
    9    6    -0.02   0.00  -0.02     0.01  -0.00   0.01     0.00  -0.00   0.00 
   10    6     0.10   0.08  -0.12    -0.03  -0.04   0.04     0.01  -0.02   0.02 
   11    6    -0.04   0.01   0.03     0.01   0.00  -0.01    -0.00   0.01   0.00 
   12    6    -0.08   0.10   0.09     0.03  -0.04  -0.03     0.01  -0.02  -0.01 
   13    6     0.01  -0.06  -0.03    -0.00   0.02   0.01    -0.00  -0.01  -0.02 
   14    8    -0.01   0.01   0.00     0.01  -0.00  -0.00     0.00  -0.00   0.00 
   15    6    -0.01   0.00  -0.00     0.01  -0.01  -0.00     0.00  -0.01  -0.00 
   16    8     0.03  -0.03  -0.03    -0.02   0.02   0.02    -0.00   0.00   0.00 
   17    6    -0.10  -0.03   0.05     0.04   0.00  -0.03     0.00   0.00  -0.01 
   18    6    -0.01   0.11   0.01    -0.01  -0.03  -0.01    -0.04   0.03   0.01 
   19    8     0.06  -0.03   0.01    -0.00   0.01  -0.01     0.05  -0.02  -0.00 
   20    8    -0.01  -0.00  -0.00    -0.06  -0.01  -0.02     0.14   0.02   0.05 
   21    6    -0.05  -0.00  -0.02    -0.10   0.00  -0.07    -0.03   0.00   0.08 
   22    8     0.00  -0.00  -0.02     0.00  -0.01  -0.06     0.03   0.02   0.11 
   23    6     0.01  -0.00  -0.01     0.05  -0.01  -0.04    -0.07   0.03   0.17 
   24    6    -0.01   0.00   0.02     0.01   0.02   0.08    -0.10  -0.04  -0.17 
   25    6     0.03  -0.01  -0.01     0.06  -0.01  -0.01     0.06  -0.01  -0.13 
   26    6     0.06   0.01   0.03     0.13   0.02   0.07     0.05  -0.02  -0.09 
   27    8     0.00  -0.00  -0.00     0.01  -0.00  -0.01     0.02   0.00   0.01 
   28    6    -0.02   0.00  -0.00    -0.04   0.00  -0.01    -0.05  -0.00   0.02 
   29    6    -0.02   0.00   0.03    -0.05   0.01   0.08    -0.01  -0.01  -0.07 
   30    6    -0.07   0.02   0.03    -0.15   0.03   0.04    -0.18   0.04   0.07 
   31    8     0.04  -0.02  -0.04     0.09  -0.04  -0.08     0.10  -0.04  -0.08 
   32    6    -0.00   0.01  -0.01    -0.01   0.00   0.01    -0.05   0.01   0.01 
   33    6     0.00   0.01   0.03    -0.00   0.01   0.03    -0.01   0.02   0.02 
   34    1     0.07   0.06  -0.01     0.01   0.03  -0.00     0.04  -0.12   0.00 
   35    1    -0.08   0.08  -0.04    -0.01   0.02  -0.01    -0.06  -0.05  -0.05 
   36    1    -0.03   0.01   0.00    -0.03   0.03   0.01    -0.11   0.05   0.00 
   37    1     0.01  -0.05  -0.02     0.01  -0.04  -0.01     0.10  -0.15  -0.10 
   38    1     0.01   0.07  -0.01    -0.01   0.04   0.02    -0.05   0.05   0.15 
   39    1     0.01   0.11  -0.00    -0.03   0.02  -0.10    -0.06  -0.02  -0.20 
   40    1    -0.02  -0.04   0.04     0.00   0.01  -0.01    -0.02  -0.02   0.01 
   41    1     0.07  -0.04  -0.12    -0.03   0.02   0.05    -0.01   0.01   0.02 
   42    1    -0.07   0.08   0.04     0.03  -0.03  -0.02     0.01  -0.01  -0.01 
   43    1    -0.10   0.03   0.04     0.04  -0.01  -0.01     0.01  -0.00  -0.00 
   44    1     0.20   0.08  -0.21    -0.06  -0.04   0.08     0.04  -0.05   0.04 
   45    1     0.06   0.04  -0.14    -0.04  -0.01   0.08    -0.03  -0.00   0.06 
   46    1     0.47  -0.40  -0.07    -0.21   0.17   0.03    -0.10   0.08  -0.00 
   47    1    -0.07   0.06  -0.07     0.06  -0.05   0.01     0.12  -0.12  -0.06 
   48    1    -0.07  -0.14   0.28     0.03   0.05  -0.11    -0.01   0.03  -0.07 
   49    1    -0.03   0.10   0.09    -0.02  -0.02  -0.02    -0.09   0.05   0.06 
   50    1     0.08   0.01   0.00     0.27   0.02   0.01    -0.45  -0.03  -0.01 
   51    1     0.12  -0.03   0.02     0.32  -0.09   0.04    -0.26   0.05   0.03 
   52    1    -0.18   0.04   0.16    -0.43   0.08   0.39     0.08  -0.02  -0.08 
   53    1     0.10   0.02   0.05     0.28   0.04   0.11    -0.25  -0.01   0.00 
   54    1    -0.04  -0.02  -0.12    -0.08  -0.04  -0.26    -0.16  -0.06  -0.35 
   55    1     0.08  -0.01  -0.01     0.16  -0.00  -0.05     0.10   0.02   0.16 
                     91                     92                     93 
                      A                      A                      A 
 Frequencies --   1136.6541              1146.8352              1160.8717 
 Red. masses --      2.0922                 1.7117                 3.5180 
 Frc consts  --      1.5926                 1.3264                 2.7933 
 IR Inten    --      0.0000                 0.0000                 0.0000 
  Atom  AN       X      Y      Z        X      Y      Z        X      Y      Z 
    1    6    -0.01   0.00  -0.01     0.02   0.00  -0.03     0.07  -0.02  -0.12 
    2    6    -0.05   0.00   0.03    -0.02  -0.00   0.02     0.05  -0.02   0.05 
    3    6     0.00   0.01  -0.01     0.00   0.00  -0.00     0.01  -0.00   0.01 
    4    6    -0.02  -0.02  -0.00    -0.00  -0.01   0.00     0.02  -0.00   0.01 
    5    8     0.01   0.00   0.00    -0.00   0.02  -0.02    -0.02  -0.04   0.03 
    6    6     0.02  -0.01  -0.03    -0.02   0.01   0.02    -0.01   0.00   0.02 
    7    8    -0.03   0.02   0.01     0.04  -0.03  -0.01     0.02  -0.02  -0.01 
    8    8    -0.00   0.00  -0.00     0.00  -0.00  -0.00     0.00  -0.00  -0.02 
    9    6     0.02  -0.01   0.00    -0.02   0.02  -0.00    -0.01   0.01  -0.00 
   10    6     0.10  -0.03   0.01    -0.13  -0.01   0.01     0.11   0.06  -0.05 
   11    6    -0.04   0.03   0.03     0.05  -0.03  -0.02    -0.04   0.01   0.04 
   12    6     0.01  -0.04  -0.00    -0.06   0.01   0.00    -0.04   0.00   0.04 
   13    6    -0.00  -0.04  -0.07     0.03  -0.03  -0.03     0.03  -0.01  -0.03 
   14    8    -0.00   0.00   0.00    -0.02   0.01   0.02    -0.02   0.01   0.04 
   15    6     0.01  -0.01   0.01    -0.03   0.02  -0.02    -0.13   0.08  -0.14 
   16    8    -0.00   0.02   0.01     0.04  -0.03  -0.01     0.12  -0.07   0.06 
   17    6    -0.04   0.01  -0.07     0.10   0.01   0.06    -0.04   0.05  -0.05 
   18    6    -0.13   0.10   0.06    -0.05   0.04   0.05     0.08  -0.10   0.13 
   19    8     0.12  -0.05   0.01     0.03  -0.01   0.01    -0.18   0.07   0.02 
   20    8    -0.01  -0.00  -0.00    -0.00  -0.00  -0.00    -0.01  -0.00  -0.00 
   21    6     0.01  -0.00  -0.01     0.00  -0.00  -0.00    -0.01  -0.00   0.00 
   22    8    -0.01  -0.00  -0.01    -0.00  -0.00  -0.00     0.00   0.00  -0.00 
   23    6    -0.00  -0.00  -0.03    -0.00  -0.00  -0.00     0.02   0.00   0.01 
   24    6     0.01   0.00   0.02     0.00   0.00   0.00     0.01   0.00   0.00 
   25    6    -0.02   0.00   0.02    -0.00   0.00   0.00     0.01  -0.00  -0.01 
   26    6    -0.02   0.00   0.01    -0.00   0.00   0.00     0.02   0.00   0.00 
   27    8    -0.01  -0.00  -0.00    -0.00   0.00  -0.00     0.00   0.00   0.00 
   28    6     0.01   0.00   0.00     0.00  -0.00   0.00    -0.00  -0.00  -0.00 
   29    6     0.02   0.00   0.01     0.00   0.00   0.00    -0.03  -0.00  -0.00 
   30    6     0.04  -0.01  -0.01     0.01  -0.00  -0.00    -0.01   0.00   0.00 
   31    8    -0.03   0.01   0.01    -0.00   0.00   0.00     0.01   0.00   0.02 
   32    6     0.02   0.00  -0.00     0.00   0.00  -0.00    -0.03   0.00  -0.01 
   33    6    -0.00   0.00   0.01    -0.00   0.00   0.00    -0.01  -0.01  -0.04 
   34    1     0.13  -0.02  -0.00     0.08  -0.03   0.01     0.23  -0.10   0.04 
   35    1    -0.12   0.04  -0.06    -0.06   0.04  -0.04     0.03   0.03   0.00 
   36    1     0.06  -0.08  -0.00     0.01  -0.04  -0.00    -0.06   0.06  -0.01 
   37    1    -0.01   0.02   0.02     0.01  -0.00  -0.01     0.02  -0.03  -0.03 
   38    1     0.03   0.10  -0.03     0.01   0.05  -0.01    -0.03   0.04   0.10 
   39    1     0.04   0.18   0.06     0.01   0.06   0.01    -0.03  -0.04  -0.06 
   40    1    -0.11  -0.12   0.10     0.16   0.19  -0.16    -0.06  -0.08   0.07 
   41    1    -0.02   0.01   0.03     0.01  -0.00  -0.02     0.04  -0.02  -0.05 
   42    1     0.01  -0.02  -0.01     0.00   0.01   0.01    -0.02   0.03   0.00 
   43    1     0.01   0.00  -0.00    -0.01  -0.00   0.01    -0.04   0.02   0.02 
   44    1     0.26  -0.15   0.06    -0.46   0.19   0.00     0.06   0.10  -0.06 
   45    1    -0.12   0.03   0.20     0.15  -0.09  -0.34     0.04   0.03  -0.10 
   46    1    -0.22   0.16  -0.02    -0.12   0.07  -0.03    -0.26   0.22   0.00 
   47    1     0.35  -0.35  -0.21     0.34  -0.32  -0.13     0.23  -0.24  -0.05 
   48    1    -0.09   0.12  -0.25     0.29  -0.16   0.12    -0.13   0.29  -0.52 
   49    1    -0.24   0.11   0.28    -0.17   0.16   0.02     0.05  -0.11   0.15 
   50    1     0.06   0.00   0.00     0.01   0.00   0.00    -0.03  -0.00  -0.01 
   51    1     0.02  -0.00  -0.01     0.01  -0.00  -0.00    -0.01  -0.00   0.01 
   52    1     0.02  -0.00  -0.01    -0.00   0.00   0.00    -0.02   0.00   0.01 
   53    1     0.02  -0.00  -0.01     0.00   0.00   0.00    -0.01   0.00   0.01 
   54    1     0.04   0.02   0.10     0.01   0.00   0.02    -0.02  -0.01  -0.06 
   55    1    -0.04  -0.02  -0.03    -0.01  -0.01  -0.00    -0.00  -0.01   0.02 
                     94                     95                     96 
                      A                      A                      A 
 Frequencies --   1170.6305              1176.8724              1181.9774 
 Red. masses --      3.3861                 1.2593                 3.1389 
 Frc consts  --      2.7340                 1.0276                 2.5837 
 IR Inten    --      0.0000                 0.0000                 0.0000 
  Atom  AN       X      Y      Z        X      Y      Z        X      Y      Z 
    1    6    -0.02   0.01  -0.04    -0.00   0.00   0.00    -0.06   0.01   0.11 
    2    6    -0.03   0.05   0.03     0.00   0.00  -0.00     0.03   0.03  -0.07 
    3    6     0.08  -0.02   0.06     0.00  -0.00   0.00     0.03  -0.01   0.03 
    4    6     0.09  -0.02   0.06     0.00   0.00   0.00     0.03   0.01   0.01 
    5    8     0.00   0.01  -0.01    -0.00  -0.00   0.00    -0.01  -0.03   0.02 
    6    6     0.01   0.00  -0.02    -0.08  -0.11  -0.01    -0.00   0.01   0.05 
    7    8    -0.02   0.01   0.01     0.04   0.05   0.00     0.04  -0.03  -0.02 
    8    8    -0.00   0.00   0.01     0.00   0.00  -0.00     0.01  -0.01  -0.02 
    9    6     0.01  -0.01   0.00    -0.00  -0.00  -0.00    -0.04   0.04  -0.00 
   10    6    -0.02  -0.01   0.03     0.00   0.00  -0.00     0.02   0.03  -0.07 
   11    6     0.01  -0.00  -0.01     0.00  -0.00   0.00     0.01   0.00   0.02 
   12    6     0.03  -0.00  -0.02    -0.00   0.00   0.00    -0.07   0.02   0.04 
   13    6    -0.01   0.01   0.01    -0.00  -0.00  -0.00     0.02  -0.04  -0.05 
   14    8    -0.01   0.01   0.01     0.00  -0.00  -0.00     0.03  -0.01  -0.05 
   15    6    -0.02   0.01  -0.01     0.00  -0.00   0.00     0.13  -0.08   0.13 
   16    8     0.04  -0.03  -0.00    -0.00   0.00  -0.00    -0.14   0.09  -0.04 
   17    6    -0.02   0.00   0.02     0.00  -0.00   0.00     0.05   0.01  -0.03 
   18    6    -0.05   0.02  -0.05     0.00   0.00   0.00     0.10  -0.02   0.12 
   19    8     0.07  -0.03   0.02    -0.00   0.00  -0.00    -0.05   0.02  -0.08 
   20    8    -0.08  -0.01  -0.02    -0.00  -0.00  -0.00    -0.02  -0.00  -0.00 
   21    6     0.00  -0.00   0.00     0.00  -0.00  -0.00     0.01   0.00  -0.00 
   22    8    -0.00   0.00   0.01    -0.00   0.00   0.00     0.00   0.00   0.01 
   23    6     0.13   0.02   0.03     0.00   0.00   0.00     0.04   0.00   0.01 
   24    6     0.08   0.01   0.05     0.00   0.00   0.00     0.02   0.00   0.01 
   25    6    -0.01   0.01   0.01    -0.00   0.00   0.00    -0.01   0.00   0.01 
   26    6     0.02  -0.00  -0.01     0.00  -0.00  -0.00     0.00  -0.00  -0.01 
   27    8     0.02   0.00   0.01     0.00   0.00   0.00     0.01   0.00   0.00 
   28    6    -0.00  -0.01  -0.03    -0.00  -0.00  -0.00     0.00  -0.00  -0.01 
   29    6    -0.10  -0.02  -0.09    -0.00  -0.00  -0.00    -0.02  -0.01  -0.02 
   30    6     0.02  -0.00  -0.01     0.00  -0.00  -0.00    -0.00  -0.00  -0.00 
   31    8     0.01   0.03   0.14     0.00   0.00   0.00     0.00   0.01   0.04 
   32    6    -0.17   0.00  -0.06    -0.00  -0.00  -0.00    -0.06  -0.00  -0.01 
   33    6    -0.07  -0.00  -0.21    -0.00  -0.00  -0.00    -0.01  -0.00  -0.06 
   34    1     0.12  -0.26   0.02    -0.01  -0.00  -0.00    -0.25   0.01  -0.02 
   35    1    -0.09  -0.11  -0.06     0.00  -0.01   0.00     0.12  -0.13   0.06 
   36    1    -0.28   0.14  -0.03    -0.01   0.00  -0.00    -0.15   0.10  -0.01 
   37    1     0.25  -0.27  -0.25     0.01  -0.01  -0.01     0.08  -0.16  -0.09 
   38    1    -0.13   0.14   0.44    -0.00  -0.00   0.01    -0.06  -0.04   0.13 
   39    1    -0.02   0.00  -0.09    -0.00  -0.00  -0.00    -0.02  -0.11  -0.05 
   40    1     0.01   0.01  -0.01     0.00   0.00  -0.00     0.05   0.03  -0.03 
   41    1    -0.04   0.01   0.04     0.17   0.24   0.02     0.09  -0.08  -0.13 
   42    1    -0.00  -0.01   0.01     0.49  -0.10  -0.44    -0.08   0.07   0.04 
   43    1     0.03  -0.02  -0.02    -0.30   0.37   0.46    -0.05  -0.01  -0.03 
   44    1     0.03  -0.07   0.07     0.00   0.00  -0.00     0.04   0.06  -0.15 
   45    1    -0.01   0.00   0.03    -0.00  -0.00   0.00    -0.01  -0.02   0.02 
   46    1     0.14  -0.12  -0.02    -0.01   0.01   0.00    -0.29   0.26   0.04 
   47    1    -0.13   0.11   0.06     0.01  -0.01  -0.00     0.33  -0.32  -0.16 
   48    1     0.02  -0.05   0.05    -0.00  -0.00   0.01    -0.02   0.04   0.07 
   49    1    -0.07   0.08  -0.11     0.01  -0.00   0.00     0.09  -0.10   0.33 
   50    1     0.06   0.00  -0.01     0.00   0.00  -0.00     0.02   0.00  -0.00 
   51    1     0.01  -0.00   0.00     0.00  -0.00  -0.00     0.00   0.00  -0.00 
   52    1     0.02   0.01  -0.02     0.00  -0.00  -0.00     0.02  -0.00  -0.02 
   53    1    -0.01   0.01   0.01     0.00   0.00  -0.00     0.00  -0.00  -0.01 
   54    1    -0.04  -0.01  -0.08    -0.00  -0.00  -0.00    -0.01  -0.00  -0.02 
   55    1     0.18  -0.00   0.05     0.00   0.00   0.00     0.07   0.02   0.01 
                     97                     98                     99 
                      A                      A                      A 
 Frequencies --   1207.0284              1219.6641              1238.1271 
 Red. masses --      1.6080                 1.4962                 2.0531 
 Frc consts  --      1.3803                 1.3113                 1.8543 
 IR Inten    --      0.0000                 0.0000                 0.0000 
  Atom  AN       X      Y      Z        X      Y      Z        X      Y      Z 
    1    6     0.01  -0.00  -0.01     0.00  -0.00  -0.01    -0.01   0.01  -0.00 
    2    6    -0.01   0.00   0.00    -0.00   0.00   0.00     0.00   0.01  -0.00 
    3    6     0.00   0.00  -0.00    -0.00   0.00  -0.00    -0.01   0.00   0.00 
    4    6     0.00   0.00   0.00    -0.00  -0.00   0.00     0.00  -0.00   0.01 
    5    8     0.00  -0.01   0.00     0.00   0.01  -0.00     0.00   0.00  -0.00 
    6    6    -0.00   0.00  -0.01     0.07  -0.06   0.11    -0.00   0.00  -0.00 
    7    8    -0.01   0.00   0.00    -0.05   0.04  -0.08     0.00  -0.00   0.00 
    8    8    -0.00  -0.00   0.00     0.02  -0.01   0.04     0.00  -0.00  -0.00 
    9    6     0.01  -0.00  -0.00    -0.03   0.02   0.02    -0.00   0.00   0.00 
   10    6     0.03   0.00  -0.02    -0.01   0.00   0.02    -0.00  -0.00   0.00 
   11    6    -0.02   0.02   0.01     0.01  -0.00  -0.03     0.00  -0.00  -0.00 
   12    6    -0.00  -0.03   0.00     0.02  -0.02  -0.03    -0.00   0.00  -0.00 
   13    6    -0.04   0.02   0.05     0.00  -0.00   0.01    -0.00   0.00   0.00 
   14    8    -0.00   0.00   0.00    -0.00   0.00   0.00     0.00  -0.00  -0.00 
   15    6    -0.00   0.00  -0.00    -0.01   0.00  -0.01     0.01  -0.00   0.01 
   16    8     0.01  -0.01  -0.01     0.01  -0.00   0.00    -0.00   0.00  -0.00 
   17    6    -0.07  -0.10   0.07    -0.01  -0.01   0.00    -0.00   0.00  -0.00 
   18    6     0.10   0.09  -0.09    -0.00   0.00  -0.02    -0.00   0.00   0.00 
   19    8    -0.01  -0.00   0.01     0.01  -0.00   0.01     0.00  -0.00  -0.00 
   20    8    -0.00  -0.00  -0.00     0.00  -0.00  -0.00     0.02  -0.01  -0.04 
   21    6     0.00   0.00   0.00    -0.00  -0.00  -0.00    -0.08   0.00  -0.01 
   22    8     0.00   0.00   0.00    -0.00  -0.00  -0.00    -0.03  -0.02  -0.09 
   23    6     0.00   0.00   0.00    -0.00   0.00   0.00    -0.08   0.01   0.08 
   24    6     0.01   0.00   0.00     0.00  -0.00  -0.00     0.09  -0.00  -0.07 
   25    6     0.00  -0.00  -0.00     0.00   0.00   0.00     0.16   0.01   0.03 
   26    6    -0.00  -0.00  -0.00    -0.00   0.00   0.00    -0.02   0.02   0.11 
   27    8     0.00   0.00   0.00    -0.00  -0.00  -0.00     0.01   0.00   0.01 
   28    6     0.00   0.00   0.00     0.00   0.00   0.00     0.05   0.00  -0.00 
   29    6    -0.00  -0.00  -0.00     0.00  -0.00  -0.00    -0.03  -0.00  -0.02 
   30    6     0.00  -0.00  -0.00     0.00  -0.00   0.00    -0.01  -0.00  -0.00 
   31    8    -0.00   0.00   0.00    -0.00  -0.00  -0.00     0.01   0.01   0.03 
   32    6    -0.00  -0.00   0.00     0.00   0.00   0.00     0.01  -0.01  -0.03 
   33    6    -0.00   0.00  -0.00    -0.00   0.00   0.00     0.00  -0.01  -0.05 
   34    1     0.02   0.01  -0.00     0.01  -0.01   0.00     0.01  -0.01  -0.00 
   35    1    -0.03   0.02  -0.02    -0.01   0.01  -0.01     0.04  -0.05   0.04 
   36    1    -0.01  -0.02  -0.00     0.01  -0.01   0.00    -0.06   0.03  -0.00 
   37    1    -0.00  -0.01  -0.00    -0.00   0.01   0.00    -0.04   0.01   0.04 
   38    1     0.01  -0.00  -0.01     0.00   0.00  -0.00    -0.03   0.03   0.08 
   39    1    -0.01  -0.02  -0.01    -0.00   0.00  -0.00     0.05   0.01   0.10 
   40    1    -0.13  -0.13   0.11    -0.01  -0.01   0.01     0.00   0.00  -0.00 
   41    1    -0.03   0.01   0.03     0.45  -0.27  -0.51    -0.00   0.00   0.00 
   42    1     0.01  -0.02   0.00    -0.30   0.33   0.00     0.00  -0.00   0.00 
   43    1     0.02  -0.01  -0.00    -0.41   0.17  -0.01     0.01  -0.00  -0.00 
   44    1    -0.03   0.13  -0.14     0.01  -0.03   0.05     0.01  -0.01   0.01 
   45    1    -0.03   0.01   0.03    -0.03   0.01   0.09    -0.00  -0.00   0.01 
   46    1    -0.34   0.34   0.16    -0.03   0.03   0.02     0.00  -0.00  -0.00 
   47    1     0.31  -0.22  -0.14    -0.02   0.03   0.00     0.01  -0.01  -0.00 
   48    1    -0.14  -0.13   0.26     0.01  -0.01  -0.03    -0.00  -0.01   0.02 
   49    1     0.17   0.21  -0.51    -0.04   0.05  -0.06     0.02  -0.01   0.00 
   50    1     0.00   0.00   0.00    -0.00  -0.00  -0.00    -0.57  -0.06  -0.09 
   51    1    -0.00  -0.00   0.00     0.00  -0.00   0.00     0.09  -0.05   0.06 
   52    1     0.00  -0.00  -0.00    -0.00   0.00   0.00    -0.17   0.04   0.13 
   53    1    -0.00   0.00   0.00     0.00   0.00   0.00     0.09   0.04   0.11 
   54    1    -0.00  -0.00  -0.01     0.00   0.00   0.00     0.14   0.05   0.31 
   55    1    -0.02  -0.00   0.00    -0.00  -0.00   0.00    -0.57   0.03   0.10 
                    100                    101                    102 
                      A                      A                      A 
 Frequencies --   1254.6626              1257.8239              1271.4263 
 Red. masses --      2.2686                 2.1972                 2.0160 
 Frc consts  --      2.1041                 2.0482                 1.9201 
 IR Inten    --      0.0000                 0.0000                 0.0000 
  Atom  AN       X      Y      Z        X      Y      Z        X      Y      Z 
    1    6    -0.06   0.01   0.05     0.04  -0.01  -0.02     0.08  -0.00  -0.14 
    2    6     0.02   0.01  -0.01    -0.02  -0.01   0.00    -0.04   0.02   0.03 
    3    6    -0.03   0.02   0.00     0.04  -0.03  -0.00    -0.02   0.02   0.01 
    4    6    -0.02  -0.01   0.02     0.03   0.01  -0.02    -0.01  -0.00   0.00 
    5    8     0.00  -0.00   0.00     0.00  -0.01   0.00     0.00  -0.01   0.00 
    6    6     0.04  -0.02  -0.02     0.03  -0.02  -0.02    -0.01   0.00   0.00 
    7    8    -0.08   0.06  -0.01    -0.06   0.05  -0.01     0.01  -0.01   0.00 
    8    8    -0.01   0.01   0.00    -0.01   0.01  -0.00     0.00  -0.00  -0.00 
    9    6     0.13  -0.09  -0.01     0.10  -0.08  -0.00    -0.02   0.01  -0.00 
   10    6     0.05  -0.04  -0.05     0.06  -0.03  -0.04     0.01   0.00  -0.01 
   11    6    -0.06   0.02   0.06    -0.06   0.02   0.05    -0.01  -0.00   0.00 
   12    6     0.02  -0.02   0.06     0.02  -0.01   0.05     0.00   0.01  -0.00 
   13    6    -0.00   0.01  -0.02    -0.00   0.00  -0.02     0.02  -0.02  -0.01 
   14    8     0.01  -0.01  -0.01    -0.01   0.00   0.00    -0.02   0.01   0.00 
   15    6    -0.01   0.01  -0.02     0.02  -0.02   0.03     0.08  -0.06   0.10 
   16    8    -0.00  -0.01  -0.00    -0.02  -0.00  -0.02    -0.04   0.01  -0.04 
   17    6     0.01   0.04  -0.00     0.03   0.04   0.00     0.05   0.02  -0.00 
   18    6    -0.04   0.03   0.04    -0.01  -0.04   0.01     0.01  -0.07  -0.01 
   19    8     0.02  -0.02  -0.03     0.00   0.01   0.01    -0.01   0.02   0.05 
   20    8     0.02   0.00   0.01    -0.02  -0.00  -0.01     0.01   0.00   0.01 
   21    6    -0.00   0.00   0.01    -0.00  -0.00  -0.01     0.00   0.00   0.01 
   22    8     0.03   0.00   0.00    -0.03  -0.00  -0.00     0.03   0.00   0.01 
   23    6    -0.00  -0.00   0.00    -0.00   0.00   0.00    -0.01  -0.00  -0.01 
   24    6    -0.03  -0.00   0.01     0.04   0.00  -0.01    -0.02  -0.00   0.00 
   25    6     0.01  -0.01  -0.05    -0.01   0.01   0.06    -0.00  -0.01  -0.05 
   26    6     0.02  -0.00   0.01    -0.03   0.00  -0.01     0.02  -0.00   0.00 
   27    8    -0.00   0.00   0.01     0.01  -0.00  -0.01    -0.00  -0.00  -0.01 
   28    6    -0.01   0.00   0.00     0.01  -0.00  -0.00     0.03   0.00  -0.01 
   29    6    -0.10   0.01   0.05     0.12  -0.01  -0.06    -0.05   0.01   0.07 
   30    6     0.05  -0.00  -0.01    -0.06   0.01   0.02     0.02  -0.00  -0.01 
   31    8    -0.01   0.01   0.02     0.01  -0.01  -0.02     0.00   0.00   0.03 
   32    6     0.09  -0.02  -0.06    -0.10   0.02   0.06     0.05  -0.02  -0.00 
   33    6     0.03  -0.04  -0.06    -0.03   0.04   0.06    -0.01  -0.02  -0.05 
   34    1    -0.01  -0.04   0.00    -0.02   0.05  -0.00     0.12  -0.03   0.00 
   35    1     0.09  -0.09   0.07    -0.08   0.08  -0.07    -0.12   0.03  -0.08 
   36    1    -0.12   0.06  -0.00     0.11  -0.05  -0.00    -0.06  -0.07   0.01 
   37    1    -0.14   0.06   0.14     0.17  -0.09  -0.17    -0.07   0.02   0.05 
   38    1    -0.04   0.01   0.07     0.03  -0.01  -0.05     0.02   0.04  -0.02 
   39    1     0.10   0.06   0.23    -0.10  -0.06  -0.25     0.01   0.01   0.04 
   40    1    -0.08  -0.07   0.08    -0.07  -0.07   0.06    -0.05  -0.06   0.05 
   41    1    -0.00   0.00   0.04    -0.01   0.01   0.04     0.00  -0.00  -0.01 
   42    1    -0.12   0.07   0.03    -0.09   0.05   0.02     0.03  -0.01  -0.01 
   43    1    -0.11   0.09   0.03    -0.08   0.07   0.03     0.02  -0.02  -0.01 
   44    1    -0.34   0.23  -0.09    -0.30   0.24  -0.12    -0.11   0.14  -0.11 
   45    1     0.15  -0.02  -0.44     0.13  -0.00  -0.39    -0.01   0.02   0.05 
   46    1    -0.04   0.02  -0.03    -0.03   0.05   0.01    -0.03   0.08   0.05 
   47    1    -0.05   0.05   0.00    -0.15   0.12   0.05    -0.18   0.13   0.09 
   48    1     0.05  -0.04   0.12    -0.14   0.13   0.15    -0.30   0.25   0.13 
   49    1     0.25  -0.21   0.01    -0.18   0.11   0.02    -0.49   0.37  -0.06 
   50    1     0.02   0.00   0.01    -0.03  -0.00  -0.01     0.08   0.01   0.02 
   51    1    -0.07   0.01   0.01     0.08  -0.01  -0.01    -0.07   0.01   0.00 
   52    1    -0.01  -0.00   0.02     0.00   0.00  -0.02     0.01  -0.01   0.00 
   53    1    -0.06   0.01   0.01     0.08  -0.01  -0.00    -0.06  -0.00  -0.01 
   54    1    -0.12  -0.06  -0.33     0.14   0.07   0.40    -0.09  -0.05  -0.27 
   55    1    -0.05   0.00   0.00     0.06   0.00  -0.00    -0.29  -0.00  -0.00 
                    103                    104                    105 
                      A                      A                      A 
 Frequencies --   1282.2145              1285.0846              1301.0167 
 Red. masses --      2.6882                 1.2785                 1.5861 
 Frc consts  --      2.6039                 1.2440                 1.5818 
 IR Inten    --      0.0000                 0.0000                 0.0000 
  Atom  AN       X      Y      Z        X      Y      Z        X      Y      Z 
    1    6    -0.04   0.02  -0.03    -0.02   0.00   0.03    -0.04   0.01   0.06 
    2    6     0.02   0.01   0.01     0.01  -0.00  -0.01     0.01   0.01  -0.01 
    3    6    -0.00  -0.01  -0.00     0.00  -0.00   0.00    -0.01   0.01   0.00 
    4    6     0.02  -0.00   0.05    -0.00   0.00  -0.00    -0.01   0.00   0.02 
    5    8     0.00   0.00   0.00     0.03   0.00   0.01     0.00  -0.00  -0.00 
    6    6    -0.00   0.00   0.00    -0.01   0.01   0.01    -0.01   0.01   0.01 
    7    8     0.00  -0.00  -0.00     0.03  -0.02   0.00     0.02  -0.01   0.00 
    8    8     0.00  -0.00   0.00     0.00  -0.00   0.00     0.00  -0.00  -0.01 
    9    6    -0.01   0.01   0.00    -0.06   0.04   0.00    -0.04   0.03   0.00 
   10    6    -0.00  -0.00   0.00     0.03  -0.03  -0.01     0.00  -0.00  -0.00 
   11    6     0.00  -0.00  -0.01     0.00  -0.01  -0.03    -0.01   0.01   0.03 
   12    6    -0.00   0.00  -0.01    -0.00   0.01  -0.05     0.02  -0.01   0.01 
   13    6     0.00   0.01   0.01     0.02  -0.00   0.00     0.04  -0.04  -0.02 
   14    8     0.00   0.00  -0.00     0.00  -0.00  -0.00     0.01  -0.01  -0.00 
   15    6    -0.00   0.00   0.01    -0.01   0.01  -0.01    -0.02   0.02  -0.03 
   16    8     0.01  -0.00  -0.00     0.00  -0.01  -0.01     0.01  -0.01   0.01 
   17    6     0.01  -0.00   0.01     0.04   0.02   0.02    -0.02   0.01   0.00 
   18    6    -0.02   0.02   0.01    -0.05   0.00   0.02     0.02  -0.03  -0.02 
   19    8    -0.01  -0.01  -0.00     0.01  -0.00  -0.01     0.03   0.00  -0.01 
   20    8     0.02   0.01   0.04    -0.00  -0.00  -0.00     0.00   0.01   0.03 
   21    6     0.01   0.00   0.02    -0.00  -0.00  -0.00    -0.03   0.00   0.02 
   22    8    -0.02  -0.00  -0.01    -0.00  -0.00  -0.00    -0.03  -0.01  -0.03 
   23    6    -0.02  -0.02  -0.06     0.00   0.00   0.01    -0.02   0.01   0.03 
   24    6    -0.09  -0.01  -0.02     0.00   0.00   0.00    -0.06  -0.01  -0.03 
   25    6    -0.04  -0.01  -0.07     0.00   0.00   0.02     0.09  -0.00  -0.05 
   26    6     0.01   0.01   0.00    -0.00   0.00   0.00    -0.01   0.01   0.03 
   27    8     0.01  -0.02  -0.06     0.00   0.00   0.01     0.00   0.01   0.02 
   28    6     0.07   0.00  -0.03    -0.02  -0.00   0.00    -0.02  -0.00  -0.01 
   29    6     0.19   0.02   0.14    -0.01  -0.00  -0.03    -0.02  -0.01  -0.05 
   30    6    -0.17   0.02   0.02     0.01  -0.00  -0.00     0.02  -0.01  -0.01 
   31    8     0.03   0.01   0.06    -0.00  -0.00  -0.01    -0.01   0.00   0.01 
   32    6    -0.05  -0.01  -0.11    -0.00   0.00   0.00     0.04  -0.01  -0.03 
   33    6     0.01  -0.02  -0.07     0.00   0.00   0.01     0.01  -0.01  -0.02 
   34    1     0.11  -0.08   0.01    -0.02   0.00   0.00    -0.08  -0.04   0.01 
   35    1     0.10  -0.10   0.09     0.02  -0.01   0.01     0.03  -0.03   0.01 
   36    1    -0.07   0.04  -0.01    -0.00   0.01  -0.00    -0.02   0.01   0.00 
   37    1    -0.05   0.03   0.06     0.01  -0.00  -0.01    -0.04   0.04   0.04 
   38    1    -0.14   0.08   0.33     0.00  -0.01  -0.01    -0.02  -0.03   0.03 
   39    1     0.13   0.03   0.25    -0.00   0.00  -0.01     0.03  -0.02   0.09 
   40    1    -0.04  -0.05   0.04    -0.34  -0.38   0.31    -0.01  -0.01   0.01 
   41    1     0.00  -0.00  -0.01     0.01  -0.01  -0.03     0.01  -0.01  -0.02 
   42    1     0.00  -0.00  -0.00     0.05  -0.02  -0.01     0.04  -0.02  -0.01 
   43    1     0.00  -0.00  -0.00     0.04  -0.04  -0.02     0.03  -0.03  -0.02 
   44    1    -0.07   0.03   0.01    -0.49   0.35  -0.10     0.06   0.01  -0.07 
   45    1    -0.03   0.01   0.08    -0.13   0.07   0.38     0.04  -0.01  -0.13 
   46    1     0.04  -0.05  -0.03     0.08  -0.08  -0.04    -0.24   0.25   0.08 
   47    1     0.04  -0.03  -0.01    -0.02   0.02   0.03    -0.23   0.21   0.06 
   48    1     0.02  -0.01  -0.01    -0.04   0.12  -0.05     0.04  -0.03  -0.02 
   49    1     0.19  -0.13  -0.07     0.10  -0.09  -0.08    -0.32   0.26  -0.02 
   50    1     0.39   0.04   0.07    -0.05  -0.00  -0.01     0.34   0.04   0.06 
   51    1    -0.06   0.05  -0.04     0.02  -0.01   0.00    -0.06   0.01   0.02 
   52    1     0.06  -0.03  -0.06    -0.01   0.01   0.00    -0.03  -0.00   0.01 
   53    1    -0.05  -0.04  -0.08     0.02   0.00   0.01    -0.04  -0.00   0.01 
   54    1     0.17   0.07   0.43     0.01   0.01   0.03     0.15   0.06   0.37 
   55    1    -0.28  -0.00  -0.06     0.13  -0.00   0.01     0.45   0.00   0.01 
                    106                    107                    108 
                      A                      A                      A 
 Frequencies --   1304.8609              1315.2369              1319.7366 
 Red. masses --      1.8723                 1.7079                 1.8672 
 Frc consts  --      1.8783                 1.7406                 1.9161 
 IR Inten    --      0.0000                 0.0000                 0.0000 
  Atom  AN       X      Y      Z        X      Y      Z        X      Y      Z 
    1    6     0.06  -0.01  -0.09     0.03   0.00  -0.08    -0.02  -0.01   0.09 
    2    6    -0.02  -0.00   0.02    -0.01  -0.01   0.02     0.00  -0.01  -0.02 
    3    6    -0.01   0.01   0.01     0.00  -0.00   0.00     0.02  -0.02  -0.01 
    4    6    -0.01   0.00  -0.01     0.00  -0.00  -0.01     0.01   0.00  -0.02 
    5    8    -0.00   0.00   0.00     0.02   0.02   0.01     0.00  -0.00   0.00 
    6    6     0.01  -0.01  -0.01    -0.01   0.01   0.01    -0.00   0.00   0.00 
    7    8    -0.02   0.02  -0.00     0.02  -0.02   0.00     0.00  -0.00   0.00 
    8    8    -0.01   0.00   0.01     0.01  -0.01  -0.00    -0.00   0.00   0.00 
    9    6     0.06  -0.04  -0.00    -0.06   0.05   0.00    -0.00   0.00  -0.00 
   10    6    -0.01   0.01   0.01     0.03  -0.04  -0.02     0.00  -0.00  -0.00 
   11    6     0.02  -0.01  -0.03    -0.02   0.01   0.02     0.00  -0.00  -0.00 
   12    6    -0.02   0.01  -0.01     0.04  -0.02  -0.01    -0.00   0.00  -0.00 
   13    6    -0.05   0.05   0.03     0.05  -0.04  -0.03    -0.01   0.00   0.00 
   14    8    -0.01   0.01   0.01    -0.00   0.00  -0.00     0.01  -0.01  -0.00 
   15    6     0.04  -0.03   0.05     0.02  -0.02   0.04    -0.03   0.03  -0.05 
   16    8    -0.02   0.01  -0.01    -0.00   0.01   0.01     0.01  -0.01   0.01 
   17    6     0.03  -0.02   0.00    -0.07   0.07  -0.11     0.00   0.00   0.02 
   18    6    -0.01   0.02   0.02    -0.02   0.04   0.05     0.01  -0.01  -0.03 
   19    8    -0.04   0.00   0.02    -0.03  -0.01   0.02     0.02  -0.00  -0.02 
   20    8    -0.02   0.00   0.03    -0.01  -0.00   0.00    -0.07  -0.00   0.01 
   21    6    -0.04   0.00   0.03    -0.01   0.00   0.01    -0.03   0.00   0.05 
   22    8    -0.02  -0.01  -0.02     0.00   0.00   0.01     0.01   0.01   0.04 
   23    6    -0.02   0.01   0.04    -0.00   0.00   0.01     0.00   0.00   0.02 
   24    6    -0.03  -0.01  -0.03     0.02   0.00  -0.00     0.11   0.01   0.00 
   25    6     0.11  -0.01  -0.07     0.02  -0.00  -0.02     0.06  -0.02  -0.13 
   26    6    -0.02   0.01   0.02    -0.01  -0.00  -0.01    -0.03  -0.01  -0.06 
   27    8     0.00   0.01   0.02    -0.00   0.00   0.00    -0.01  -0.00  -0.01 
   28    6    -0.01  -0.00  -0.01     0.01   0.00   0.00     0.03   0.00   0.02 
   29    6    -0.06  -0.01  -0.05    -0.01  -0.00  -0.01    -0.03   0.00   0.01 
   30    6     0.04  -0.01  -0.01     0.01  -0.00   0.00     0.03   0.00   0.01 
   31    8    -0.01   0.00  -0.00    -0.00  -0.00  -0.01    -0.00  -0.00  -0.02 
   32    6     0.02  -0.01   0.03    -0.02   0.00   0.03    -0.04   0.02   0.04 
   33    6     0.01  -0.00  -0.01     0.00   0.00   0.01    -0.02   0.02   0.04 
   34    1     0.08   0.01  -0.00     0.11   0.01  -0.00    -0.08   0.06  -0.02 
   35    1    -0.08   0.06  -0.06    -0.03   0.04  -0.01     0.06  -0.00   0.06 
   36    1    -0.06   0.00  -0.00    -0.00   0.00  -0.00     0.12  -0.02   0.01 
   37    1    -0.04  -0.02   0.03     0.01  -0.02  -0.01     0.10  -0.02  -0.09 
   38    1     0.04   0.01  -0.09     0.04   0.03  -0.07     0.02  -0.03  -0.06 
   39    1    -0.06   0.01  -0.10    -0.05   0.03  -0.11    -0.03  -0.02  -0.10 
   40    1     0.05   0.05  -0.04    -0.05  -0.06   0.06    -0.04  -0.04   0.03 
   41    1    -0.02   0.01   0.03     0.03  -0.02  -0.05    -0.00   0.00   0.00 
   42    1    -0.06   0.02   0.02     0.06  -0.02  -0.02     0.00   0.00  -0.00 
   43    1    -0.04   0.04   0.02     0.04  -0.05  -0.02     0.00  -0.00  -0.00 
   44    1    -0.01  -0.03   0.06    -0.15  -0.18   0.32    -0.04   0.05  -0.04 
   45    1    -0.04   0.01   0.12     0.02   0.01  -0.06    -0.01   0.01   0.02 
   46    1     0.26  -0.26  -0.08    -0.21   0.17   0.02     0.01  -0.01   0.01 
   47    1     0.26  -0.23  -0.06    -0.18   0.19   0.02     0.01  -0.02  -0.01 
   48    1    -0.10   0.08   0.03     0.30  -0.42   0.39     0.02   0.02  -0.06 
   49    1     0.27  -0.22   0.01     0.31  -0.18  -0.08    -0.11   0.03   0.12 
   50    1     0.47   0.05   0.07     0.11   0.01   0.01     0.54   0.05   0.07 
   51    1    -0.08   0.01   0.03    -0.02   0.00   0.00    -0.12   0.03   0.02 
   52    1    -0.03  -0.01   0.01     0.00  -0.00  -0.00     0.01  -0.02  -0.02 
   53    1    -0.07  -0.00   0.01    -0.02  -0.00  -0.00    -0.12  -0.01  -0.01 
   54    1     0.12   0.05   0.30    -0.00  -0.00  -0.00    -0.03  -0.01  -0.05 
   55    1     0.30   0.01   0.03    -0.10   0.00   0.01    -0.69   0.02   0.06 
                    109                    110                    111 
                      A                      A                      A 
 Frequencies --   1326.5649              1347.9185              1352.4256 
 Red. masses --      1.4310                 3.5523                 1.6302 
 Frc consts  --      1.4837                 3.8026                 1.7568 
 IR Inten    --      0.0000                 0.0000                 0.0000 
  Atom  AN       X      Y      Z        X      Y      Z        X      Y      Z 
    1    6    -0.01   0.01  -0.02    -0.00   0.00   0.01    -0.00  -0.00   0.04 
    2    6    -0.00  -0.01   0.01     0.00   0.01  -0.00     0.00   0.00  -0.01 
    3    6     0.00  -0.00  -0.00    -0.03   0.04   0.02    -0.00   0.00   0.00 
    4    6     0.00  -0.00  -0.01     0.00  -0.01  -0.00    -0.00   0.00   0.00 
    5    8    -0.01  -0.01  -0.01     0.00   0.00   0.00    -0.01   0.02   0.01 
    6    6    -0.00   0.00   0.00     0.00  -0.00  -0.00     0.01  -0.01  -0.01 
    7    8     0.00  -0.00   0.00    -0.00   0.00  -0.00    -0.01   0.01  -0.01 
    8    8     0.00  -0.00  -0.00    -0.00   0.00   0.00    -0.01   0.01  -0.00 
    9    6    -0.01   0.01   0.00     0.01  -0.00  -0.00     0.08  -0.06  -0.01 
   10    6    -0.02   0.02   0.01     0.00  -0.00  -0.00     0.07  -0.00  -0.06 
   11    6     0.00   0.01   0.02     0.00  -0.00  -0.01     0.03  -0.04  -0.02 
   12    6     0.01  -0.01   0.01    -0.01   0.01  -0.00    -0.11   0.09  -0.00 
   13    6     0.06  -0.01  -0.04    -0.01  -0.00   0.00     0.04  -0.02  -0.01 
   14    8    -0.00   0.00  -0.00     0.00  -0.00  -0.00     0.01  -0.00  -0.01 
   15    6     0.03  -0.02   0.04    -0.01   0.01  -0.01    -0.00   0.00   0.00 
   16    8    -0.01   0.03  -0.02     0.01  -0.01   0.00    -0.00   0.01   0.00 
   17    6    -0.00  -0.05   0.06    -0.00   0.01  -0.00    -0.06  -0.00   0.01 
   18    6    -0.09   0.00   0.09     0.01  -0.00  -0.01     0.02  -0.05   0.06 
   19    8     0.01  -0.00  -0.01     0.00  -0.00  -0.00     0.02   0.01  -0.01 
   20    8    -0.01  -0.00  -0.00    -0.03  -0.00   0.01     0.00   0.00   0.00 
   21    6    -0.00   0.00   0.00    -0.03  -0.01  -0.05     0.00   0.00   0.00 
   22    8     0.00   0.00   0.01     0.02   0.01   0.07    -0.00  -0.00  -0.00 
   23    6    -0.00  -0.00   0.00    -0.14  -0.02  -0.06     0.00  -0.00  -0.00 
   24    6     0.02   0.00  -0.00     0.04  -0.01  -0.07    -0.01  -0.00   0.00 
   25    6     0.01   0.00  -0.00     0.09   0.03   0.17    -0.00  -0.00  -0.00 
   26    6    -0.01  -0.00  -0.01    -0.11  -0.03  -0.15     0.00   0.00   0.01 
   27    8     0.00   0.00   0.00     0.01  -0.01  -0.01    -0.00  -0.00  -0.00 
   28    6     0.00   0.00   0.01     0.06   0.04   0.21     0.00  -0.00  -0.01 
   29    6    -0.00  -0.00  -0.01     0.07  -0.01  -0.10    -0.00   0.00   0.01 
   30    6     0.00  -0.00   0.00    -0.09   0.01   0.02    -0.00   0.00  -0.00 
   31    8    -0.00  -0.00  -0.00     0.02   0.01   0.05     0.00  -0.00   0.00 
   32    6    -0.01   0.00   0.02     0.06   0.00   0.04     0.01  -0.00   0.00 
   33    6     0.01  -0.00   0.00     0.04  -0.07  -0.15    -0.01  -0.00  -0.01 
   34    1     0.06   0.02  -0.00    -0.04  -0.01   0.01    -0.09   0.02   0.00 
   35    1     0.02   0.02   0.02    -0.02  -0.01  -0.02    -0.02   0.00  -0.03 
   36    1    -0.02   0.01  -0.01    -0.36   0.08  -0.03     0.02  -0.01   0.01 
   37    1    -0.02  -0.00   0.02    -0.26   0.07   0.28     0.01   0.00  -0.01 
   38    1     0.04   0.01  -0.06     0.09  -0.02  -0.13    -0.00  -0.01  -0.00 
   39    1    -0.04   0.03  -0.08    -0.07  -0.00  -0.12     0.01  -0.02   0.02 
   40    1     0.02   0.03  -0.03    -0.00  -0.00   0.00     0.10   0.12  -0.09 
   41    1     0.01  -0.00  -0.01    -0.00   0.00   0.01    -0.05   0.03   0.09 
   42    1     0.01  -0.00  -0.01    -0.01   0.00  -0.00    -0.09   0.02   0.04 
   43    1     0.01  -0.01  -0.01    -0.01   0.00   0.00    -0.06   0.07   0.05 
   44    1     0.21   0.09  -0.30    -0.04  -0.01   0.04    -0.32  -0.20   0.55 
   45    1     0.04  -0.04  -0.13    -0.01   0.01   0.04    -0.08   0.04   0.34 
   46    1    -0.07   0.03  -0.07     0.02  -0.00   0.01     0.01   0.02   0.02 
   47    1    -0.13   0.14   0.06     0.02  -0.03   0.00    -0.00  -0.02   0.05 
   48    1     0.16   0.04  -0.52    -0.01  -0.00   0.04     0.14  -0.09  -0.18 
   49    1     0.24   0.00  -0.60    -0.06   0.02   0.08    -0.15   0.27  -0.38 
   50    1     0.06   0.00   0.01     0.40   0.03   0.04    -0.01  -0.00  -0.00 
   51    1     0.00  -0.00   0.00     0.16  -0.11   0.07    -0.01   0.00  -0.00 
   52    1    -0.00   0.00  -0.00    -0.08   0.10   0.06    -0.00  -0.00   0.00 
   53    1     0.00   0.00   0.01     0.18   0.09   0.18    -0.01  -0.00  -0.00 
   54    1    -0.01  -0.00  -0.02    -0.14  -0.05  -0.29     0.00   0.00   0.01 
   55    1    -0.07   0.00   0.01     0.05  -0.02  -0.08    -0.01   0.00  -0.00 
                    112                    113                    114 
                      A                      A                      A 
 Frequencies --   1359.8075              1374.4712              1386.1352 
 Red. masses --      1.4068                 2.2527                 1.7561 
 Frc consts  --      1.5326                 2.5074                 1.9880 
 IR Inten    --      0.0000                 0.0000                 0.0000 
  Atom  AN       X      Y      Z        X      Y      Z        X      Y      Z 
    1    6    -0.05   0.02  -0.01     0.06  -0.03   0.06    -0.03   0.02  -0.04 
    2    6     0.01  -0.01   0.00    -0.01   0.01  -0.01     0.01  -0.00   0.01 
    3    6    -0.00  -0.01  -0.01     0.00   0.01   0.01     0.00  -0.03  -0.02 
    4    6     0.00  -0.01  -0.00    -0.01   0.01   0.00     0.00   0.01  -0.01 
    5    8    -0.03   0.00  -0.00    -0.02   0.01   0.01     0.00   0.00   0.00 
    6    6    -0.01   0.00   0.01    -0.02   0.01   0.01    -0.00   0.00   0.00 
    7    8     0.01  -0.01   0.00     0.02  -0.01   0.01     0.00  -0.00   0.00 
    8    8     0.00  -0.00   0.00     0.01  -0.01   0.01     0.00  -0.00   0.00 
    9    6    -0.03   0.02  -0.00    -0.10   0.07   0.00    -0.02   0.01   0.00 
   10    6     0.06   0.01  -0.01     0.09  -0.02  -0.06     0.01  -0.00  -0.02 
   11    6    -0.03  -0.00   0.00    -0.08   0.03   0.02    -0.01   0.01   0.00 
   12    6     0.02  -0.01  -0.00     0.15  -0.11   0.01     0.03  -0.03   0.00 
   13    6     0.03  -0.03  -0.01    -0.10   0.09  -0.01    -0.04   0.04   0.00 
   14    8    -0.01   0.00   0.01     0.01  -0.00  -0.00     0.00   0.00  -0.01 
   15    6    -0.01   0.01  -0.02    -0.00   0.00  -0.01     0.02  -0.02   0.04 
   16    8    -0.00  -0.02  -0.01    -0.01   0.01  -0.01    -0.01   0.01  -0.00 
   17    6     0.08  -0.07   0.01    -0.02  -0.02   0.04    -0.03   0.02   0.01 
   18    6    -0.04   0.05   0.01     0.01  -0.03   0.03     0.03  -0.04   0.01 
   19    8     0.01  -0.00  -0.01     0.01   0.00  -0.02    -0.01   0.01   0.01 
   20    8    -0.01  -0.00  -0.00     0.01   0.00   0.00    -0.01   0.00   0.01 
   21    6    -0.00  -0.00  -0.00     0.00   0.00   0.00     0.00  -0.00  -0.03 
   22    8     0.00   0.00   0.01    -0.00  -0.00  -0.01     0.02   0.00   0.00 
   23    6    -0.00   0.00   0.01     0.01  -0.00  -0.01    -0.05  -0.00   0.00 
   24    6     0.03   0.00  -0.00    -0.03  -0.00   0.01     0.01  -0.01  -0.05 
   25    6     0.01   0.00   0.01    -0.01  -0.00  -0.01     0.04   0.01   0.06 
   26    6    -0.01  -0.00  -0.02     0.02   0.00   0.01    -0.08  -0.01   0.01 
   27    8    -0.00   0.00   0.00     0.00  -0.00  -0.00    -0.01  -0.00  -0.00 
   28    6    -0.02   0.00   0.02     0.02  -0.00  -0.02     0.03   0.01   0.03 
   29    6     0.00  -0.00  -0.02    -0.00   0.00   0.02    -0.00  -0.00  -0.02 
   30    6     0.01  -0.00   0.00    -0.01   0.00  -0.00     0.04  -0.00   0.00 
   31    8    -0.00  -0.00  -0.01     0.01   0.00   0.02    -0.01  -0.01  -0.02 
   32    6    -0.01   0.00  -0.02     0.02   0.00   0.03    -0.03  -0.02  -0.11 
   33    6     0.01   0.01   0.03    -0.02  -0.01  -0.05    -0.02   0.04   0.11 
   34    1     0.18  -0.01  -0.01    -0.32   0.03   0.02     0.16  -0.03  -0.01 
   35    1     0.13  -0.03   0.15    -0.19   0.03  -0.23     0.09  -0.02   0.11 
   36    1     0.06   0.01   0.00    -0.09   0.00  -0.01     0.31  -0.08   0.04 
   37    1     0.01   0.02  -0.01    -0.02  -0.02   0.03     0.20  -0.03  -0.23 
   38    1    -0.03   0.01   0.05     0.04  -0.02  -0.07    -0.23   0.01   0.36 
   39    1     0.02   0.03   0.03    -0.03  -0.03  -0.04     0.21  -0.07   0.37 
   40    1     0.27   0.31  -0.25     0.12   0.16  -0.11    -0.03  -0.03   0.03 
   41    1     0.02  -0.01  -0.03     0.07  -0.04  -0.12     0.02  -0.01  -0.03 
   42    1     0.03  -0.01  -0.01     0.13  -0.05  -0.05     0.02  -0.01  -0.01 
   43    1     0.02  -0.03  -0.01     0.09  -0.10  -0.06     0.02  -0.02  -0.01 
   44    1    -0.16  -0.05   0.27    -0.29  -0.06   0.33    -0.05  -0.02   0.05 
   45    1    -0.01   0.04   0.04     0.06   0.03  -0.29     0.02   0.00  -0.09 
   46    1    -0.12   0.10   0.02     0.26  -0.21  -0.08     0.13  -0.09  -0.02 
   47    1    -0.10   0.13   0.01     0.14  -0.17  -0.04     0.07  -0.10  -0.00 
   48    1    -0.54   0.34   0.20     0.01   0.06  -0.21     0.14  -0.07  -0.11 
   49    1     0.17  -0.09  -0.08    -0.05   0.10  -0.18    -0.08   0.09  -0.08 
   50    1     0.02   0.00  -0.00    -0.03  -0.00   0.00     0.18   0.02   0.02 
   51    1     0.01  -0.01   0.01    -0.01   0.01  -0.01    -0.02  -0.09   0.08 
   52    1     0.00   0.01  -0.00     0.00  -0.01  -0.00    -0.05   0.04   0.06 
   53    1     0.01   0.01   0.01    -0.01  -0.01  -0.02     0.02   0.08   0.12 
   54    1    -0.01  -0.00  -0.02     0.02   0.01   0.04    -0.11  -0.05  -0.29 
   55    1     0.03  -0.00   0.01    -0.06   0.00  -0.01     0.15   0.00  -0.01 
                    115                    116                    117 
                      A                      A                      A 
 Frequencies --   1391.6442              1405.5632              1427.9064 
 Red. masses --      1.4424                 2.8317                 1.8725 
 Frc consts  --      1.6458                 3.2961                 2.2494 
 IR Inten    --      0.0000                 0.0000                 0.0000 
  Atom  AN       X      Y      Z        X      Y      Z        X      Y      Z 
    1    6    -0.12   0.06  -0.04     0.03  -0.00  -0.04    -0.02   0.00   0.05 
    2    6     0.00  -0.02  -0.00     0.01   0.02   0.01     0.01  -0.01  -0.01 
    3    6    -0.02   0.00  -0.01    -0.01   0.01  -0.02    -0.00  -0.00   0.00 
    4    6     0.01  -0.02   0.00     0.00  -0.01  -0.03    -0.00   0.00   0.00 
    5    8     0.00   0.00   0.00     0.00   0.00   0.00     0.00  -0.01  -0.00 
    6    6    -0.00   0.00   0.00     0.00  -0.00  -0.00     0.01  -0.00  -0.00 
    7    8     0.00  -0.00   0.00    -0.00   0.00   0.00    -0.00   0.00  -0.00 
    8    8     0.00  -0.00  -0.00     0.00  -0.00  -0.00    -0.00   0.00   0.00 
    9    6    -0.01   0.01   0.00    -0.00   0.00   0.00    -0.00   0.00   0.01 
   10    6     0.01   0.00  -0.02    -0.00  -0.00  -0.00    -0.03  -0.01   0.08 
   11    6    -0.01   0.00   0.00    -0.00   0.00   0.00     0.01   0.01  -0.00 
   12    6     0.03  -0.02   0.00     0.01  -0.01   0.00     0.00  -0.00  -0.02 
   13    6    -0.05   0.04   0.00    -0.02   0.02  -0.00    -0.03   0.04  -0.03 
   14    8     0.00   0.00  -0.01    -0.00   0.00   0.00     0.01  -0.01   0.00 
   15    6     0.01  -0.01   0.04     0.02  -0.02   0.03    -0.03   0.03  -0.05 
   16    8     0.00   0.00  -0.00    -0.01   0.01  -0.00     0.01  -0.02   0.03 
   17    6    -0.02   0.02   0.01    -0.01   0.01  -0.01     0.02   0.03  -0.17 
   18    6     0.05  -0.04  -0.01     0.01  -0.02   0.01     0.00  -0.05   0.16 
   19    8     0.02  -0.00  -0.01    -0.01   0.00   0.01     0.02   0.01  -0.03 
   20    8    -0.00  -0.00  -0.00    -0.05  -0.01  -0.04     0.00   0.00   0.00 
   21    6     0.00   0.00   0.01    -0.05   0.00   0.06     0.00  -0.00  -0.00 
   22    8    -0.01  -0.00   0.00    -0.02   0.00   0.05    -0.00  -0.00  -0.00 
   23    6     0.02   0.00   0.01     0.01   0.01   0.05     0.00  -0.00  -0.00 
   24    6     0.01   0.00   0.02     0.19   0.03   0.09    -0.01  -0.00  -0.00 
   25    6    -0.02  -0.00  -0.01    -0.00  -0.01  -0.06    -0.00   0.00   0.00 
   26    6     0.02   0.00  -0.01     0.02  -0.02  -0.13     0.00   0.00   0.00 
   27    8     0.00   0.00   0.00     0.00  -0.00  -0.01    -0.00  -0.00  -0.00 
   28    6    -0.03  -0.00  -0.01    -0.20   0.00   0.06     0.01  -0.00  -0.00 
   29    6     0.00  -0.00  -0.01     0.03  -0.00  -0.01     0.00  -0.00  -0.00 
   30    6    -0.00  -0.00  -0.00    -0.03   0.01   0.02    -0.00   0.00   0.00 
   31    8    -0.00   0.00  -0.00    -0.00  -0.01  -0.03     0.00  -0.00  -0.00 
   32    6    -0.01   0.01   0.04     0.04  -0.01  -0.10     0.00   0.00   0.01 
   33    6     0.04  -0.02  -0.00     0.10  -0.03   0.06    -0.00  -0.00  -0.00 
   34    1     0.52  -0.03  -0.05    -0.13  -0.04   0.03    -0.03   0.01  -0.00 
   35    1     0.38  -0.08   0.46    -0.14   0.01  -0.17     0.03  -0.01   0.02 
   36    1    -0.08   0.03  -0.01    -0.15   0.02  -0.03     0.03  -0.00   0.01 
   37    1    -0.10   0.04   0.10    -0.24   0.12   0.28     0.02   0.01  -0.02 
   38    1     0.12   0.01  -0.19    -0.18   0.06   0.27     0.00  -0.01  -0.01 
   39    1    -0.13   0.12  -0.25     0.18  -0.04   0.30    -0.00  -0.00  -0.01 
   40    1    -0.04  -0.04   0.04    -0.01  -0.02   0.02     0.01  -0.01  -0.00 
   41    1     0.01  -0.00  -0.02     0.00   0.00  -0.00    -0.01   0.01   0.03 
   42    1     0.02  -0.01  -0.01     0.00   0.00  -0.00    -0.02   0.02  -0.00 
   43    1     0.01  -0.01  -0.01    -0.00  -0.00  -0.00    -0.02   0.01  -0.00 
   44    1    -0.07  -0.03   0.08     0.01  -0.01   0.00     0.22   0.06  -0.23 
   45    1     0.02   0.00  -0.07     0.01  -0.00  -0.03    -0.02  -0.01   0.03 
   46    1     0.14  -0.08   0.01     0.07  -0.04   0.00     0.26  -0.14  -0.02 
   47    1     0.08  -0.12   0.01     0.03  -0.06   0.02     0.11  -0.18   0.05 
   48    1     0.11  -0.06  -0.08     0.05  -0.04   0.00    -0.25  -0.03   0.53 
   49    1    -0.17   0.13   0.01    -0.09   0.09  -0.07    -0.05   0.27  -0.50 
   50    1    -0.07  -0.01  -0.01    -0.17  -0.02  -0.05     0.01   0.00   0.00 
   51    1     0.01   0.02  -0.02     0.17   0.15  -0.15    -0.01  -0.01   0.01 
   52    1     0.02  -0.01  -0.02     0.13  -0.01  -0.17    -0.01   0.00   0.01 
   53    1    -0.00  -0.02  -0.04     0.13  -0.17  -0.18    -0.01   0.01   0.01 
   54    1     0.03   0.02   0.08     0.08   0.05   0.26     0.00   0.00   0.00 
   55    1     0.02  -0.01   0.01     0.08   0.01   0.07    -0.02  -0.00  -0.00 
                    118                    119                    120 
                      A                      A                      A 
 Frequencies --   1445.5962              1457.2900              1465.1108 
 Red. masses --      1.4522                 1.5749                 1.0483 
 Frc consts  --      1.7880                 1.9706                 1.3258 
 IR Inten    --      0.0000                 0.0000                 0.0000 
  Atom  AN       X      Y      Z        X      Y      Z        X      Y      Z 
    1    6     0.01   0.00  -0.00    -0.00   0.00   0.00    -0.00   0.00   0.00 
    2    6     0.01   0.01   0.01     0.01   0.01   0.00    -0.00   0.00  -0.00 
    3    6     0.02  -0.00  -0.03     0.02  -0.01  -0.02    -0.00   0.00  -0.00 
    4    6     0.01  -0.02  -0.01     0.01  -0.01   0.00     0.00  -0.00  -0.00 
    5    8    -0.00   0.00  -0.00     0.00   0.00  -0.00     0.00  -0.00  -0.00 
    6    6     0.00  -0.00   0.00     0.00  -0.00  -0.00     0.03   0.05   0.00 
    7    8     0.00  -0.00   0.00     0.00  -0.00  -0.00     0.00   0.01  -0.00 
    8    8     0.00  -0.00   0.00     0.00  -0.00  -0.00    -0.00  -0.00   0.00 
    9    6    -0.00   0.00  -0.00    -0.00   0.00   0.00     0.00   0.00  -0.00 
   10    6     0.00  -0.00  -0.00    -0.00   0.00   0.00     0.00  -0.00   0.00 
   11    6    -0.00  -0.00  -0.00    -0.00  -0.00  -0.00     0.00  -0.00   0.00 
   12    6     0.00  -0.00  -0.00     0.00   0.00  -0.00    -0.00   0.00  -0.00 
   13    6    -0.00   0.00  -0.00    -0.00  -0.00  -0.01     0.00   0.00   0.01 
   14    8    -0.00   0.00   0.00     0.00  -0.00  -0.00     0.00  -0.00  -0.00 
   15    6     0.00  -0.00   0.00    -0.00   0.00  -0.00    -0.00   0.00  -0.00 
   16    8     0.00  -0.00   0.00     0.00  -0.00   0.00    -0.00  -0.00   0.00 
   17    6    -0.00   0.00  -0.00     0.00  -0.00  -0.00    -0.00   0.00  -0.00 
   18    6     0.00  -0.00  -0.00    -0.00   0.00  -0.00     0.00  -0.00   0.00 
   19    8     0.00  -0.00   0.00     0.00  -0.00  -0.00     0.00   0.00  -0.00 
   20    8    -0.01  -0.00   0.00    -0.01   0.00   0.01    -0.00  -0.00   0.00 
   21    6     0.08   0.01  -0.07     0.01   0.00   0.05     0.00   0.00  -0.00 
   22    8     0.01  -0.00  -0.01     0.02  -0.00  -0.04     0.00  -0.00  -0.00 
   23    6     0.03   0.01   0.03    -0.03   0.00   0.02    -0.00   0.00   0.00 
   24    6     0.04  -0.00  -0.02     0.03  -0.01  -0.06     0.00  -0.00  -0.00 
   25    6    -0.05  -0.00  -0.02    -0.03  -0.00   0.01    -0.00  -0.00  -0.00 
   26    6    -0.01   0.01   0.05    -0.04   0.02   0.14    -0.00   0.00   0.00 
   27    8     0.00   0.00   0.01     0.00   0.01   0.01     0.00   0.00   0.00 
   28    6    -0.04  -0.01  -0.03     0.03  -0.00  -0.01    -0.00  -0.00   0.00 
   29    6     0.04   0.00  -0.02     0.05  -0.01  -0.05     0.00  -0.00  -0.00 
   30    6    -0.00  -0.00  -0.00    -0.00  -0.01  -0.01    -0.00  -0.00   0.00 
   31    8    -0.01   0.00  -0.01    -0.01   0.00  -0.00    -0.00   0.00  -0.00 
   32    6    -0.07   0.01  -0.01    -0.07   0.01  -0.01    -0.00   0.00  -0.00 
   33    6     0.08  -0.02   0.04     0.06  -0.01   0.03     0.00  -0.00   0.00 
   34    1    -0.09  -0.02   0.02    -0.06  -0.02   0.02     0.00  -0.00  -0.00 
   35    1    -0.07  -0.01  -0.09    -0.04  -0.01  -0.06     0.00  -0.00   0.00 
   36    1    -0.23   0.05  -0.07    -0.16   0.04  -0.05    -0.00   0.00  -0.00 
   37    1    -0.24   0.09   0.30    -0.15   0.06   0.20    -0.00   0.00   0.00 
   38    1    -0.01   0.04   0.04     0.01   0.03   0.01    -0.00   0.00   0.00 
   39    1    -0.01   0.02  -0.05    -0.03   0.01  -0.06    -0.00   0.00  -0.00 
   40    1     0.00   0.00  -0.00     0.00   0.00  -0.00     0.00   0.00  -0.00 
   41    1    -0.00   0.00   0.00    -0.00   0.00   0.00    -0.40  -0.60  -0.09 
   42    1     0.00   0.00  -0.00    -0.01  -0.00   0.00     0.32  -0.36   0.15 
   43    1    -0.00  -0.00  -0.00    -0.00   0.00   0.00    -0.38   0.23  -0.08 
   44    1    -0.01  -0.00   0.01    -0.00  -0.00   0.01     0.00   0.00  -0.00 
   45    1    -0.00   0.00   0.00    -0.00   0.00   0.00     0.00   0.00   0.00 
   46    1     0.02   0.02   0.03     0.03   0.03   0.04    -0.03  -0.04  -0.05 
   47    1    -0.01  -0.02   0.03    -0.01  -0.02   0.04     0.01   0.03  -0.05 
   48    1    -0.00   0.00   0.00    -0.01   0.01   0.01    -0.00   0.00   0.00 
   49    1    -0.04   0.02   0.00    -0.02   0.01  -0.00    -0.01   0.01  -0.01 
   50    1     0.06   0.01   0.01     0.15   0.02   0.02     0.00   0.00   0.00 
   51    1    -0.30  -0.33   0.37     0.12   0.36  -0.39    -0.00   0.00  -0.00 
   52    1    -0.12  -0.10   0.16    -0.10  -0.10   0.17    -0.00  -0.00   0.00 
   53    1    -0.32   0.32   0.35    -0.06  -0.31  -0.48    -0.00  -0.00  -0.00 
   54    1    -0.01  -0.01  -0.03    -0.11  -0.05  -0.33    -0.00  -0.00  -0.00 
   55    1    -0.03   0.01   0.04     0.04   0.01   0.02     0.00   0.00   0.00 
                    121                    122                    123 
                      A                      A                      A 
 Frequencies --   1467.1118              1469.6575              1474.8646 
 Red. masses --      1.0928                 1.0583                 1.2754 
 Frc consts  --      1.3859                 1.3468                 1.6346 
 IR Inten    --      0.0000                 0.0000                 0.0000 
  Atom  AN       X      Y      Z        X      Y      Z        X      Y      Z 
    1    6    -0.00   0.00   0.00     0.00  -0.00   0.00     0.00   0.00  -0.00 
    2    6    -0.00   0.00  -0.00     0.00  -0.00   0.00    -0.00  -0.00  -0.00 
    3    6    -0.00   0.00   0.00     0.00  -0.00  -0.00    -0.00   0.00   0.00 
    4    6     0.00  -0.00   0.00     0.00  -0.00  -0.00    -0.00   0.00   0.00 
    5    8     0.00  -0.00   0.00     0.00   0.00   0.00    -0.01  -0.00  -0.00 
    6    6    -0.01  -0.00  -0.01    -0.01   0.01  -0.06    -0.07   0.04   0.04 
    7    8    -0.00  -0.00  -0.00     0.00  -0.00  -0.01    -0.05   0.03   0.01 
    8    8     0.00   0.00   0.00     0.00  -0.00  -0.00    -0.00   0.00   0.02 
    9    6    -0.00   0.00  -0.00    -0.02   0.01   0.01     0.06  -0.04  -0.02 
   10    6     0.00  -0.00   0.00    -0.01   0.00  -0.00     0.02  -0.02   0.02 
   11    6    -0.00  -0.00   0.01     0.00   0.00  -0.00     0.00  -0.00   0.00 
   12    6     0.00   0.00  -0.00     0.01  -0.01   0.00    -0.03   0.02  -0.00 
   13    6     0.01   0.01   0.07    -0.00  -0.00  -0.02     0.00  -0.00   0.00 
   14    8     0.00  -0.00  -0.00    -0.00   0.00   0.00     0.00  -0.00  -0.00 
   15    6     0.00  -0.00  -0.00    -0.00   0.00  -0.00    -0.00  -0.00   0.00 
   16    8    -0.00  -0.00   0.00     0.00  -0.00  -0.00     0.00   0.00   0.00 
   17    6    -0.00   0.01  -0.01     0.00  -0.00   0.00    -0.02   0.01  -0.01 
   18    6     0.01  -0.02   0.01    -0.00   0.00  -0.00     0.00  -0.00  -0.00 
   19    8     0.00   0.00  -0.00     0.00  -0.00  -0.00    -0.00  -0.00   0.00 
   20    8    -0.00  -0.00   0.00     0.00   0.00   0.00    -0.00  -0.00  -0.00 
   21    6     0.01   0.00  -0.00    -0.00  -0.00   0.00     0.00   0.00  -0.00 
   22    8     0.00  -0.00  -0.00    -0.00   0.00   0.00    -0.00  -0.00  -0.00 
   23    6    -0.00   0.00   0.00     0.00  -0.00  -0.00    -0.00   0.00   0.00 
   24    6     0.01   0.00  -0.00    -0.00  -0.00   0.00     0.00   0.00   0.00 
   25    6    -0.00  -0.00  -0.00     0.00   0.00   0.00    -0.00   0.00  -0.00 
   26    6    -0.00   0.00   0.01     0.00  -0.00  -0.00     0.00   0.00   0.00 
   27    8     0.00   0.00   0.00    -0.00  -0.00  -0.00     0.00  -0.00  -0.00 
   28    6    -0.01  -0.00   0.00     0.00   0.00  -0.00    -0.00   0.00   0.00 
   29    6     0.01  -0.00  -0.01    -0.00   0.00   0.00     0.00  -0.00  -0.00 
   30    6    -0.00  -0.00   0.00     0.00   0.00   0.00    -0.00   0.00   0.00 
   31    8    -0.00   0.00   0.00    -0.00  -0.00  -0.00     0.00  -0.00   0.00 
   32    6     0.00   0.00  -0.00    -0.00   0.00   0.00     0.01  -0.00  -0.00 
   33    6     0.00  -0.00  -0.00     0.00   0.00   0.00    -0.00  -0.00  -0.00 
   34    1     0.01  -0.01  -0.00    -0.01   0.00   0.00     0.01   0.00  -0.00 
   35    1     0.01  -0.00   0.01    -0.00   0.00  -0.00     0.01   0.00   0.01 
   36    1    -0.02   0.01  -0.00    -0.00  -0.00  -0.00     0.00  -0.00   0.00 
   37    1    -0.01   0.01   0.02    -0.00   0.00   0.00     0.01  -0.00  -0.01 
   38    1     0.00  -0.00   0.00    -0.00   0.00   0.00     0.00  -0.00  -0.00 
   39    1    -0.00   0.00  -0.00     0.00   0.00  -0.00     0.00  -0.00   0.00 
   40    1     0.00   0.00  -0.00    -0.02  -0.02   0.02     0.07   0.08  -0.07 
   41    1     0.07   0.06  -0.04     0.12  -0.01  -0.20     0.31  -0.15  -0.55 
   42    1    -0.07  -0.04   0.08    -0.25  -0.36   0.50     0.43  -0.23  -0.08 
   43    1     0.10   0.02   0.12     0.26   0.26   0.57     0.39  -0.33  -0.08 
   44    1     0.00   0.00  -0.00     0.01  -0.02   0.01    -0.01   0.09  -0.10 
   45    1     0.00  -0.00   0.01     0.00  -0.00  -0.02    -0.02   0.00   0.07 
   46    1    -0.36  -0.36  -0.46     0.07   0.07   0.09     0.02   0.01   0.02 
   47    1     0.14   0.35  -0.56    -0.03  -0.07   0.11     0.01  -0.03   0.02 
   48    1    -0.01   0.01   0.03    -0.01   0.00  -0.00     0.04  -0.04   0.01 
   49    1    -0.07   0.07  -0.04     0.01  -0.01   0.00    -0.00  -0.00   0.01 
   50    1     0.01   0.00   0.00     0.00   0.00   0.00    -0.00  -0.00  -0.00 
   51    1    -0.01   0.00  -0.00     0.00  -0.00   0.00    -0.00   0.00  -0.00 
   52    1    -0.02  -0.02   0.03     0.01   0.01  -0.01    -0.02  -0.02   0.02 
   53    1    -0.03  -0.00  -0.02     0.02   0.00   0.01    -0.03  -0.00  -0.01 
   54    1    -0.01  -0.00  -0.02     0.00   0.00   0.00     0.00   0.00   0.00 
   55    1     0.01   0.00   0.00    -0.00  -0.00  -0.00     0.00   0.00   0.00 
                    124                    125                    126 
                      A                      A                      A 
 Frequencies --   1478.9118              1482.2347              1501.7868 
 Red. masses --      1.4520                 1.6718                 2.2900 
 Frc consts  --      1.8711                 2.1641                 3.0430 
 IR Inten    --      0.0000                 0.0000                 0.0000 
  Atom  AN       X      Y      Z        X      Y      Z        X      Y      Z 
    1    6     0.00  -0.00  -0.00    -0.01  -0.00   0.01     0.00  -0.00   0.00 
    2    6    -0.01  -0.01  -0.00     0.01  -0.00   0.00    -0.00  -0.01  -0.00 
    3    6    -0.03   0.01   0.03    -0.01   0.00   0.00    -0.04   0.02   0.03 
    4    6    -0.01   0.01   0.01    -0.00  -0.00   0.00    -0.01   0.01   0.05 
    5    8    -0.00  -0.00  -0.00     0.06   0.01   0.02     0.00  -0.00   0.00 
    6    6     0.01  -0.00  -0.00    -0.02   0.01   0.01     0.00  -0.00  -0.00 
    7    8     0.00  -0.00  -0.00    -0.02   0.01   0.00     0.00  -0.00  -0.00 
    8    8     0.00  -0.00  -0.00    -0.00   0.00   0.00     0.00   0.00  -0.00 
    9    6    -0.01   0.00   0.00     0.03  -0.02  -0.01    -0.00   0.00   0.00 
   10    6     0.01  -0.01   0.01    -0.13   0.11  -0.11    -0.00   0.00  -0.00 
   11    6    -0.00   0.00  -0.00     0.01  -0.01  -0.01     0.00   0.00  -0.00 
   12    6     0.00  -0.00  -0.00    -0.00  -0.00   0.05     0.00  -0.00   0.00 
   13    6    -0.00   0.00  -0.00     0.00   0.00  -0.01     0.00  -0.00  -0.00 
   14    8     0.00   0.00  -0.00    -0.00   0.00   0.01     0.00   0.00  -0.00 
   15    6     0.00  -0.00   0.01    -0.00   0.01  -0.02    -0.00  -0.00   0.00 
   16    8    -0.00   0.00  -0.00    -0.00  -0.00  -0.00    -0.00   0.00  -0.00 
   17    6    -0.00   0.00   0.00     0.08  -0.05   0.01    -0.00  -0.00   0.00 
   18    6    -0.00   0.00  -0.00    -0.01   0.00   0.03    -0.00   0.00   0.00 
   19    8    -0.00   0.00   0.00     0.00   0.00  -0.01    -0.00   0.00   0.00 
   20    8    -0.01  -0.00  -0.01    -0.00  -0.00  -0.00    -0.03  -0.00   0.01 
   21    6     0.07   0.03  -0.02     0.01   0.00  -0.00     0.01  -0.04   0.00 
   22    8    -0.00  -0.00   0.00    -0.00   0.00   0.00     0.02  -0.00  -0.03 
   23    6    -0.02  -0.00   0.00    -0.00  -0.00  -0.00    -0.04   0.01   0.06 
   24    6     0.05   0.01   0.02     0.00   0.00   0.00     0.12   0.00  -0.03 
   25    6    -0.02   0.00  -0.01    -0.00   0.00  -0.00    -0.10  -0.03  -0.07 
   26    6     0.01  -0.00   0.00     0.00  -0.00  -0.00    -0.03   0.02   0.14 
   27    8     0.00  -0.00  -0.01     0.00  -0.00  -0.00     0.01  -0.00  -0.00 
   28    6    -0.06   0.01   0.05    -0.00   0.00   0.00    -0.10  -0.01  -0.02 
   29    6     0.04  -0.00  -0.03     0.00  -0.00  -0.00     0.12  -0.00  -0.04 
   30    6    -0.03   0.01   0.01    -0.00   0.00   0.00    -0.05   0.00   0.00 
   31    8     0.01  -0.00   0.01     0.00  -0.00   0.00     0.01   0.00   0.01 
   32    6     0.10  -0.01   0.00     0.01  -0.00   0.00     0.11  -0.02  -0.01 
   33    6    -0.06   0.00  -0.06    -0.00  -0.00  -0.01    -0.05  -0.01  -0.07 
   34    1     0.06   0.02  -0.02    -0.03   0.00   0.01     0.02  -0.00  -0.01 
   35    1     0.04   0.01   0.05    -0.01   0.00  -0.03     0.01   0.01   0.01 
   36    1     0.16  -0.04   0.06     0.03  -0.00   0.01     0.15  -0.03   0.07 
   37    1     0.16  -0.06  -0.22     0.02  -0.01  -0.02     0.14  -0.06  -0.21 
   38    1     0.01  -0.03  -0.03     0.00  -0.00  -0.01     0.11  -0.03  -0.14 
   39    1     0.02  -0.02   0.06     0.00   0.00   0.00    -0.07   0.02  -0.05 
   40    1     0.02   0.02  -0.02    -0.34  -0.40   0.33    -0.00  -0.00   0.00 
   41    1    -0.02   0.01   0.03     0.07  -0.04  -0.13    -0.00   0.00   0.00 
   42    1    -0.04   0.01   0.02     0.13  -0.04  -0.05    -0.00  -0.00   0.00 
   43    1    -0.02   0.03   0.02     0.09  -0.10  -0.06    -0.00   0.00   0.00 
   44    1    -0.01   0.02  -0.03     0.15  -0.42   0.40     0.00  -0.00  -0.00 
   45    1    -0.00   0.00   0.01     0.09  -0.04  -0.24     0.00  -0.00  -0.00 
   46    1     0.02   0.02   0.03    -0.01  -0.00  -0.02     0.01   0.01   0.01 
   47    1    -0.00  -0.02   0.03    -0.00   0.01  -0.01     0.00  -0.01   0.01 
   48    1     0.02  -0.01  -0.01    -0.18   0.13   0.06     0.01  -0.00  -0.00 
   49    1     0.03  -0.03   0.01     0.01   0.03  -0.09     0.03  -0.02   0.00 
   50    1    -0.04  -0.00  -0.01     0.00   0.00  -0.00     0.13   0.01   0.02 
   51    1    -0.00   0.01  -0.00    -0.00  -0.00   0.00    -0.39   0.01  -0.01 
   52    1    -0.32  -0.45   0.37    -0.03  -0.04   0.03     0.20   0.53  -0.12 
   53    1    -0.57  -0.01  -0.23    -0.05   0.00  -0.02     0.36   0.05   0.23 
   54    1     0.02   0.02   0.07     0.00   0.00   0.00    -0.06  -0.06  -0.20 
   55    1     0.03  -0.00   0.01    -0.01   0.00   0.00     0.07   0.01   0.06 
                    127                    128                    129 
                      A                      A                      A 
 Frequencies --   1520.9584              1529.9588              1566.0177 
 Red. masses --      1.2411                 2.7368                 2.4359 
 Frc consts  --      1.6916                 3.7744                 3.5197 
 IR Inten    --      0.0000                 0.0000                 0.0000 
  Atom  AN       X      Y      Z        X      Y      Z        X      Y      Z 
    1    6    -0.00   0.00   0.00     0.02  -0.01   0.00    -0.07   0.04  -0.05 
    2    6     0.01  -0.00   0.00    -0.03  -0.00  -0.01     0.10   0.00   0.04 
    3    6    -0.01   0.00   0.00     0.00   0.01   0.01    -0.13   0.04   0.03 
    4    6    -0.00   0.00   0.05    -0.00  -0.01  -0.12     0.01  -0.02   0.12 
    5    8    -0.00  -0.00  -0.00     0.00   0.00   0.00    -0.00  -0.00  -0.00 
    6    6    -0.00   0.00   0.00     0.00  -0.00   0.00     0.00  -0.00  -0.00 
    7    8     0.00  -0.00  -0.00    -0.00   0.00   0.00     0.00  -0.00   0.00 
    8    8    -0.00   0.00  -0.00     0.00  -0.00   0.00    -0.00   0.00  -0.00 
    9    6    -0.00   0.00   0.00     0.00  -0.00  -0.00    -0.00   0.00   0.00 
   10    6     0.00  -0.00   0.00    -0.00   0.00  -0.00     0.01  -0.01   0.00 
   11    6    -0.00   0.00  -0.00     0.00  -0.00   0.00    -0.00   0.00  -0.00 
   12    6    -0.00   0.00   0.00    -0.00   0.00  -0.00     0.00  -0.00   0.00 
   13    6     0.00  -0.00  -0.00     0.00  -0.00  -0.00    -0.00   0.00   0.00 
   14    8     0.00  -0.00  -0.00    -0.00   0.00   0.00     0.01  -0.00  -0.01 
   15    6    -0.01   0.00  -0.00     0.01  -0.01  -0.00    -0.00   0.00   0.03 
   16    8     0.00  -0.00   0.00    -0.00   0.00  -0.00    -0.00  -0.00   0.00 
   17    6     0.00  -0.00   0.00    -0.00  -0.00   0.00    -0.00   0.00   0.00 
   18    6    -0.00   0.00  -0.00     0.00  -0.00   0.00     0.01  -0.00  -0.01 
   19    8     0.00  -0.00  -0.00    -0.00   0.00   0.00    -0.00  -0.00   0.00 
   20    8    -0.01  -0.00   0.00     0.01   0.01   0.03     0.01   0.00   0.01 
   21    6    -0.05   0.04   0.02    -0.02   0.02   0.00     0.01  -0.00  -0.01 
   22    8     0.01   0.00  -0.01    -0.02  -0.01  -0.03    -0.01  -0.00  -0.00 
   23    6    -0.05   0.00   0.02     0.12   0.01  -0.00     0.08   0.00  -0.01 
   24    6     0.04  -0.00  -0.01    -0.07  -0.03  -0.11    -0.05  -0.01  -0.06 
   25    6    -0.01   0.01  -0.03    -0.12   0.01   0.03    -0.02   0.01   0.06 
   26    6    -0.03   0.00   0.04     0.13   0.02   0.10     0.06   0.00  -0.02 
   27    8    -0.00  -0.00  -0.00     0.01   0.01   0.03     0.00   0.00   0.01 
   28    6     0.01  -0.01  -0.05    -0.07   0.02   0.13    -0.03   0.01   0.08 
   29    6     0.03   0.01   0.03    -0.03  -0.03  -0.16    -0.04  -0.01  -0.04 
   30    6    -0.01  -0.00  -0.00    -0.02  -0.01  -0.01     0.01  -0.00   0.00 
   31    8    -0.00   0.00   0.01     0.01  -0.00  -0.01    -0.01  -0.00  -0.02 
   32    6     0.00  -0.01  -0.03     0.05   0.01   0.08    -0.04  -0.01  -0.14 
   33    6     0.00  -0.00  -0.01    -0.01  -0.00  -0.02     0.13  -0.04   0.03 
   34    1    -0.03  -0.02   0.01     0.10   0.05  -0.03    -0.30  -0.10   0.12 
   35    1    -0.02  -0.00  -0.03     0.06  -0.00   0.10    -0.16  -0.05  -0.29 
   36    1     0.05  -0.00   0.02    -0.05  -0.00  -0.00     0.38  -0.05   0.15 
   37    1     0.03  -0.00  -0.05    -0.02  -0.01   0.02     0.14   0.02  -0.28 
   38    1     0.09  -0.00  -0.09    -0.23  -0.01   0.21     0.25   0.08  -0.20 
   39    1    -0.09   0.03  -0.10     0.23  -0.09   0.27    -0.22   0.15  -0.27 
   40    1     0.00   0.00  -0.00    -0.00  -0.00   0.00     0.01   0.01  -0.01 
   41    1     0.00  -0.00  -0.00     0.00  -0.00  -0.00    -0.00   0.00   0.00 
   42    1     0.00  -0.00   0.00     0.00   0.00  -0.00    -0.00   0.00   0.00 
   43    1     0.00  -0.00   0.00    -0.00  -0.00  -0.00    -0.00   0.00   0.00 
   44    1     0.00   0.00  -0.00     0.00  -0.00   0.00    -0.01   0.02  -0.01 
   45    1    -0.00   0.00   0.00     0.00  -0.00  -0.00    -0.00   0.00   0.00 
   46    1     0.00   0.00   0.00    -0.00   0.01   0.00     0.01  -0.02  -0.01 
   47    1    -0.00  -0.00   0.00    -0.00   0.00   0.00     0.01  -0.01  -0.01 
   48    1    -0.00   0.00   0.00     0.01  -0.00  -0.01     0.00   0.00  -0.00 
   49    1     0.01  -0.00   0.00    -0.00   0.00  -0.00    -0.00  -0.00   0.02 
   50    1     0.04   0.00   0.01     0.25   0.03   0.06     0.09   0.01   0.02 
   51    1     0.57  -0.21   0.28     0.33  -0.10   0.12     0.00   0.02  -0.04 
   52    1     0.22  -0.47  -0.41     0.20  -0.18  -0.31    -0.03   0.01   0.04 
   53    1    -0.06   0.05   0.05     0.09   0.01   0.04     0.01  -0.02  -0.03 
   54    1    -0.06  -0.00  -0.17     0.03   0.03   0.08     0.04   0.02   0.11 
   55    1     0.13   0.01   0.02    -0.44  -0.00   0.02    -0.30   0.00   0.01 
                    130                    131                    132 
                      A                      A                      A 
 Frequencies --   1599.5591              1651.6097              1668.7601 
 Red. masses --      3.9138                 4.5486                 7.2045 
 Frc consts  --      5.9000                 7.3104                11.8207 
 IR Inten    --      0.0000                 0.0000                 0.0000 
  Atom  AN       X      Y      Z        X      Y      Z        X      Y      Z 
    1    6     0.07  -0.03   0.03    -0.26   0.12  -0.14     0.02  -0.00   0.00 
    2    6    -0.07   0.00  -0.04     0.27  -0.09   0.12    -0.01   0.00  -0.00 
    3    6     0.19  -0.08  -0.08     0.13  -0.07  -0.05    -0.04   0.02   0.02 
    4    6    -0.01   0.06   0.21    -0.02  -0.03  -0.05    -0.00  -0.00  -0.03 
    5    8     0.00   0.00   0.00    -0.00   0.00  -0.00     0.00   0.00   0.00 
    6    6     0.00  -0.00  -0.00     0.00  -0.00   0.00     0.00  -0.00   0.00 
    7    8    -0.00   0.00  -0.00     0.00  -0.00   0.00    -0.00   0.00  -0.00 
    8    8    -0.00   0.00   0.00    -0.00   0.00  -0.00    -0.00   0.00  -0.00 
    9    6     0.00  -0.00  -0.00    -0.00   0.00   0.00     0.00  -0.00   0.00 
   10    6    -0.00   0.00  -0.00     0.01  -0.00   0.00    -0.00   0.00  -0.00 
   11    6     0.00  -0.00   0.00    -0.00   0.00  -0.01     0.00  -0.00   0.00 
   12    6     0.00  -0.00  -0.00     0.00  -0.00   0.00    -0.00   0.00  -0.00 
   13    6    -0.00   0.00  -0.00    -0.00   0.00   0.00    -0.00  -0.00  -0.00 
   14    8    -0.01   0.01   0.01     0.02  -0.01  -0.02    -0.00   0.00  -0.00 
   15    6     0.02  -0.02  -0.02    -0.02   0.00   0.06     0.00  -0.00   0.00 
   16    8    -0.01   0.01  -0.00     0.01  -0.00   0.01    -0.00   0.00  -0.00 
   17    6     0.00  -0.00  -0.01     0.00   0.00  -0.00    -0.00   0.00  -0.00 
   18    6    -0.00  -0.00   0.01     0.01  -0.00  -0.01     0.00  -0.00   0.00 
   19    8    -0.01   0.01   0.01     0.01  -0.01   0.01    -0.01   0.00   0.00 
   20    8     0.00   0.00   0.01     0.01  -0.00  -0.01     0.02  -0.00  -0.02 
   21    6    -0.00   0.00  -0.01    -0.01   0.00   0.01    -0.06   0.01   0.01 
   22    8    -0.01  -0.00  -0.00     0.00  -0.00  -0.00     0.05   0.01   0.01 
   23    6     0.09   0.01   0.00    -0.02  -0.01  -0.04     0.36   0.02  -0.02 
   24    6    -0.05  -0.01  -0.06    -0.03   0.01   0.09    -0.23   0.01   0.14 
   25    6     0.01   0.01   0.06     0.01  -0.01  -0.08     0.27   0.01  -0.01 
   26    6     0.01  -0.00  -0.01    -0.03   0.01   0.05    -0.37  -0.02   0.04 
   27    8    -0.01  -0.01  -0.04    -0.00  -0.01  -0.02     0.01   0.02   0.05 
   28    6    -0.09   0.00   0.06     0.03   0.01   0.06    -0.23  -0.02  -0.07 
   29    6    -0.01  -0.00  -0.02     0.02  -0.01  -0.07     0.22   0.00  -0.05 
   30    6     0.02   0.02   0.05     0.00   0.01   0.03    -0.04  -0.03  -0.08 
   31    8     0.02  -0.01  -0.01     0.01  -0.00   0.00    -0.01   0.00   0.01 
   32    6     0.09  -0.06  -0.22     0.08   0.00   0.08     0.03   0.01   0.05 
   33    6    -0.20   0.10   0.09    -0.19   0.08   0.02     0.04  -0.03  -0.04 
   34    1     0.11  -0.01  -0.08    -0.41  -0.02   0.26     0.02   0.00  -0.01 
   35    1     0.06   0.01   0.13    -0.19  -0.02  -0.50     0.01  -0.01   0.02 
   36    1    -0.35   0.07  -0.23    -0.21   0.05  -0.13     0.06  -0.01   0.05 
   37    1    -0.16  -0.05   0.37    -0.06  -0.03   0.18     0.03  -0.01  -0.08 
   38    1     0.30  -0.08  -0.25    -0.02   0.10  -0.03    -0.03  -0.01   0.01 
   39    1    -0.27   0.03  -0.20     0.06   0.06   0.07     0.03  -0.00   0.03 
   40    1    -0.01  -0.01   0.01     0.01   0.02  -0.01    -0.00  -0.00   0.00 
   41    1     0.00  -0.00  -0.00    -0.00   0.00   0.00     0.00  -0.00  -0.00 
   42    1    -0.00  -0.00   0.00    -0.00   0.00   0.00    -0.00  -0.00   0.00 
   43    1    -0.00   0.00   0.00    -0.00   0.00   0.00     0.00   0.00   0.00 
   44    1     0.01  -0.02   0.01    -0.01   0.01  -0.01     0.00  -0.00   0.00 
   45    1     0.01  -0.00  -0.01    -0.01   0.00   0.01     0.00  -0.00  -0.00 
   46    1     0.00   0.00   0.00     0.02  -0.03  -0.01     0.00   0.00   0.00 
   47    1    -0.00   0.00   0.01     0.02  -0.00  -0.01     0.00  -0.00   0.00 
   48    1     0.02  -0.01   0.00    -0.01   0.00   0.01     0.01  -0.01  -0.00 
   49    1    -0.01   0.02  -0.03    -0.02   0.02   0.01     0.00  -0.00   0.00 
   50    1     0.09   0.01   0.02    -0.12  -0.01  -0.02    -0.19  -0.02  -0.03 
   51    1     0.05   0.01  -0.02     0.00  -0.02   0.04     0.14  -0.01   0.03 
   52    1    -0.02  -0.02   0.02     0.04  -0.01  -0.06    -0.03  -0.08  -0.03 
   53    1     0.01  -0.01  -0.02    -0.00   0.01   0.03     0.01  -0.02  -0.00 
   54    1     0.01   0.01   0.04    -0.01  -0.01  -0.04    -0.13  -0.06  -0.38 
   55    1    -0.25  -0.01   0.02    -0.02   0.01  -0.05    -0.43  -0.02   0.02 
                    133                    134                    135 
                      A                      A                      A 
 Frequencies --   1672.8333              1735.6761              1744.8467 
 Red. masses --      7.5334                12.0751                 9.3457 
 Frc consts  --     12.4207                21.4328                16.7640 
 IR Inten    --      0.0000                 0.0000                 0.0000 
  Atom  AN       X      Y      Z        X      Y      Z        X      Y      Z 
    1    6    -0.09   0.04  -0.04     0.12  -0.05  -0.03    -0.01   0.00   0.00 
    2    6     0.09  -0.04   0.05    -0.09   0.03  -0.02     0.01  -0.00   0.00 
    3    6     0.03  -0.01  -0.00     0.02   0.00  -0.00    -0.00  -0.00   0.00 
    4    6    -0.02  -0.02  -0.08     0.00   0.00   0.01    -0.00   0.00   0.00 
    5    8    -0.00  -0.00  -0.00    -0.00   0.00   0.00    -0.02  -0.00   0.01 
    6    6    -0.00   0.00   0.00    -0.00   0.00   0.00    -0.02   0.01   0.02 
    7    8     0.00  -0.00   0.00    -0.00   0.00  -0.00    -0.00   0.00  -0.02 
    8    8     0.00   0.00  -0.00    -0.00   0.01  -0.05    -0.01   0.04  -0.29 
    9    6    -0.00   0.00   0.00     0.01  -0.01   0.07     0.02  -0.05   0.39 
   10    6     0.00  -0.00   0.00    -0.00   0.00   0.01     0.01  -0.02   0.08 
   11    6    -0.00   0.00  -0.01     0.00   0.01  -0.10     0.03   0.06  -0.48 
   12    6    -0.00  -0.00   0.01     0.01  -0.02   0.10     0.05  -0.11   0.45 
   13    6    -0.00  -0.00  -0.00    -0.00  -0.00  -0.01    -0.01   0.02  -0.04 
   14    8     0.02  -0.01  -0.02     0.34  -0.16  -0.32    -0.05   0.02   0.05 
   15    6    -0.03   0.02   0.03    -0.54   0.26   0.50     0.08  -0.04  -0.08 
   16    8     0.01  -0.00   0.00     0.01  -0.01  -0.02     0.00  -0.00   0.01 
   17    6     0.00  -0.00   0.00     0.05  -0.03  -0.01    -0.02   0.02  -0.02 
   18    6     0.00   0.00  -0.00    -0.02   0.01   0.01    -0.00  -0.01   0.01 
   19    8     0.01  -0.01   0.00    -0.01   0.00  -0.00     0.00  -0.00   0.00 
   20    8    -0.04   0.00   0.04     0.00  -0.00  -0.00    -0.00   0.00   0.00 
   21    6     0.02  -0.01  -0.03    -0.00   0.00  -0.00     0.00  -0.00  -0.00 
   22    8    -0.01   0.00   0.01    -0.00   0.00   0.00     0.00  -0.00  -0.00 
   23    6     0.09   0.04   0.18     0.01  -0.00  -0.01     0.00  -0.00  -0.00 
   24    6     0.08  -0.06  -0.35    -0.01   0.00   0.02    -0.00  -0.00  -0.00 
   25    6     0.01   0.05   0.31    -0.00  -0.00  -0.01    -0.00   0.00   0.00 
   26    6     0.01  -0.02  -0.15     0.01   0.00  -0.00    -0.00  -0.00   0.00 
   27    8    -0.01  -0.00  -0.01     0.00   0.00   0.01     0.00   0.00   0.00 
   28    6    -0.20  -0.06  -0.32    -0.00   0.00   0.03    -0.00  -0.00  -0.00 
   29    6    -0.02   0.04   0.27    -0.01   0.00  -0.02     0.00  -0.00  -0.00 
   30    6     0.02  -0.00  -0.02    -0.01  -0.01  -0.01    -0.00  -0.00  -0.00 
   31    8     0.00   0.00   0.02     0.00   0.00  -0.01    -0.00  -0.00   0.00 
   32    6     0.09   0.01   0.13     0.00  -0.01  -0.02    -0.00   0.00  -0.00 
   33    6    -0.07   0.02  -0.05    -0.01   0.01   0.03     0.00  -0.00  -0.00 
   34    1    -0.12   0.04   0.09     0.15  -0.00  -0.06    -0.01  -0.00  -0.00 
   35    1    -0.06   0.01  -0.17    -0.00   0.01   0.10     0.01  -0.00   0.00 
   36    1    -0.06   0.01  -0.02    -0.06  -0.04  -0.02     0.00   0.00  -0.00 
   37    1     0.00  -0.02   0.01    -0.04   0.01   0.06     0.01   0.00  -0.00 
   38    1    -0.09   0.04   0.02     0.01  -0.02   0.01    -0.00   0.00   0.00 
   39    1     0.10   0.01   0.09    -0.02  -0.01  -0.02     0.00  -0.00   0.00 
   40    1     0.00   0.01  -0.00    -0.00   0.00   0.00     0.03   0.05  -0.02 
   41    1    -0.00   0.00   0.00     0.01  -0.00  -0.02     0.05  -0.03  -0.08 
   42    1     0.00  -0.00   0.00     0.02  -0.00  -0.01     0.09  -0.01  -0.03 
   43    1     0.00   0.00   0.00     0.01  -0.02  -0.01     0.04  -0.08  -0.03 
   44    1    -0.00   0.01  -0.00     0.01   0.00  -0.01    -0.13   0.12  -0.02 
   45    1    -0.01   0.00   0.01    -0.06   0.03   0.05    -0.26   0.17   0.21 
   46    1     0.00  -0.00  -0.00    -0.05   0.03  -0.01    -0.17   0.07  -0.07 
   47    1     0.00   0.00  -0.01    -0.04   0.05  -0.02    -0.08   0.11  -0.05 
   48    1    -0.01   0.00   0.00    -0.11   0.05   0.05     0.06  -0.05   0.01 
   49    1     0.00  -0.00   0.01     0.04  -0.03   0.00     0.01   0.01  -0.03 
   50    1     0.42   0.04   0.06    -0.03  -0.00  -0.00     0.00   0.00   0.00 
   51    1     0.07   0.07  -0.12    -0.01  -0.00   0.00    -0.00   0.00  -0.00 
   52    1    -0.12   0.00   0.16     0.00   0.00  -0.00    -0.00  -0.00   0.00 
   53    1     0.02  -0.05  -0.10     0.01   0.00   0.00    -0.00   0.00  -0.00 
   54    1     0.01   0.01   0.04     0.00   0.00   0.02    -0.00  -0.00  -0.00 
   55    1    -0.08   0.03   0.21     0.01  -0.01  -0.01    -0.00   0.00  -0.00 
                    136                    137                    138 
                      A                      A                      A 
 Frequencies --   1769.7221              1785.0346              2998.3862 
 Red. masses --     10.6305                12.6230                 1.0859 
 Frc consts  --     19.6163                23.6978                 5.7519 
 IR Inten    --      0.0000                 0.0000                 0.0000 
  Atom  AN       X      Y      Z        X      Y      Z        X      Y      Z 
    1    6    -0.00   0.00  -0.00     0.03  -0.01   0.00    -0.00  -0.00   0.00 
    2    6     0.00  -0.00   0.00    -0.02   0.02  -0.01    -0.00   0.00  -0.00 
    3    6     0.01  -0.00  -0.00    -0.06   0.03   0.03     0.07  -0.02   0.05 
    4    6    -0.00   0.00   0.01     0.00  -0.02  -0.04    -0.00  -0.00   0.00 
    5    8    -0.01  -0.00   0.00    -0.00   0.00  -0.00     0.00   0.00  -0.00 
    6    6     0.01  -0.01  -0.02     0.00  -0.00  -0.00    -0.00   0.00   0.00 
    7    8     0.01  -0.01   0.05     0.00  -0.00   0.01     0.00  -0.00  -0.00 
    8    8     0.03  -0.05   0.36     0.00  -0.01   0.05     0.00  -0.00  -0.00 
    9    6    -0.01   0.07  -0.61    -0.00   0.01  -0.09    -0.00   0.00   0.00 
   10    6     0.01  -0.02   0.05     0.00  -0.00   0.01     0.00   0.00   0.00 
   11    6     0.01   0.05  -0.34     0.00   0.01  -0.06    -0.00  -0.00  -0.00 
   12    6     0.01  -0.06   0.41     0.00  -0.01   0.07     0.00  -0.00   0.00 
   13    6    -0.00   0.01  -0.05    -0.00   0.00  -0.01    -0.00   0.00  -0.00 
   14    8    -0.01   0.00   0.01     0.01  -0.00  -0.01    -0.00   0.00   0.00 
   15    6     0.01  -0.01  -0.01    -0.01   0.00   0.01     0.00  -0.00  -0.00 
   16    8     0.00  -0.00   0.00    -0.00   0.00  -0.00     0.00  -0.00  -0.00 
   17    6    -0.02   0.02  -0.02    -0.00   0.00  -0.00     0.00   0.00   0.00 
   18    6     0.00  -0.01   0.02     0.00  -0.00   0.00    -0.00  -0.00  -0.00 
   19    8     0.00  -0.00  -0.00    -0.00   0.00   0.00     0.00  -0.00  -0.00 
   20    8     0.00  -0.00  -0.00     0.01   0.00   0.00    -0.00  -0.00  -0.00 
   21    6     0.00  -0.00  -0.00    -0.01   0.00   0.00    -0.00  -0.00   0.00 
   22    8    -0.00   0.00   0.00     0.00  -0.00  -0.02    -0.00   0.00   0.00 
   23    6    -0.01  -0.00  -0.00     0.08   0.01   0.01     0.00   0.00   0.00 
   24    6     0.00   0.00   0.00    -0.05  -0.00  -0.01     0.00  -0.00   0.00 
   25    6    -0.00  -0.00  -0.00     0.03   0.00   0.01    -0.00  -0.00  -0.00 
   26    6     0.01  -0.00  -0.01    -0.06   0.01   0.08     0.00   0.00   0.00 
   27    8     0.01   0.02   0.06    -0.10  -0.16  -0.46    -0.00   0.00   0.00 
   28    6     0.00   0.00   0.01    -0.05  -0.01  -0.06    -0.00   0.00   0.00 
   29    6     0.00   0.00   0.01    -0.01  -0.02  -0.09    -0.00   0.00  -0.00 
   30    6    -0.03  -0.03  -0.09     0.24   0.23   0.72     0.00  -0.00  -0.00 
   31    8     0.01  -0.00  -0.00    -0.06   0.01  -0.00    -0.00   0.00   0.00 
   32    6     0.00  -0.00  -0.01    -0.03   0.02   0.07     0.00  -0.00  -0.00 
   33    6    -0.01   0.01   0.01     0.10  -0.05  -0.07    -0.00   0.00   0.00 
   34    1     0.00   0.01  -0.00     0.04  -0.00  -0.02    -0.00   0.00  -0.00 
   35    1     0.00   0.00   0.01     0.01  -0.00   0.04     0.00   0.00  -0.00 
   36    1    -0.00  -0.00  -0.01     0.02  -0.00   0.06     0.02  -0.00   0.02 
   37    1     0.00  -0.01   0.00    -0.01   0.02  -0.04    -0.74   0.22  -0.63 
   38    1     0.01  -0.00  -0.01    -0.06   0.01   0.03    -0.01   0.00  -0.01 
   39    1    -0.01   0.00  -0.01     0.05  -0.01   0.03     0.01   0.00  -0.01 
   40    1     0.01   0.02  -0.00     0.00   0.01  -0.00     0.00   0.00   0.00 
   41    1    -0.09   0.05   0.13    -0.01   0.01   0.02     0.00  -0.00   0.00 
   42    1    -0.12   0.02   0.02    -0.02   0.01   0.00    -0.00  -0.00  -0.00 
   43    1    -0.06   0.10   0.03    -0.01   0.01   0.00     0.00   0.00  -0.00 
   44    1    -0.04   0.08  -0.06    -0.01   0.02  -0.01    -0.02  -0.03  -0.02 
   45    1    -0.20   0.13   0.15    -0.03   0.02   0.03     0.00  -0.00   0.00 
   46    1    -0.08   0.07  -0.06    -0.02   0.02  -0.01    -0.00  -0.01   0.01 
   47    1    -0.06   0.03  -0.02    -0.01   0.01  -0.00     0.01   0.01   0.01 
   48    1     0.03  -0.04   0.02    -0.00  -0.00   0.00    -0.00  -0.00  -0.00 
   49    1    -0.01   0.02  -0.02     0.00   0.00  -0.00     0.03   0.03   0.01 
   50    1    -0.01  -0.00  -0.00    -0.02  -0.00   0.01     0.00   0.00   0.00 
   51    1    -0.00  -0.00   0.00     0.03   0.01  -0.00    -0.00  -0.00  -0.00 
   52    1     0.00   0.00  -0.00     0.01  -0.01  -0.03     0.00  -0.00   0.00 
   53    1     0.00   0.00   0.00     0.02  -0.02  -0.01     0.00   0.00  -0.00 
   54    1     0.01   0.00   0.02    -0.02  -0.01  -0.09     0.00   0.00  -0.00 
   55    1     0.00  -0.00  -0.00    -0.00   0.00   0.01    -0.00  -0.00  -0.00 
                    139                    140                    141 
                      A                      A                      A 
 Frequencies --   3021.3941              3022.4734              3028.3286 
 Red. masses --      1.0719                 1.0812                 1.0817 
 Frc consts  --      5.7655                 5.8194                 5.8447 
 IR Inten    --      0.0000                 0.0000                 0.0000 
  Atom  AN       X      Y      Z        X      Y      Z        X      Y      Z 
    1    6     0.00  -0.00  -0.00    -0.00   0.00   0.00     0.00  -0.00  -0.00 
    2    6     0.00   0.00   0.00    -0.00  -0.00  -0.00     0.00  -0.00   0.00 
    3    6     0.00  -0.00  -0.00     0.00  -0.00   0.00    -0.00   0.00  -0.01 
    4    6     0.00  -0.00   0.00    -0.00   0.00  -0.00     0.00  -0.00   0.00 
    5    8    -0.00  -0.00   0.00    -0.00  -0.00   0.00     0.00  -0.00   0.00 
    6    6    -0.00   0.00  -0.00     0.00  -0.00   0.00    -0.00   0.00  -0.00 
    7    8     0.00  -0.00  -0.00    -0.00   0.00   0.00    -0.00   0.00   0.00 
    8    8    -0.00   0.00  -0.00     0.00  -0.00   0.00     0.00  -0.00   0.00 
    9    6     0.00  -0.00   0.00    -0.00   0.00  -0.00    -0.00   0.00  -0.00 
   10    6    -0.01  -0.02  -0.01    -0.03  -0.05  -0.04    -0.01  -0.01  -0.01 
   11    6     0.00  -0.00   0.00     0.00  -0.00  -0.00    -0.00  -0.00  -0.00 
   12    6     0.00  -0.00   0.00    -0.00  -0.00   0.00     0.00  -0.00  -0.00 
   13    6     0.04   0.03   0.05    -0.01  -0.01  -0.01    -0.01  -0.01  -0.02 
   14    8    -0.00  -0.00   0.00    -0.00   0.00   0.00    -0.00   0.00   0.00 
   15    6     0.00  -0.00   0.00    -0.00   0.00   0.00     0.00  -0.00  -0.00 
   16    8    -0.00   0.00   0.00    -0.00   0.00   0.00    -0.00   0.00   0.00 
   17    6     0.00   0.00   0.00     0.01   0.01   0.00     0.01   0.01   0.01 
   18    6    -0.01  -0.02  -0.01     0.02   0.02   0.01    -0.04  -0.05  -0.02 
   19    8    -0.00   0.00  -0.00     0.00  -0.00   0.00    -0.00   0.00  -0.00 
   20    8    -0.00  -0.00   0.00     0.00   0.00   0.00    -0.00  -0.00  -0.00 
   21    6    -0.00   0.00   0.00     0.00  -0.00  -0.00     0.00  -0.00   0.00 
   22    8     0.00   0.00   0.00     0.00  -0.00  -0.00    -0.00  -0.00   0.00 
   23    6     0.00   0.00   0.00     0.00  -0.00   0.00    -0.00  -0.00  -0.00 
   24    6     0.00   0.00   0.00    -0.00  -0.00  -0.00     0.00   0.00  -0.00 
   25    6     0.00   0.00  -0.00    -0.00  -0.00  -0.00    -0.00   0.00   0.00 
   26    6     0.00  -0.00  -0.00     0.00  -0.00   0.00    -0.00  -0.00   0.00 
   27    8     0.00   0.00   0.00    -0.00  -0.00  -0.00     0.00   0.00   0.00 
   28    6    -0.00   0.00   0.00    -0.00   0.00   0.00     0.00  -0.00  -0.00 
   29    6     0.00  -0.00  -0.00    -0.00  -0.00  -0.00     0.00   0.00   0.00 
   30    6    -0.00  -0.00  -0.00     0.00  -0.00  -0.00    -0.00  -0.00  -0.00 
   31    8    -0.00   0.00  -0.00    -0.00   0.00   0.00     0.00   0.00  -0.00 
   32    6     0.00   0.00   0.00     0.00  -0.00  -0.00    -0.00   0.00   0.00 
   33    6    -0.00   0.00   0.00    -0.00  -0.00  -0.00    -0.00   0.00   0.00 
   34    1    -0.00  -0.00  -0.01     0.00   0.00   0.00    -0.00  -0.00  -0.01 
   35    1    -0.00  -0.00   0.00     0.00   0.00   0.00    -0.01   0.00   0.01 
   36    1    -0.00  -0.00   0.01     0.00  -0.00  -0.02    -0.02  -0.00   0.07 
   37    1    -0.01   0.00  -0.01    -0.03   0.01  -0.03     0.03  -0.00   0.02 
   38    1    -0.00   0.00  -0.00     0.01  -0.00   0.01    -0.02   0.00  -0.01 
   39    1     0.00   0.00  -0.00    -0.00  -0.00   0.00     0.00  -0.00  -0.00 
   40    1     0.00   0.00   0.00    -0.00   0.00   0.00    -0.00   0.00   0.00 
   41    1    -0.00   0.00  -0.00    -0.00   0.00  -0.00     0.00  -0.00  -0.00 
   42    1     0.00   0.00   0.00    -0.00  -0.00  -0.00     0.00  -0.00  -0.00 
   43    1    -0.00  -0.00   0.00     0.00   0.00  -0.00     0.00  -0.00   0.00 
   44    1     0.13   0.21   0.15     0.41   0.67   0.47     0.09   0.15   0.10 
   45    1    -0.01   0.01  -0.01    -0.01   0.00  -0.00     0.00  -0.00   0.00 
   46    1     0.12   0.19  -0.21    -0.02  -0.03   0.03    -0.05  -0.08   0.09 
   47    1    -0.59  -0.49  -0.40     0.14   0.12   0.09     0.21   0.18   0.14 
   48    1    -0.03  -0.04  -0.01    -0.06  -0.08  -0.03    -0.14  -0.18  -0.08 
   49    1     0.17   0.19   0.08    -0.19  -0.22  -0.09     0.54   0.64   0.27 
   50    1     0.00  -0.00  -0.00     0.00   0.00   0.00     0.00   0.00   0.00 
   51    1    -0.00  -0.00  -0.00     0.00   0.00   0.00     0.00   0.00   0.00 
   52    1     0.00  -0.00   0.00    -0.00   0.00  -0.00    -0.00   0.00  -0.00 
   53    1    -0.00   0.00  -0.00    -0.00  -0.00   0.00    -0.00   0.00  -0.00 
   54    1    -0.00  -0.00  -0.00    -0.00  -0.00   0.00     0.00   0.00  -0.00 
   55    1    -0.00  -0.00  -0.00     0.00  -0.00  -0.00    -0.00  -0.00   0.00 
                    142                    143                    144 
                      A                      A                      A 
 Frequencies --   3075.9551              3081.4098              3083.8735 
 Red. masses --      1.0311                 1.0861                 1.0420 
 Frc consts  --      5.7478                 6.0760                 5.8384 
 IR Inten    --      0.0000                 0.0000                 0.0000 
  Atom  AN       X      Y      Z        X      Y      Z        X      Y      Z 
    1    6     0.00  -0.00  -0.00    -0.00   0.00  -0.00    -0.00  -0.00   0.00 
    2    6    -0.00   0.00   0.00     0.00  -0.00  -0.00    -0.00  -0.00  -0.00 
    3    6    -0.00   0.00  -0.00    -0.02  -0.00   0.08    -0.00  -0.00   0.00 
    4    6     0.00  -0.00   0.00    -0.01   0.00  -0.02    -0.00   0.00  -0.00 
    5    8    -0.00   0.00   0.00    -0.00   0.00  -0.00    -0.00   0.00  -0.00 
    6    6    -0.02   0.01   0.04    -0.00   0.00   0.00    -0.00   0.00   0.00 
    7    8    -0.00   0.00   0.00    -0.00   0.00   0.00    -0.00   0.00   0.00 
    8    8    -0.00   0.00  -0.00    -0.00   0.00   0.00    -0.00   0.00   0.00 
    9    6     0.00  -0.00   0.00    -0.00   0.00  -0.00     0.00  -0.00  -0.00 
   10    6    -0.00  -0.00  -0.00     0.00   0.00   0.00     0.00   0.00   0.00 
   11    6    -0.00   0.00  -0.00    -0.00   0.00   0.00    -0.00   0.00  -0.00 
   12    6    -0.00   0.00   0.00    -0.00   0.00  -0.00     0.00   0.00   0.00 
   13    6     0.00   0.00  -0.00     0.00   0.00  -0.00    -0.00  -0.00   0.00 
   14    8     0.00  -0.00  -0.00     0.00  -0.00  -0.00     0.00   0.00  -0.00 
   15    6    -0.00   0.00   0.00     0.00   0.00   0.00    -0.00   0.00   0.00 
   16    8     0.00  -0.00  -0.00    -0.00   0.00   0.00    -0.00   0.00   0.00 
   17    6    -0.00  -0.00  -0.00     0.01   0.01   0.00     0.00   0.00   0.00 
   18    6    -0.00  -0.00  -0.00    -0.00  -0.00  -0.00     0.00   0.00   0.00 
   19    8    -0.00   0.00   0.00     0.00   0.00   0.00     0.00   0.00   0.00 
   20    8     0.00   0.00  -0.00    -0.00   0.00   0.00     0.00  -0.00  -0.00 
   21    6     0.00  -0.00  -0.00     0.00  -0.00  -0.00    -0.03   0.02   0.04 
   22    8    -0.00  -0.00  -0.00     0.00   0.00   0.00    -0.00  -0.00  -0.00 
   23    6     0.00   0.00   0.00    -0.00  -0.00  -0.00     0.00   0.00   0.00 
   24    6    -0.00  -0.00   0.00     0.00   0.00   0.00     0.00  -0.00  -0.00 
   25    6    -0.00  -0.00  -0.00     0.00   0.00   0.00     0.00   0.00  -0.00 
   26    6    -0.00   0.00   0.00    -0.00  -0.00  -0.00     0.00   0.00   0.00 
   27    8    -0.00  -0.00  -0.00    -0.00  -0.00  -0.00    -0.00  -0.00  -0.00 
   28    6    -0.00   0.00   0.00    -0.00   0.00  -0.00    -0.00   0.00  -0.00 
   29    6     0.00  -0.00  -0.00     0.00   0.00   0.00    -0.00  -0.00  -0.00 
   30    6     0.00   0.00   0.00     0.00   0.00   0.00     0.00   0.00   0.00 
   31    8     0.00  -0.00  -0.00    -0.00  -0.00  -0.00    -0.00   0.00  -0.00 
   32    6     0.00  -0.00  -0.00     0.00   0.00   0.00    -0.00  -0.00   0.00 
   33    6    -0.00   0.00   0.00     0.00  -0.00  -0.00     0.00  -0.00  -0.00 
   34    1    -0.00  -0.00  -0.00     0.00  -0.00   0.00     0.00  -0.00   0.00 
   35    1     0.00  -0.00  -0.00    -0.01   0.00   0.01     0.00   0.00  -0.00 
   36    1    -0.00  -0.00   0.00     0.20   0.03  -0.92     0.01   0.00  -0.06 
   37    1     0.00  -0.00   0.00    -0.00  -0.00   0.03     0.00  -0.00   0.00 
   38    1    -0.00   0.00  -0.00     0.17  -0.03   0.12     0.01  -0.00   0.01 
   39    1     0.00   0.00   0.00    -0.08   0.00   0.05    -0.01   0.00   0.00 
   40    1     0.00   0.00  -0.00     0.00  -0.00   0.00     0.00   0.00  -0.00 
   41    1     0.23  -0.19   0.21     0.00  -0.00   0.00     0.00  -0.00   0.00 
   42    1    -0.32  -0.40  -0.41    -0.00  -0.00  -0.00    -0.00  -0.00  -0.00 
   43    1     0.31   0.48  -0.33     0.00   0.00  -0.00     0.00   0.00  -0.00 
   44    1     0.00   0.00   0.00    -0.02  -0.03  -0.02    -0.00  -0.00  -0.00 
   45    1     0.01  -0.01   0.00     0.00  -0.00   0.00     0.00  -0.00   0.00 
   46    1    -0.00  -0.00   0.00    -0.01  -0.01   0.01     0.00   0.00  -0.00 
   47    1    -0.00  -0.00  -0.00    -0.00  -0.00  -0.00     0.00   0.00   0.00 
   48    1     0.01   0.02   0.01    -0.13  -0.17  -0.06    -0.01  -0.02  -0.01 
   49    1     0.00   0.00   0.00     0.02   0.03   0.01    -0.00  -0.00  -0.00 
   50    1    -0.00   0.00   0.00     0.00  -0.00  -0.00     0.00   0.00   0.00 
   51    1     0.00   0.00   0.00     0.00   0.04   0.03    -0.03  -0.61  -0.51 
   52    1    -0.00   0.00  -0.00    -0.02   0.00  -0.02     0.28  -0.04   0.24 
   53    1    -0.00  -0.00   0.00    -0.00  -0.03   0.02     0.06   0.40  -0.23 
   54    1     0.00   0.00   0.00    -0.00  -0.00   0.00     0.00   0.00  -0.00 
   55    1     0.00  -0.00  -0.00     0.00   0.00   0.01    -0.00  -0.00  -0.00 
                    145                    146                    147 
                      A                      A                      A 
 Frequencies --   3092.4313              3094.5335              3112.6194 
 Red. masses --      1.0846                 1.0845                 1.0966 
 Frc consts  --      6.1112                 6.1186                 6.2597 
 IR Inten    --      0.0000                 0.0000                 0.0000 
  Atom  AN       X      Y      Z        X      Y      Z        X      Y      Z 
    1    6     0.00   0.00  -0.00     0.00  -0.00   0.00    -0.00   0.00   0.00 
    2    6     0.00  -0.00  -0.00    -0.00   0.00  -0.00    -0.00  -0.00  -0.00 
    3    6    -0.01  -0.00   0.01    -0.01   0.00   0.02    -0.00  -0.00   0.00 
    4    6    -0.01   0.00  -0.01     0.06  -0.01   0.05     0.00   0.00  -0.00 
    5    8     0.00  -0.00   0.00     0.00   0.00   0.00     0.00  -0.00   0.00 
    6    6     0.00  -0.00  -0.00     0.00  -0.00  -0.00    -0.00  -0.00   0.00 
    7    8     0.00  -0.00  -0.00     0.00  -0.00  -0.00     0.00  -0.00  -0.00 
    8    8     0.00  -0.00   0.00    -0.00   0.00  -0.00    -0.00   0.00  -0.00 
    9    6     0.00  -0.00  -0.00    -0.00   0.00   0.00     0.00  -0.00   0.00 
   10    6    -0.01  -0.01  -0.01    -0.00  -0.00  -0.00     0.00   0.00   0.00 
   11    6     0.00  -0.00   0.00     0.00  -0.00   0.00     0.00  -0.00   0.00 
   12    6    -0.00  -0.00   0.00     0.00  -0.00  -0.00    -0.00   0.00   0.00 
   13    6    -0.00   0.00  -0.00    -0.00  -0.00  -0.00    -0.05  -0.06   0.04 
   14    8     0.00  -0.00  -0.00     0.00  -0.00  -0.00     0.00  -0.00  -0.00 
   15    6    -0.00   0.00   0.00    -0.00   0.00   0.00    -0.00   0.00   0.00 
   16    8     0.00  -0.00  -0.00    -0.00   0.00  -0.00     0.00   0.00  -0.00 
   17    6    -0.05  -0.06  -0.02    -0.01  -0.01  -0.00    -0.00  -0.00  -0.00 
   18    6    -0.01  -0.01  -0.01    -0.00  -0.00  -0.00    -0.00  -0.00  -0.00 
   19    8    -0.00   0.00  -0.00    -0.00   0.00   0.00     0.00   0.00  -0.00 
   20    8    -0.00   0.00   0.00     0.00  -0.00  -0.00    -0.00  -0.00   0.00 
   21    6    -0.00   0.00   0.00    -0.00  -0.00  -0.00     0.00  -0.00  -0.00 
   22    8     0.00  -0.00  -0.00     0.00  -0.00  -0.00     0.00   0.00   0.00 
   23    6    -0.00  -0.00  -0.00    -0.00   0.00   0.00     0.00  -0.00  -0.00 
   24    6     0.00   0.00  -0.00    -0.00  -0.00   0.00     0.00   0.00   0.00 
   25    6     0.00   0.00   0.00    -0.00  -0.00  -0.00     0.00   0.00  -0.00 
   26    6     0.00   0.00  -0.00    -0.00   0.00   0.00    -0.00  -0.00  -0.00 
   27    8    -0.00  -0.00  -0.00     0.00  -0.00  -0.00     0.00   0.00   0.00 
   28    6    -0.00  -0.00  -0.00     0.00   0.00   0.00    -0.00  -0.00   0.00 
   29    6    -0.00  -0.00   0.00     0.00  -0.00   0.00     0.00  -0.00  -0.00 
   30    6     0.00   0.00   0.00    -0.00  -0.00  -0.00    -0.00  -0.00  -0.00 
   31    8    -0.00  -0.00  -0.00    -0.00   0.00   0.00     0.00  -0.00  -0.00 
   32    6     0.00   0.00   0.00     0.00  -0.00  -0.00     0.00   0.00   0.00 
   33    6     0.00  -0.00  -0.00     0.00  -0.00  -0.00     0.00  -0.00   0.00 
   34    1     0.00  -0.00   0.00    -0.00   0.01   0.01     0.00   0.00   0.01 
   35    1     0.00   0.00  -0.00     0.01  -0.01  -0.01     0.00   0.00  -0.00 
   36    1     0.04   0.01  -0.17     0.05   0.01  -0.24     0.01   0.00  -0.02 
   37    1     0.00   0.00   0.01     0.01  -0.00   0.01    -0.00   0.00  -0.00 
   38    1     0.13  -0.02   0.09    -0.79   0.14  -0.53     0.01  -0.00   0.00 
   39    1    -0.03   0.00   0.01     0.04  -0.01  -0.00    -0.00   0.00   0.00 
   40    1    -0.00   0.00  -0.00    -0.00   0.00  -0.00     0.00  -0.00  -0.00 
   41    1    -0.01   0.00  -0.01    -0.00   0.00  -0.00     0.00  -0.00   0.00 
   42    1     0.01   0.01   0.01     0.00   0.00   0.00    -0.00  -0.00  -0.00 
   43    1    -0.01  -0.01   0.01    -0.00  -0.00   0.00     0.00   0.00  -0.00 
   44    1     0.07   0.12   0.09     0.01   0.02   0.01    -0.01  -0.01  -0.01 
   45    1    -0.01   0.01  -0.01    -0.00   0.00  -0.00    -0.01   0.01  -0.01 
   46    1    -0.02  -0.03   0.04    -0.00  -0.00   0.00     0.36   0.57  -0.65 
   47    1     0.03   0.03   0.02     0.01   0.00   0.00     0.21   0.18   0.16 
   48    1     0.55   0.70   0.27     0.07   0.08   0.03     0.01   0.02   0.01 
   49    1     0.13   0.16   0.06     0.01   0.02   0.01     0.02   0.03   0.01 
   50    1    -0.00  -0.00  -0.00    -0.00   0.00   0.00     0.00  -0.00  -0.00 
   51    1    -0.00  -0.01  -0.01    -0.00  -0.00  -0.00     0.00   0.01   0.00 
   52    1     0.00  -0.00   0.00     0.00  -0.00   0.00    -0.00   0.00  -0.00 
   53    1     0.00   0.00  -0.00     0.00   0.01  -0.00    -0.00  -0.00   0.00 
   54    1    -0.00  -0.00   0.00     0.00   0.00   0.00    -0.00  -0.00  -0.00 
   55    1     0.00   0.00   0.00    -0.00  -0.00  -0.02    -0.00   0.00   0.00 
                    148                    149                    150 
                      A                      A                      A 
 Frequencies --   3133.1967              3146.7482              3161.2336 
 Red. masses --      1.0945                 1.1072                 1.0986 
 Frc consts  --      6.3306                 6.4597                 6.4683 
 IR Inten    --      0.0000                 0.0000                 0.0000 
  Atom  AN       X      Y      Z        X      Y      Z        X      Y      Z 
    1    6     0.00  -0.00  -0.00    -0.00   0.00   0.00    -0.00  -0.00   0.00 
    2    6     0.00  -0.00   0.00    -0.00   0.00  -0.00    -0.00  -0.00  -0.00 
    3    6    -0.00   0.00   0.00     0.00  -0.00   0.00     0.00  -0.00  -0.00 
    4    6    -0.00   0.00  -0.00    -0.00   0.00  -0.00    -0.00   0.00  -0.00 
    5    8    -0.00   0.00  -0.00     0.00  -0.00  -0.00    -0.00  -0.00   0.00 
    6    6    -0.00   0.00   0.00     0.05   0.08   0.01    -0.00   0.00  -0.00 
    7    8    -0.00   0.00   0.00    -0.00  -0.00  -0.00     0.00  -0.00   0.00 
    8    8     0.00  -0.00   0.00    -0.00  -0.00  -0.00     0.00  -0.00   0.00 
    9    6     0.00  -0.00  -0.00     0.00   0.00   0.00    -0.00   0.00  -0.00 
   10    6    -0.00  -0.00  -0.00    -0.00  -0.00  -0.00     0.00   0.00   0.00 
   11    6    -0.00   0.00  -0.00    -0.00   0.00  -0.00     0.00  -0.00   0.00 
   12    6     0.00  -0.00   0.00    -0.00  -0.00   0.00    -0.00   0.00  -0.00 
   13    6     0.00   0.00  -0.00    -0.00  -0.00   0.00     0.00   0.00  -0.00 
   14    8     0.00   0.00  -0.00    -0.00   0.00   0.00    -0.00   0.00   0.00 
   15    6     0.00   0.00   0.00     0.00  -0.00  -0.00    -0.00   0.00  -0.00 
   16    8    -0.00   0.00  -0.00    -0.00   0.00   0.00     0.00  -0.00   0.00 
   17    6    -0.00  -0.00  -0.00     0.00  -0.00  -0.00     0.00   0.00   0.00 
   18    6     0.00   0.00   0.00    -0.00  -0.00  -0.00    -0.00   0.00  -0.00 
   19    8    -0.00   0.00   0.00     0.00   0.00   0.00     0.00  -0.00  -0.00 
   20    8     0.00  -0.00   0.00    -0.00   0.00  -0.00     0.00  -0.00  -0.00 
   21    6    -0.03  -0.08  -0.01     0.00   0.00   0.00    -0.05   0.02  -0.07 
   22    8    -0.00   0.00   0.00    -0.00  -0.00   0.00     0.00   0.00   0.00 
   23    6     0.00  -0.00  -0.00    -0.00  -0.00  -0.00    -0.00  -0.00  -0.00 
   24    6    -0.00  -0.00  -0.00     0.00   0.00   0.00    -0.00   0.00   0.00 
   25    6    -0.00  -0.00  -0.00     0.00   0.00  -0.00     0.00   0.00  -0.00 
   26    6     0.00   0.00   0.00    -0.00  -0.00  -0.00     0.00  -0.00  -0.00 
   27    8    -0.00  -0.00  -0.00     0.00   0.00   0.00    -0.00  -0.00  -0.00 
   28    6    -0.00   0.00  -0.00     0.00  -0.00  -0.00     0.00   0.00   0.00 
   29    6    -0.00  -0.00  -0.00     0.00   0.00   0.00    -0.00   0.00  -0.00 
   30    6     0.00   0.00   0.00    -0.00  -0.00  -0.00     0.00   0.00   0.00 
   31    8    -0.00  -0.00  -0.00     0.00   0.00   0.00     0.00  -0.00  -0.00 
   32    6    -0.00  -0.00   0.00     0.00   0.00   0.00    -0.00   0.00   0.00 
   33    6     0.00  -0.00  -0.00     0.00  -0.00  -0.00    -0.00   0.00   0.00 
   34    1    -0.00  -0.00  -0.00     0.00   0.00   0.00     0.00   0.00   0.00 
   35    1    -0.00  -0.00   0.00     0.00   0.00  -0.00    -0.00   0.00   0.00 
   36    1     0.00   0.00  -0.00    -0.00   0.00   0.00    -0.00   0.00   0.00 
   37    1     0.00  -0.00   0.00    -0.00   0.00  -0.00    -0.00   0.00  -0.00 
   38    1     0.01  -0.00   0.00     0.00  -0.00   0.00     0.00  -0.00   0.00 
   39    1     0.00  -0.00  -0.00    -0.00   0.00   0.00    -0.00  -0.00   0.00 
   40    1     0.00   0.00  -0.00    -0.00  -0.00   0.00     0.00  -0.00  -0.00 
   41    1     0.00  -0.00   0.00     0.01   0.02   0.00     0.00  -0.00   0.00 
   42    1    -0.00  -0.00  -0.00    -0.34  -0.42  -0.45     0.00   0.00   0.00 
   43    1     0.00   0.00  -0.00    -0.32  -0.51   0.36    -0.00  -0.00   0.00 
   44    1     0.00   0.00   0.00     0.00   0.00   0.00    -0.00  -0.00  -0.00 
   45    1     0.00  -0.00   0.00     0.00  -0.00   0.00    -0.00   0.00  -0.00 
   46    1    -0.00  -0.00   0.00     0.00   0.00  -0.00    -0.00  -0.00   0.00 
   47    1    -0.00  -0.00  -0.00     0.00   0.00   0.00     0.00   0.00   0.00 
   48    1     0.00   0.00   0.00     0.00   0.00   0.00    -0.00  -0.00  -0.00 
   49    1    -0.00  -0.00  -0.00     0.00   0.00   0.00    -0.00   0.00   0.00 
   50    1     0.00   0.00   0.00     0.00   0.00  -0.00     0.00   0.00   0.01 
   51    1     0.01   0.41   0.37     0.00  -0.00  -0.00    -0.01   0.14   0.10 
   52    1     0.19  -0.05   0.15    -0.00   0.00  -0.00     0.71  -0.11   0.54 
   53    1     0.12   0.66  -0.43    -0.00  -0.00   0.00    -0.07  -0.33   0.20 
   54    1     0.01  -0.00   0.00    -0.00  -0.00  -0.00     0.00   0.00   0.01 
   55    1    -0.00   0.00   0.00     0.00   0.00   0.00     0.00   0.00   0.02 
                    151                    152                    153 
                      A                      A                      A 
 Frequencies --   3190.6346              3190.8075              3203.8068 
 Red. masses --      1.0868                 1.0878                 1.1044 
 Frc consts  --      6.5188                 6.5250                 6.6791 
 IR Inten    --      0.0000                 0.0000                 0.0000 
  Atom  AN       X      Y      Z        X      Y      Z        X      Y      Z 
    1    6    -0.00   0.00  -0.00     0.00  -0.00   0.00    -0.00   0.00  -0.00 
    2    6     0.01  -0.00   0.01    -0.00   0.00  -0.00     0.00   0.00   0.00 
    3    6     0.00  -0.00  -0.01    -0.00   0.00   0.00    -0.00   0.00   0.00 
    4    6     0.07  -0.00  -0.04    -0.01   0.00   0.01    -0.00  -0.00   0.00 
    5    8     0.00   0.00  -0.00     0.00   0.00  -0.00    -0.00   0.00  -0.00 
    6    6    -0.00   0.00   0.00     0.00  -0.00   0.00    -0.05   0.04  -0.07 
    7    8    -0.00   0.00  -0.00    -0.00   0.00  -0.00     0.00  -0.00   0.00 
    8    8    -0.00   0.00   0.00    -0.00   0.00   0.00    -0.00   0.00   0.00 
    9    6     0.00  -0.00  -0.00     0.00  -0.00  -0.00     0.00  -0.00  -0.00 
   10    6     0.00   0.00   0.00    -0.00   0.00   0.00    -0.00  -0.00   0.00 
   11    6     0.01  -0.01   0.01     0.06  -0.05   0.03     0.00  -0.00   0.00 
   12    6     0.00   0.00  -0.00     0.00   0.00  -0.00    -0.00   0.00   0.00 
   13    6    -0.00   0.00  -0.00    -0.00   0.00  -0.00    -0.00   0.00  -0.00 
   14    8     0.00   0.00   0.00     0.00  -0.00  -0.00     0.00  -0.00  -0.00 
   15    6    -0.00   0.00  -0.00    -0.00   0.00   0.00    -0.00   0.00   0.00 
   16    8     0.00  -0.00   0.00     0.00  -0.00   0.00     0.00  -0.00  -0.00 
   17    6     0.00   0.00  -0.00     0.00   0.00  -0.00     0.00   0.00  -0.00 
   18    6     0.00   0.00   0.00     0.00   0.00   0.00     0.00   0.00   0.00 
   19    8     0.00  -0.00  -0.00     0.00   0.00  -0.00     0.00  -0.00   0.00 
   20    8    -0.00   0.00   0.00     0.00  -0.00  -0.00    -0.00  -0.00   0.00 
   21    6     0.00  -0.00   0.00    -0.00   0.00   0.00     0.00  -0.00   0.00 
   22    8    -0.00   0.00   0.00    -0.00  -0.00  -0.00     0.00   0.00   0.00 
   23    6     0.00  -0.00  -0.00    -0.00   0.00   0.00     0.00   0.00   0.00 
   24    6     0.00  -0.00  -0.00    -0.00   0.00   0.00    -0.00   0.00   0.00 
   25    6    -0.00  -0.00  -0.00     0.00   0.00   0.00     0.00  -0.00  -0.00 
   26    6     0.00   0.00   0.00    -0.00  -0.00   0.00     0.00  -0.00  -0.00 
   27    8    -0.00   0.00   0.00     0.00  -0.00  -0.00     0.00  -0.00  -0.00 
   28    6     0.00  -0.00  -0.00    -0.00  -0.00   0.00    -0.00   0.00   0.00 
   29    6     0.00  -0.00   0.00    -0.00   0.00  -0.00    -0.00  -0.00  -0.00 
   30    6     0.00   0.00   0.00    -0.00   0.00   0.00    -0.00   0.00   0.00 
   31    8    -0.00   0.00  -0.00     0.00  -0.00  -0.00     0.00  -0.00  -0.00 
   32    6     0.00   0.00   0.00    -0.00  -0.00  -0.00     0.00  -0.00  -0.00 
   33    6     0.00  -0.00   0.00    -0.00   0.00  -0.00    -0.00   0.00   0.00 
   34    1    -0.02  -0.01  -0.13     0.00   0.00   0.03    -0.00  -0.00  -0.00 
   35    1    -0.08   0.00   0.06     0.01  -0.00  -0.01    -0.00  -0.00   0.00 
   36    1    -0.01  -0.00   0.08     0.00   0.00  -0.01     0.00  -0.00  -0.00 
   37    1    -0.01   0.00  -0.01     0.00  -0.00   0.00     0.00  -0.00   0.00 
   38    1    -0.03   0.01  -0.03     0.01  -0.00   0.01    -0.00  -0.00  -0.00 
   39    1    -0.82   0.06   0.49     0.16  -0.01  -0.09     0.00  -0.00  -0.00 
   40    1     0.00  -0.00  -0.00     0.00  -0.00  -0.00     0.00  -0.00   0.00 
   41    1     0.00  -0.00   0.00    -0.01   0.01  -0.01     0.60  -0.47   0.53 
   42    1    -0.00  -0.00  -0.00    -0.01  -0.01  -0.01     0.12   0.16   0.15 
   43    1     0.00   0.00  -0.00     0.01   0.01  -0.01    -0.12  -0.18   0.12 
   44    1    -0.00  -0.00  -0.00    -0.00  -0.01  -0.01     0.00   0.00   0.00 
   45    1    -0.14   0.11  -0.07    -0.72   0.57  -0.34    -0.02   0.01  -0.01 
   46    1    -0.00  -0.00   0.00    -0.01  -0.01   0.01    -0.00  -0.00   0.00 
   47    1     0.00   0.00   0.00     0.01   0.01   0.01     0.00   0.00   0.00 
   48    1    -0.00  -0.00  -0.00    -0.01  -0.01  -0.00    -0.00  -0.00   0.00 
   49    1    -0.00  -0.01  -0.00    -0.00  -0.00  -0.00    -0.00  -0.00  -0.00 
   50    1     0.00  -0.00  -0.00    -0.00   0.00   0.00     0.00  -0.00  -0.00 
   51    1    -0.00   0.00   0.00     0.00  -0.00  -0.00    -0.00   0.00   0.00 
   52    1    -0.00   0.00  -0.00     0.00  -0.00   0.00    -0.00   0.00  -0.00 
   53    1     0.00   0.00  -0.00     0.00   0.00  -0.00     0.00   0.00  -0.00 
   54    1    -0.00  -0.00  -0.00     0.00   0.00   0.00    -0.00  -0.00   0.00 
   55    1    -0.00  -0.00   0.00     0.00  -0.00  -0.00    -0.00  -0.00  -0.00 
                    154                    155                    156 
                      A                      A                      A 
 Frequencies --   3215.2406              3227.3003              3285.1853 
 Red. masses --      1.0690                 1.0900                 1.1046 
 Frc consts  --      6.5113                 6.6887                 7.0235 
 IR Inten    --      0.0000                 0.0000                 0.0000 
  Atom  AN       X      Y      Z        X      Y      Z        X      Y      Z 
    1    6     0.01  -0.00   0.00    -0.00   0.00  -0.00     0.00   0.00  -0.00 
    2    6    -0.04  -0.00  -0.06     0.00   0.00   0.00     0.06   0.00  -0.07 
    3    6     0.00   0.00  -0.00    -0.00  -0.00  -0.00     0.00  -0.00  -0.00 
    4    6     0.01   0.00  -0.01    -0.00   0.00   0.00    -0.00  -0.00   0.00 
    5    8    -0.00   0.00  -0.00    -0.00  -0.00   0.00     0.00  -0.00   0.00 
    6    6    -0.00   0.00  -0.00     0.00  -0.00   0.00     0.00  -0.00   0.00 
    7    8    -0.00   0.00   0.00     0.00  -0.00   0.00     0.00  -0.00   0.00 
    8    8     0.00  -0.00   0.00     0.00  -0.00  -0.00    -0.00   0.00  -0.00 
    9    6     0.00  -0.00  -0.00    -0.00   0.00   0.00    -0.00   0.00   0.00 
   10    6    -0.00   0.00   0.00     0.00   0.00  -0.00     0.00  -0.00  -0.00 
   11    6     0.00  -0.00  -0.00    -0.00   0.00  -0.00    -0.00   0.00   0.00 
   12    6     0.00  -0.00   0.00    -0.00   0.00  -0.00    -0.00   0.00  -0.00 
   13    6     0.00   0.00  -0.00    -0.00  -0.00   0.00     0.00   0.00   0.00 
   14    8    -0.00   0.00   0.00     0.00  -0.00  -0.00    -0.00   0.00   0.00 
   15    6     0.00  -0.00  -0.00     0.00  -0.00   0.00    -0.00  -0.00  -0.00 
   16    8     0.00   0.00  -0.00    -0.00   0.00   0.00    -0.00   0.00   0.00 
   17    6     0.00   0.00   0.00    -0.00  -0.00  -0.00    -0.00  -0.00  -0.00 
   18    6    -0.00  -0.00  -0.00     0.00   0.00  -0.00    -0.00   0.00  -0.00 
   19    8     0.00  -0.00   0.00    -0.00  -0.00  -0.00    -0.00   0.00   0.00 
   20    8    -0.00  -0.00   0.00    -0.00  -0.00   0.00     0.00  -0.00  -0.00 
   21    6     0.00  -0.00  -0.00    -0.00   0.00  -0.00     0.00   0.00   0.00 
   22    8     0.00   0.00   0.00    -0.00  -0.00  -0.00     0.00   0.00  -0.00 
   23    6     0.00   0.00   0.01     0.01   0.02   0.08    -0.00  -0.00  -0.00 
   24    6     0.00  -0.00  -0.00     0.00   0.00  -0.00     0.00   0.00   0.00 
   25    6     0.00  -0.00   0.00    -0.00  -0.00  -0.00    -0.00  -0.00  -0.00 
   26    6     0.00  -0.00  -0.00     0.00  -0.00  -0.00     0.00   0.00   0.00 
   27    8    -0.00  -0.00  -0.00     0.00   0.00   0.00     0.00   0.00  -0.00 
   28    6    -0.00   0.00   0.00    -0.00  -0.00  -0.00    -0.00  -0.00  -0.00 
   29    6     0.00  -0.00  -0.00    -0.00   0.00   0.00    -0.00   0.00   0.00 
   30    6     0.00   0.00   0.00    -0.00  -0.00  -0.00    -0.00  -0.00  -0.00 
   31    8    -0.00  -0.00  -0.00    -0.00   0.00   0.00     0.00   0.00   0.00 
   32    6     0.00  -0.00  -0.00    -0.00   0.00   0.00     0.00  -0.00   0.00 
   33    6     0.00  -0.00  -0.00     0.00  -0.00  -0.00    -0.00   0.00  -0.00 
   34    1     0.14   0.06   0.91    -0.01  -0.01  -0.07     0.06   0.02   0.31 
   35    1     0.24   0.01  -0.21    -0.04  -0.00   0.03    -0.74  -0.03   0.58 
   36    1    -0.00   0.00   0.02    -0.00   0.00  -0.00    -0.00  -0.00   0.00 
   37    1     0.00  -0.00  -0.00     0.00  -0.00   0.00    -0.00   0.00  -0.00 
   38    1     0.01  -0.00   0.00     0.01  -0.00   0.01    -0.01   0.01  -0.01 
   39    1    -0.14   0.01   0.08     0.01  -0.00  -0.01     0.04   0.00  -0.03 
   40    1     0.00  -0.00   0.00    -0.00  -0.00   0.00    -0.00   0.00  -0.00 
   41    1     0.00  -0.00   0.00    -0.00   0.00  -0.00    -0.00   0.00  -0.00 
   42    1     0.00   0.00   0.00    -0.00  -0.00  -0.00     0.00  -0.00  -0.00 
   43    1    -0.00  -0.00   0.00     0.00   0.00  -0.00     0.00   0.00  -0.00 
   44    1     0.00   0.00   0.00    -0.00  -0.00  -0.00     0.00  -0.00  -0.00 
   45    1     0.00  -0.00   0.00     0.00  -0.00   0.00     0.00  -0.00   0.00 
   46    1    -0.00  -0.00   0.00     0.00   0.00  -0.00     0.00   0.00  -0.00 
   47    1    -0.00  -0.00  -0.00     0.00   0.00   0.00    -0.00  -0.00  -0.00 
   48    1    -0.00  -0.01  -0.00     0.00   0.00   0.00     0.00   0.00   0.00 
   49    1     0.01   0.01   0.00    -0.00  -0.00  -0.00     0.00  -0.00  -0.00 
   50    1     0.00  -0.00  -0.00    -0.00  -0.00  -0.00    -0.00  -0.00   0.00 
   51    1    -0.00   0.00   0.00    -0.00   0.01   0.00    -0.00  -0.00  -0.00 
   52    1    -0.00   0.00  -0.00     0.01  -0.00   0.01    -0.00   0.00  -0.00 
   53    1    -0.00  -0.00   0.00    -0.00  -0.01   0.00     0.00   0.00  -0.00 
   54    1    -0.00  -0.00   0.00     0.00   0.00   0.00    -0.00  -0.00   0.00 
   55    1    -0.01  -0.02  -0.08    -0.04  -0.21  -0.97     0.00   0.01   0.03 
                    157                    158                    159 
                      A                      A                      A 
 Frequencies --   3826.5970              3856.4973              3892.1468 
 Red. masses --      1.0656                 1.0663                 1.0649 
 Frc consts  --      9.1931                 9.3432                 9.5049 
 IR Inten    --      0.0000                 0.0000                 0.0000 
  Atom  AN       X      Y      Z        X      Y      Z        X      Y      Z 
    1    6    -0.00  -0.00   0.00     0.00   0.00  -0.00    -0.00   0.00   0.00 
    2    6    -0.00  -0.00   0.00    -0.00  -0.00  -0.00    -0.00  -0.00   0.00 
    3    6     0.00  -0.00  -0.00    -0.00   0.00   0.00    -0.00  -0.00  -0.00 
    4    6    -0.00   0.00   0.00     0.00   0.00  -0.00     0.00   0.00   0.00 
    5    8    -0.00   0.00  -0.00    -0.00   0.00  -0.00    -0.05   0.02  -0.03 
    6    6     0.00  -0.00   0.00    -0.00   0.00  -0.00     0.00  -0.00  -0.00 
    7    8    -0.00   0.00  -0.00     0.00  -0.00  -0.00    -0.00   0.00   0.00 
    8    8     0.00  -0.00   0.00    -0.00   0.00  -0.00     0.00  -0.00   0.00 
    9    6     0.00  -0.00  -0.00    -0.00   0.00   0.00     0.00  -0.00  -0.00 
   10    6     0.00  -0.00   0.00    -0.00   0.00  -0.00    -0.00   0.00  -0.00 
   11    6    -0.00  -0.00  -0.00    -0.00   0.00   0.00    -0.00  -0.00   0.00 
   12    6    -0.00   0.00   0.00    -0.00  -0.00  -0.00     0.00   0.00  -0.00 
   13    6     0.00  -0.00  -0.00    -0.00   0.00   0.00    -0.00  -0.00   0.00 
   14    8    -0.00   0.00   0.00     0.00  -0.00  -0.00     0.00  -0.00   0.00 
   15    6     0.00   0.00  -0.00    -0.00  -0.00   0.00    -0.00   0.00  -0.00 
   16    8     0.00  -0.00   0.00    -0.00   0.00  -0.00    -0.00   0.00  -0.00 
   17    6    -0.00  -0.00   0.00     0.00   0.00  -0.00     0.00  -0.00   0.00 
   18    6    -0.00  -0.00  -0.00    -0.00  -0.00   0.00    -0.00   0.00  -0.00 
   19    8     0.00   0.00  -0.00    -0.00  -0.00   0.00     0.00  -0.00  -0.00 
   20    8     0.00  -0.00  -0.00     0.01  -0.01  -0.06    -0.00   0.00   0.00 
   21    6    -0.00  -0.00   0.00     0.00  -0.00   0.00     0.00  -0.00  -0.00 
   22    8     0.06   0.01  -0.03    -0.00  -0.00   0.00    -0.00  -0.00  -0.00 
   23    6    -0.00   0.00   0.00     0.00   0.00   0.00    -0.00   0.00  -0.00 
   24    6     0.00  -0.00  -0.00     0.00  -0.00  -0.00    -0.00  -0.00  -0.00 
   25    6     0.00   0.00   0.00     0.00   0.00   0.00    -0.00  -0.00  -0.00 
   26    6     0.00   0.00  -0.00     0.00   0.00   0.00     0.00   0.00   0.00 
   27    8    -0.00  -0.00  -0.00     0.00   0.00   0.00    -0.00  -0.00  -0.00 
   28    6    -0.00   0.00  -0.00    -0.00  -0.00  -0.00     0.00   0.00   0.00 
   29    6    -0.00  -0.00   0.00     0.00   0.00   0.00    -0.00   0.00  -0.00 
   30    6     0.00   0.00   0.00    -0.00  -0.00  -0.00     0.00   0.00   0.00 
   31    8    -0.00   0.00   0.00     0.00  -0.00  -0.00     0.00  -0.00  -0.00 
   32    6     0.00   0.00  -0.00     0.00  -0.00   0.00    -0.00   0.00  -0.00 
   33    6    -0.00  -0.00  -0.00    -0.00   0.00   0.00    -0.00   0.00   0.00 
   34    1    -0.00  -0.00  -0.00     0.00  -0.00   0.00     0.00  -0.00  -0.00 
   35    1     0.00  -0.00  -0.00     0.00   0.00  -0.00    -0.00  -0.00   0.00 
   36    1    -0.00   0.00   0.00     0.00   0.00  -0.00     0.00  -0.00  -0.00 
   37    1    -0.00  -0.00   0.00     0.00   0.00   0.00     0.00  -0.00   0.00 
   38    1    -0.00   0.00   0.00     0.00  -0.00   0.00    -0.00  -0.00  -0.00 
   39    1     0.00  -0.00   0.00    -0.00  -0.00   0.00     0.00  -0.00  -0.00 
   40    1     0.00   0.00  -0.00     0.00  -0.00   0.00     0.78  -0.32   0.54 
   41    1    -0.00   0.00   0.00     0.00  -0.00  -0.00    -0.00   0.00  -0.00 
   42    1    -0.00  -0.00  -0.00     0.00   0.00   0.00     0.00  -0.00   0.00 
   43    1     0.00   0.00  -0.00    -0.00  -0.00   0.00     0.00  -0.00   0.00 
   44    1    -0.00  -0.00  -0.00     0.00  -0.00   0.00     0.00  -0.00   0.00 
   45    1    -0.00   0.00  -0.00     0.00  -0.00  -0.00     0.00  -0.00  -0.00 
   46    1    -0.00  -0.00   0.00     0.00   0.00  -0.00     0.00   0.00   0.00 
   47    1     0.00   0.00   0.00    -0.00  -0.00  -0.00     0.00   0.00   0.00 
   48    1     0.00  -0.00   0.00    -0.00  -0.00  -0.00     0.00   0.00   0.00 
   49    1     0.00   0.00   0.00     0.00  -0.00  -0.00    -0.00   0.00  -0.00 
   50    1    -0.00   0.01   0.03    -0.10   0.18   0.98     0.00  -0.00  -0.00 
   51    1     0.00  -0.00   0.00    -0.00   0.00   0.00     0.00   0.00   0.00 
   52    1     0.00   0.00  -0.00    -0.01   0.00  -0.00    -0.00   0.00  -0.00 
   53    1     0.00   0.00  -0.00    -0.00   0.00  -0.00     0.00  -0.00  -0.00 
   54    1    -0.91  -0.08   0.41     0.03   0.00  -0.01     0.00   0.00   0.00 
   55    1    -0.00   0.00   0.00     0.01   0.00  -0.00    -0.00   0.00   0.00 

 -------------------

 GradGradGradGradGradGradGradGradGradGradGradGradGradGradGradGradGradGrad


                         Standard orientation:                         
 ---------------------------------------------------------------------
 Center     Atomic      Atomic             Coordinates (Angstroms)
 Number     Number       Type             X           Y           Z
 ---------------------------------------------------------------------
     1          6           0        0.189566   -0.001602   -0.322995
     2          6           0       -0.790411    0.226919   -1.247814
     3          6           0       -0.505745    1.013061    1.871885
     4          6           0       -2.075638    1.622864   -0.381203
     5          8           0        3.736937   -2.804734    1.682607
     6          6           0        7.342743    2.590610   -0.922898
     7          8           0        6.103836    1.945053   -0.585530
     8          8           0        7.167127    0.741057    0.982189
     9          6           0        6.154414    1.031703    0.387871
    10          6           0        3.488033   -1.407415    1.700308
    11          6           0        4.744532   -0.627847    1.444604
    12          6           0        4.816906    0.422695    0.631699
    13          6           0        3.620461    1.000540   -0.065745
    14          8           0       -0.983757   -1.788229    0.713114
    15          6           0        0.044488   -1.165925    0.578255
    16          8           0        1.160616   -1.525555    1.251965
    17          6           0        2.393240   -1.016130    0.727393
    18          6           0        2.336671    0.475218    0.543773
    19          8           0        1.264406    0.851425   -0.319606
    20          8           0       -5.763789   -1.300884   -2.378246
    21          6           0       -6.772277   -3.008009   -0.378694
    22          8           0       -5.565909   -2.660756    2.143658
    23          6           0       -4.230106   -0.220290   -0.904503
    24          6           0       -5.221968   -1.156344   -1.142850
    25          6           0       -5.697566   -1.987503   -0.129576
    26          6           0       -5.135085   -1.855165    1.142521
    27          8           0       -3.884559   -1.285544    3.761317
    28          6           0       -3.683989   -0.090932    0.362599
    29          6           0       -4.114316   -0.917858    1.408515
    30          6           0       -3.487168   -0.811819    2.729446
    31          8           0       -2.297884   -0.123143    2.815161
    32          6           0       -2.598009    0.848318    0.629331
    33          6           0       -1.806730    0.643574    1.776429
    34          1           0       -1.482810   -0.581123   -1.384801
    35          1           0       -0.597491    0.880108   -2.084867
    36          1           0       -0.101357    1.878392    1.365037
    37          1           0        0.024791    0.697339    2.761262
    38          1           0       -2.653721    1.848051   -1.264043
    39          1           0       -1.303269    2.344422   -0.174306
    40          1           0        4.051784   -3.046775    0.804965
    41          1           0        7.105510    3.278615   -1.724432
    42          1           0        8.071562    1.854994   -1.251439
    43          1           0        7.730530    3.125123   -0.060206
    44          1           0        3.143231   -1.209311    2.716626
    45          1           0        5.631785   -0.977700    1.953894
    46          1           0        3.659107    0.743181   -1.122493
    47          1           0        3.627329    2.084440   -0.001641
    48          1           0        2.592808   -1.486985   -0.238939
    49          1           0        2.168955    0.939588    1.517472
    50          1           0       -5.363022   -0.679091   -2.994242
    51          1           0       -7.638944   -2.833798    0.260810
    52          1           0       -6.416434   -4.016693   -0.162843
    53          1           0       -7.110057   -2.987356   -1.410246
    54          1           0       -6.255681   -3.248121    1.817776
    55          1           0       -3.869686    0.371796   -1.729562
 ---------------------------------------------------------------------
 Rotational constants (GHZ):           0.3357009           0.0565814           0.0536086
 SCF Done:  E(ASE) =  -1643.032704453     A.U. after   ?? cycles

 Harmonic frequencies (cm**-1), IR intensities (KM/Mole), Raman scattering
 activities (A**4/AMU), depolarization ratios for plane and unpolarized
 incident light, reduced masses (AMU), force constants (mDyne/A),
 and normal coordinates:
                      1                      2                      3 
                      A                      A                      A 
 Frequencies --   -469.1736                20.8560                31.7683 
 Red. masses --      7.8887                 5.5784                 6.3909 
 Frc consts  --      1.0231                 0.0014                 0.0038 
 IR Inten    --      0.0000                 0.0000                 0.0000 
  Atom  AN       X      Y      Z        X      Y      Z        X      Y      Z 
    1    6    -0.08   0.21   0.30    -0.00   0.05   0.07    -0.02   0.08   0.01 
    2    6    -0.19   0.22   0.19     0.00   0.06   0.06    -0.01   0.10   0.01 
    3    6     0.15  -0.25  -0.40    -0.04   0.00   0.08    -0.02   0.04   0.03 
    4    6     0.16  -0.16  -0.18    -0.01   0.04   0.08    -0.03   0.06   0.03 
    5    8     0.00  -0.00  -0.00    -0.04   0.07   0.14    -0.08  -0.05  -0.09 
    6    6    -0.00  -0.00   0.00     0.01  -0.18  -0.26    -0.00   0.04   0.10 
    7    8    -0.00  -0.00   0.00    -0.00  -0.11  -0.15    -0.01   0.04   0.08 
    8    8     0.00   0.00  -0.00     0.02  -0.03  -0.11     0.03  -0.22  -0.15 
    9    6    -0.00  -0.00   0.00     0.01  -0.04  -0.09     0.01  -0.09  -0.05 
   10    6     0.01  -0.00  -0.00    -0.01   0.07   0.08    -0.03  -0.05  -0.05 
   11    6     0.00  -0.00  -0.00     0.00   0.04   0.03    -0.02  -0.08  -0.07 
   12    6     0.00  -0.00   0.00     0.00   0.02   0.00    -0.01  -0.05  -0.03 
   13    6     0.01  -0.00  -0.00    -0.01   0.04   0.04    -0.01   0.02   0.03 
   14    8    -0.00  -0.01  -0.02     0.01   0.02   0.02    -0.05   0.07  -0.02 
   15    6    -0.02   0.06   0.08    -0.00   0.04   0.05    -0.04   0.06  -0.01 
   16    8     0.01   0.00   0.02    -0.01   0.06   0.07    -0.04   0.03  -0.02 
   17    6    -0.01  -0.00   0.00    -0.01   0.06   0.08    -0.04   0.01  -0.02 
   18    6     0.01   0.01   0.01    -0.00   0.06   0.07    -0.01   0.02   0.03 
   19    8     0.04  -0.01  -0.03    -0.02   0.07   0.09    -0.01   0.07   0.05 
   20    8     0.00   0.00   0.00     0.05   0.05  -0.05     0.13  -0.13  -0.02 
   21    6     0.00  -0.00   0.01     0.05  -0.02  -0.11     0.19  -0.18  -0.03 
   22    8    -0.01  -0.00  -0.00     0.02  -0.08  -0.09     0.07  -0.04   0.01 
   23    6    -0.00   0.00   0.02     0.01   0.03   0.00     0.02  -0.01   0.01 
   24    6     0.00   0.00   0.00     0.03   0.03  -0.04     0.08  -0.08  -0.01 
   25    6     0.00   0.00   0.00     0.03  -0.01  -0.07     0.11  -0.09  -0.01 
   26    6    -0.01  -0.00  -0.00     0.02  -0.04  -0.06     0.06  -0.03   0.01 
   27    8     0.00  -0.00   0.00    -0.03  -0.10  -0.03    -0.11   0.17   0.05 
   28    6     0.00  -0.01   0.03    -0.00   0.00   0.01    -0.01   0.03   0.02 
   29    6    -0.01   0.00   0.02    -0.00  -0.03  -0.02    -0.01   0.03   0.02 
   30    6    -0.03  -0.01  -0.01    -0.02  -0.06  -0.01    -0.05   0.09   0.04 
   31    8    -0.02   0.00  -0.01    -0.04  -0.04   0.03    -0.03   0.06   0.03 
   32    6     0.03  -0.02   0.04    -0.02   0.01   0.05    -0.02   0.04   0.02 
   33    6    -0.09  -0.02  -0.04    -0.03  -0.01   0.06    -0.03   0.05   0.03 
   34    1     0.05   0.02   0.15     0.01   0.05   0.05     0.00   0.10  -0.03 
   35    1     0.09  -0.15  -0.04     0.00   0.07   0.07    -0.00   0.13   0.03 
   36    1    -0.19   0.25   0.15    -0.04   0.02   0.11    -0.02   0.04   0.03 
   37    1     0.07  -0.22  -0.34    -0.05  -0.01   0.09    -0.02   0.03   0.02 
   38    1     0.00  -0.00  -0.06    -0.00   0.05   0.07    -0.03   0.06   0.03 
   39    1    -0.08   0.08  -0.08    -0.02   0.04   0.10    -0.04   0.07   0.04 
   40    1     0.01  -0.00  -0.00    -0.07   0.02   0.14    -0.13  -0.05  -0.11 
   41    1    -0.00  -0.00   0.00    -0.01  -0.23  -0.30    -0.02   0.17   0.21 
   42    1    -0.00  -0.00  -0.00    -0.04  -0.24  -0.25    -0.06   0.06  -0.06 
   43    1    -0.00  -0.00   0.00     0.08  -0.14  -0.32     0.07  -0.10   0.15 
   44    1     0.02  -0.00   0.00     0.01   0.13   0.08    -0.00  -0.06  -0.04 
   45    1     0.00  -0.01  -0.00     0.01   0.03   0.01    -0.01  -0.13  -0.11 
   46    1     0.01  -0.01   0.00    -0.05   0.05   0.04    -0.04   0.08   0.02 
   47    1     0.02  -0.00  -0.01     0.01   0.04   0.05     0.02   0.02   0.10 
   48    1    -0.04   0.01  -0.01    -0.00   0.06   0.08    -0.07   0.04  -0.04 
   49    1     0.02   0.02   0.00     0.02   0.06   0.07     0.00  -0.01   0.04 
   50    1     0.02   0.01   0.01     0.05   0.08  -0.03     0.11  -0.12  -0.02 
   51    1     0.01   0.00   0.01     0.04  -0.06  -0.12     0.15  -0.22  -0.07 
   52    1     0.01   0.00   0.01     0.07  -0.02  -0.14     0.26  -0.14   0.02 
   53    1     0.00  -0.00   0.01     0.07   0.00  -0.12     0.24  -0.23  -0.04 
   54    1    -0.00  -0.00  -0.00     0.03  -0.08  -0.12     0.12  -0.08   0.00 
   55    1     0.00   0.03   0.05     0.02   0.06   0.02    -0.01   0.01   0.01 
                      4                      5                      6 
                      A                      A                      A 
 Frequencies --     36.8776                43.8239                50.1467 
 Red. masses --      6.1736                 7.6710                 5.5445 
 Frc consts  --      0.0049                 0.0087                 0.0082 
 IR Inten    --      0.0000                 0.0000                 0.0000 
  Atom  AN       X      Y      Z        X      Y      Z        X      Y      Z 
    1    6     0.02  -0.07   0.04     0.00   0.09  -0.08     0.03   0.07   0.01 
    2    6     0.02  -0.10   0.03     0.01   0.11  -0.09     0.06   0.08  -0.01 
    3    6    -0.00  -0.03   0.01    -0.00   0.07  -0.07    -0.02  -0.01   0.04 
    4    6     0.04  -0.05  -0.02    -0.06   0.02  -0.04    -0.02  -0.02   0.02 
    5    8     0.02   0.03   0.16    -0.16   0.08   0.19     0.02  -0.01  -0.13 
    6    6    -0.10   0.22   0.07     0.11  -0.06   0.12     0.04  -0.05  -0.05 
    7    8    -0.07   0.16   0.07     0.07  -0.00   0.09     0.03  -0.00  -0.01 
    8    8     0.09  -0.18  -0.30     0.03  -0.20  -0.03     0.03  -0.00  -0.01 
    9    6     0.02  -0.03  -0.11     0.03  -0.08   0.02     0.03   0.01   0.00 
   10    6     0.04   0.04   0.06    -0.09   0.09   0.07     0.03  -0.01  -0.04 
   11    6     0.05   0.00  -0.03    -0.05   0.02   0.04     0.03  -0.00  -0.02 
   12    6     0.03  -0.01  -0.04    -0.00  -0.01   0.02     0.02   0.03   0.02 
   13    6     0.00  -0.00   0.00     0.02   0.03  -0.00     0.02   0.07   0.07 
   14    8     0.04  -0.05   0.09    -0.02   0.06  -0.17     0.02   0.04  -0.06 
   15    6     0.03  -0.04   0.07    -0.02   0.08  -0.11     0.02   0.04  -0.02 
   16    8     0.04  -0.02   0.07    -0.05   0.08  -0.06     0.02   0.02  -0.02 
   17    6     0.03  -0.01   0.05    -0.03   0.07  -0.00     0.02   0.04  -0.01 
   18    6     0.01  -0.02   0.02    -0.01   0.07  -0.03     0.02   0.05   0.06 
   19    8     0.01  -0.05   0.02     0.01   0.08  -0.05     0.02   0.09   0.07 
   20    8    -0.00   0.03  -0.03    -0.11  -0.03   0.07     0.13  -0.18  -0.05 
   21    6    -0.09   0.09  -0.02    -0.06  -0.01   0.10    -0.12   0.06   0.03 
   22    8    -0.08   0.05  -0.02     0.05  -0.04   0.05    -0.25   0.19   0.08 
   23    6     0.02  -0.01  -0.03    -0.04  -0.04   0.01     0.06  -0.11  -0.02 
   24    6    -0.01   0.02  -0.03    -0.06  -0.03   0.04     0.05  -0.10  -0.02 
   25    6    -0.05   0.05  -0.02    -0.03  -0.03   0.06    -0.06   0.00   0.01 
   26    6    -0.05   0.03  -0.02     0.02  -0.04   0.04    -0.12   0.06   0.03 
   27    8    -0.01  -0.04  -0.03     0.21  -0.18  -0.04     0.00  -0.08  -0.00 
   28    6     0.01  -0.01  -0.02    -0.00  -0.04  -0.01     0.01  -0.06  -0.00 
   29    6    -0.01  -0.00  -0.02     0.04  -0.05   0.00    -0.05  -0.01   0.01 
   30    6    -0.01  -0.02  -0.02     0.11  -0.09  -0.03    -0.02  -0.05   0.00 
   31    8    -0.02  -0.01  -0.00     0.07  -0.01  -0.05    -0.01  -0.06   0.00 
   32    6     0.02  -0.02  -0.01    -0.01  -0.01  -0.04    -0.00  -0.05   0.01 
   33    6    -0.00  -0.02  -0.00     0.01   0.01  -0.06    -0.01  -0.04   0.01 
   34    1     0.01  -0.10   0.06     0.04   0.10  -0.14     0.10   0.05  -0.07 
   35    1     0.02  -0.13   0.00     0.01   0.16  -0.05     0.05   0.12   0.03 
   36    1     0.01  -0.03   0.01    -0.03   0.08  -0.08    -0.04   0.01   0.06 
   37    1    -0.01  -0.02   0.02     0.01   0.10  -0.07    -0.03  -0.01   0.04 
   38    1     0.05  -0.06  -0.03    -0.08   0.00  -0.04    -0.02  -0.01   0.02 
   39    1     0.05  -0.05  -0.02    -0.08   0.05  -0.05    -0.04   0.00   0.05 
   40    1    -0.04  -0.05   0.16    -0.18  -0.02   0.21     0.01   0.04  -0.14 
   41    1    -0.18   0.40   0.25     0.14   0.03   0.19     0.04  -0.06  -0.06 
   42    1    -0.14   0.28  -0.18     0.05  -0.08   0.04     0.01  -0.08  -0.06 
   43    1     0.01   0.02   0.14     0.16  -0.16   0.16     0.08  -0.05  -0.07 
   44    1     0.07   0.12   0.05    -0.12   0.19   0.04     0.04  -0.07  -0.03 
   45    1     0.07  -0.01  -0.07    -0.07  -0.01   0.05     0.03  -0.03  -0.04 
   46    1    -0.03   0.02  -0.00     0.03   0.03  -0.00     0.00   0.13   0.06 
   47    1    -0.01  -0.00   0.03     0.05   0.03  -0.01     0.03   0.07   0.13 
   48    1     0.04  -0.03   0.07     0.02   0.05   0.01     0.01   0.08  -0.03 
   49    1     0.01  -0.00   0.01    -0.02   0.09  -0.04     0.02   0.01   0.07 
   50    1     0.02   0.01  -0.03    -0.13  -0.03   0.05     0.21  -0.25  -0.07 
   51    1    -0.08   0.13  -0.02    -0.03   0.01   0.13    -0.17   0.22  -0.09 
   52    1    -0.13   0.08  -0.02    -0.07  -0.02   0.09    -0.23   0.06   0.21 
   53    1    -0.09   0.11  -0.02    -0.09  -0.01   0.12     0.00  -0.05  -0.01 
   54    1    -0.10   0.08  -0.02     0.03  -0.03   0.08    -0.31   0.24   0.09 
   55    1     0.05  -0.03  -0.03    -0.06  -0.05  -0.01     0.10  -0.15  -0.03 
                      7                      8                      9 
                      A                      A                      A 
 Frequencies --     66.2952                73.2707                82.8163 
 Red. masses --      4.4350                 5.0272                 1.4750 
 Frc consts  --      0.0115                 0.0159                 0.0060 
 IR Inten    --      0.0000                 0.0000                 0.0000 
  Atom  AN       X      Y      Z        X      Y      Z        X      Y      Z 
    1    6    -0.04  -0.02   0.02    -0.01  -0.00  -0.06    -0.01   0.01   0.00 
    2    6    -0.05  -0.03   0.03    -0.03   0.05  -0.02    -0.01   0.01   0.01 
    3    6     0.00   0.06  -0.01     0.07  -0.14   0.03     0.01  -0.00   0.01 
    4    6    -0.00   0.04  -0.01     0.03   0.02   0.10     0.00   0.01   0.02 
    5    8    -0.02  -0.02   0.00    -0.07   0.06   0.22    -0.03  -0.00   0.03 
    6    6    -0.06   0.04   0.03    -0.01   0.05   0.02    -0.01   0.03   0.03 
    7    8    -0.04  -0.02  -0.02    -0.00  -0.00  -0.04    -0.00  -0.02  -0.03 
    8    8    -0.05   0.03   0.02    -0.03   0.05   0.03    -0.02   0.02   0.02 
    9    6    -0.04  -0.01  -0.01    -0.01   0.02  -0.02    -0.01  -0.01  -0.01 
   10    6    -0.02  -0.02  -0.00    -0.04   0.06   0.03    -0.01   0.00  -0.00 
   11    6    -0.03  -0.03  -0.02    -0.02   0.02  -0.01    -0.01  -0.02  -0.03 
   12    6    -0.03  -0.04  -0.03    -0.01  -0.00  -0.04    -0.00  -0.02  -0.03 
   13    6    -0.02  -0.07  -0.06    -0.00  -0.03  -0.08    -0.00  -0.03  -0.05 
   14    8    -0.04   0.00   0.08    -0.00  -0.04  -0.13    -0.01   0.01  -0.00 
   15    6    -0.04  -0.00   0.05    -0.00  -0.03  -0.10    -0.01   0.01   0.00 
   16    8    -0.03   0.00   0.05    -0.00  -0.06  -0.11    -0.01   0.01   0.01 
   17    6    -0.04  -0.03   0.01     0.00  -0.02  -0.06    -0.01  -0.01  -0.00 
   18    6    -0.02  -0.04  -0.03    -0.00  -0.02  -0.07    -0.00  -0.01  -0.02 
   19    8    -0.03  -0.04  -0.02    -0.00  -0.02  -0.07    -0.01   0.00  -0.00 
   20    8     0.10  -0.02  -0.03     0.09   0.02  -0.00     0.09  -0.06  -0.02 
   21    6     0.14  -0.07  -0.05     0.07  -0.02  -0.04    -0.03   0.05  -0.00 
   22    8    -0.07   0.11   0.02    -0.08   0.07   0.02    -0.00   0.01  -0.00 
   23    6     0.00   0.07   0.02     0.02   0.04   0.04     0.02  -0.00   0.00 
   24    6     0.06   0.02  -0.01     0.05   0.02   0.01     0.04  -0.01  -0.01 
   25    6     0.07  -0.00  -0.02     0.03   0.01  -0.00    -0.00   0.02   0.00 
   26    6     0.01   0.05   0.00    -0.02   0.03   0.02    -0.00   0.01   0.00 
   27    8     0.20  -0.22  -0.05    -0.10   0.10   0.06     0.02  -0.03   0.00 
   28    6    -0.01   0.07   0.02     0.02   0.01   0.05     0.01   0.01   0.01 
   29    6     0.02   0.04   0.01    -0.01   0.01   0.04     0.00   0.01   0.01 
   30    6     0.08  -0.04  -0.01    -0.03   0.00   0.04     0.01  -0.01   0.01 
   31    8     0.00   0.09   0.01     0.06  -0.14   0.02     0.00  -0.00   0.01 
   32    6    -0.01   0.07   0.01     0.04  -0.03   0.07     0.00   0.01   0.02 
   33    6    -0.00   0.08   0.01     0.06  -0.10   0.04     0.00   0.00   0.01 
   34    1    -0.08  -0.02   0.07    -0.04   0.06  -0.05    -0.01   0.01   0.00 
   35    1    -0.05  -0.07   0.00    -0.05   0.09   0.00    -0.02   0.01   0.01 
   36    1     0.01   0.04  -0.03     0.06  -0.11   0.07     0.00   0.00   0.01 
   37    1     0.01   0.07  -0.01     0.07  -0.18   0.02     0.01  -0.00   0.01 
   38    1    -0.00   0.03  -0.01    -0.00   0.08   0.13    -0.00   0.02   0.02 
   39    1     0.02   0.03  -0.03     0.04  -0.00   0.12     0.00   0.01   0.02 
   40    1    -0.02  -0.03   0.00    -0.07  -0.07   0.25    -0.04  -0.03   0.03 
   41    1    -0.05   0.02   0.01     0.00   0.02  -0.01    -0.00   0.01   0.00 
   42    1    -0.00   0.08   0.07     0.05   0.08   0.09     0.04   0.06   0.09 
   43    1    -0.13   0.07   0.05    -0.09   0.09   0.04    -0.09   0.07   0.04 
   44    1    -0.01  -0.02  -0.00    -0.08   0.21  -0.01    -0.01   0.03  -0.01 
   45    1    -0.03  -0.01  -0.01    -0.03   0.03   0.00    -0.01  -0.02  -0.03 
   46    1    -0.03  -0.12  -0.05     0.01  -0.07  -0.07    -0.01  -0.06  -0.04 
   47    1    -0.02  -0.07  -0.11    -0.01  -0.03  -0.12     0.00  -0.03  -0.08 
   48    1    -0.06  -0.06   0.02     0.07  -0.03  -0.04    -0.02  -0.02   0.00 
   49    1     0.00  -0.01  -0.04     0.01  -0.01  -0.07     0.02   0.01  -0.02 
   50    1     0.09  -0.00  -0.02     0.09   0.03   0.01     0.14  -0.09  -0.03 
   51    1    -0.04   0.10  -0.34    -0.07   0.13  -0.28     0.19  -0.25   0.37 
   52    1     0.09  -0.01   0.33     0.00   0.02   0.26     0.11  -0.02  -0.52 
   53    1     0.43  -0.35  -0.15     0.31  -0.24  -0.12    -0.40   0.42   0.13 
   54    1    -0.12   0.17   0.02    -0.12   0.11   0.03     0.08  -0.07  -0.03 
   55    1    -0.02   0.10   0.03     0.01   0.07   0.06     0.03  -0.00   0.01 
                     10                     11                     12 
                      A                      A                      A 
 Frequencies --     88.6846               100.6095               114.0449 
 Red. masses --      4.2489                 3.2276                 3.0955 
 Frc consts  --      0.0197                 0.0192                 0.0237 
 IR Inten    --      0.0000                 0.0000                 0.0000 
  Atom  AN       X      Y      Z        X      Y      Z        X      Y      Z 
    1    6    -0.00  -0.01  -0.02    -0.03  -0.05  -0.02     0.04   0.01   0.01 
    2    6     0.01   0.02  -0.03    -0.06  -0.06   0.01     0.05   0.01  -0.01 
    3    6     0.05  -0.00  -0.04     0.00  -0.04  -0.01    -0.02   0.01  -0.00 
    4    6     0.02   0.02  -0.02    -0.01  -0.00   0.02     0.00  -0.02  -0.03 
    5    8    -0.00  -0.03   0.02     0.08   0.06  -0.04    -0.01  -0.02   0.04 
    6    6    -0.18  -0.05  -0.15     0.15  -0.12  -0.01    -0.02   0.06   0.01 
    7    8    -0.16   0.03   0.07     0.06   0.10   0.09     0.02  -0.05  -0.05 
    8    8    -0.01   0.01  -0.05     0.00  -0.08  -0.02     0.03   0.03   0.00 
    9    6    -0.06   0.02   0.05     0.01   0.03   0.02     0.03  -0.01  -0.01 
   10    6    -0.03  -0.04   0.03     0.00   0.04  -0.01     0.03  -0.01   0.00 
   11    6    -0.03  -0.01   0.09    -0.03   0.11   0.05     0.05  -0.05  -0.04 
   12    6    -0.04   0.02   0.14    -0.02   0.08   0.01     0.04  -0.02  -0.00 
   13    6    -0.04   0.07   0.18    -0.02   0.03  -0.05     0.03   0.03   0.06 
   14    8    -0.02  -0.03  -0.08     0.00  -0.03   0.05     0.02   0.01  -0.02 
   15    6    -0.00  -0.05  -0.07    -0.00  -0.03   0.00     0.03   0.00  -0.01 
   16    8    -0.00  -0.11  -0.10     0.02  -0.02  -0.03     0.03  -0.02  -0.02 
   17    6     0.01  -0.04  -0.01     0.01   0.01  -0.03     0.03  -0.00   0.00 
   18    6    -0.04  -0.03   0.06    -0.02   0.00  -0.06     0.03   0.00   0.04 
   19    8     0.02  -0.04  -0.01    -0.03  -0.05  -0.07     0.03   0.02   0.04 
   20    8     0.05  -0.02   0.00     0.02   0.01  -0.00    -0.14   0.07   0.04 
   21    6     0.04   0.01   0.02     0.08  -0.07  -0.05     0.14  -0.18  -0.04 
   22    8     0.03   0.05   0.02    -0.07   0.05   0.01    -0.12   0.10   0.04 
   23    6     0.02   0.03  -0.00    -0.04   0.04   0.03    -0.05   0.01  -0.00 
   24    6     0.03   0.01   0.01    -0.01   0.02   0.01    -0.07   0.02   0.01 
   25    6     0.03   0.02   0.01     0.00   0.00  -0.01    -0.01  -0.03   0.00 
   26    6     0.03   0.04   0.01    -0.04   0.03   0.01    -0.06   0.03   0.02 
   27    8     0.08   0.01  -0.01    -0.00  -0.03   0.01     0.00  -0.02  -0.01 
   28    6     0.02   0.03  -0.00    -0.04   0.03   0.03    -0.03   0.00  -0.01 
   29    6     0.03   0.04   0.00    -0.04   0.02   0.02    -0.04   0.02   0.00 
   30    6     0.05   0.02  -0.01    -0.02  -0.01   0.01    -0.02   0.00  -0.01 
   31    8     0.06   0.01  -0.03    -0.01  -0.01   0.01    -0.01  -0.01  -0.02 
   32    6     0.03   0.03  -0.02    -0.02   0.01   0.02    -0.01  -0.02  -0.03 
   33    6     0.04   0.01  -0.03    -0.01  -0.01   0.01    -0.01  -0.01  -0.02 
   34    1     0.00   0.03  -0.05    -0.08  -0.05   0.07     0.06   0.01  -0.03 
   35    1     0.03   0.03  -0.02    -0.09  -0.09  -0.01     0.06   0.03   0.00 
   36    1     0.07  -0.02  -0.04    -0.00  -0.04  -0.01    -0.01   0.01  -0.01 
   37    1     0.05  -0.03  -0.05     0.01  -0.05  -0.02    -0.02   0.01  -0.01 
   38    1     0.01   0.03  -0.02    -0.02   0.00   0.02     0.02  -0.04  -0.04 
   39    1     0.03   0.02  -0.03     0.01  -0.02   0.00    -0.01  -0.01  -0.02 
   40    1     0.03  -0.01   0.03     0.13   0.10  -0.04    -0.05  -0.06   0.04 
   41    1    -0.30  -0.01  -0.09     0.19   0.02   0.10    -0.02  -0.03  -0.06 
   42    1    -0.30  -0.09  -0.31    -0.06  -0.25  -0.20     0.09   0.11   0.15 
   43    1     0.03  -0.09  -0.22     0.40  -0.31  -0.01    -0.16   0.17   0.01 
   44    1    -0.08  -0.06   0.02    -0.04  -0.00  -0.01     0.05   0.03  -0.00 
   45    1    -0.03  -0.02   0.08    -0.05   0.17   0.12     0.06  -0.09  -0.08 
   46    1     0.01   0.20   0.15     0.02  -0.02  -0.03     0.01   0.09   0.04 
   47    1    -0.06   0.06   0.31    -0.05   0.03  -0.09     0.04   0.02   0.12 
   48    1     0.07   0.02  -0.02     0.03  -0.00  -0.02     0.04   0.02  -0.01 
   49    1    -0.14  -0.09   0.08    -0.04   0.01  -0.07     0.02  -0.02   0.05 
   50    1     0.05  -0.03  -0.01     0.02   0.02   0.00    -0.18   0.10   0.04 
   51    1     0.12  -0.11   0.16     0.15  -0.29   0.12     0.21  -0.49   0.15 
   52    1     0.11  -0.00  -0.17     0.22  -0.07  -0.30     0.37  -0.16  -0.34 
   53    1    -0.10   0.14   0.07    -0.08   0.10   0.01    -0.05  -0.00   0.02 
   54    1     0.06   0.01   0.02    -0.03   0.01  -0.01    -0.08   0.06   0.04 
   55    1     0.01   0.03  -0.00    -0.04   0.06   0.04    -0.05  -0.00  -0.01 
                     13                     14                     15 
                      A                      A                      A 
 Frequencies --    126.5164               136.8401               149.3761 
 Red. masses --      4.2198                 2.8651                 3.5441 
 Frc consts  --      0.0398                 0.0316                 0.0466 
 IR Inten    --      0.0000                 0.0000                 0.0000 
  Atom  AN       X      Y      Z        X      Y      Z        X      Y      Z 
    1    6     0.01   0.01  -0.02     0.02   0.00  -0.01    -0.03  -0.06  -0.01 
    2    6     0.02   0.02  -0.03     0.03  -0.01  -0.02    -0.04  -0.11  -0.01 
    3    6     0.03  -0.00   0.00     0.02   0.00   0.01     0.05  -0.03  -0.03 
    4    6     0.02  -0.00   0.01     0.03  -0.02  -0.00     0.02  -0.02  -0.01 
    5    8     0.10   0.02  -0.14    -0.09  -0.04   0.00    -0.11   0.01  -0.06 
    6    6    -0.11   0.05   0.02    -0.02  -0.05  -0.08     0.05  -0.02   0.05 
    7    8    -0.05  -0.07  -0.03    -0.05   0.10   0.09     0.02  -0.01  -0.03 
    8    8     0.01  -0.07  -0.06    -0.02   0.08   0.06    -0.04  -0.04  -0.01 
    9    6    -0.02  -0.06  -0.01    -0.02   0.05   0.04    -0.03  -0.00  -0.02 
   10    6    -0.03   0.00   0.07    -0.00  -0.02  -0.01    -0.02   0.03  -0.02 
   11    6    -0.07   0.11   0.21     0.02  -0.09  -0.09    -0.02  -0.02  -0.09 
   12    6    -0.02  -0.01   0.05     0.01  -0.04  -0.04    -0.05   0.05  -0.00 
   13    6     0.01  -0.11  -0.08     0.01  -0.06  -0.06    -0.07   0.16   0.11 
   14    8    -0.01  -0.00  -0.09    -0.00   0.01  -0.02     0.02  -0.09   0.03 
   15    6    -0.02   0.04  -0.00    -0.01   0.04   0.03    -0.02  -0.02   0.04 
   16    8    -0.07   0.12   0.12    -0.04   0.10   0.11    -0.02   0.08   0.10 
   17    6    -0.04   0.02   0.09    -0.03   0.01   0.04    -0.04   0.07   0.04 
   18    6     0.01   0.01  -0.01     0.02   0.00  -0.01    -0.07   0.07   0.04 
   19    8     0.01   0.01  -0.01     0.01   0.02   0.01    -0.04  -0.04  -0.06 
   20    8    -0.02   0.04   0.01    -0.04   0.04   0.01     0.02   0.03  -0.00 
   21    6     0.04  -0.03  -0.02     0.03  -0.02  -0.01     0.03   0.02  -0.01 
   22    8    -0.03   0.04   0.02    -0.03   0.03   0.01     0.00   0.03   0.01 
   23    6     0.02  -0.01  -0.00     0.03  -0.03  -0.01     0.03   0.01  -0.00 
   24    6     0.00   0.01   0.00     0.00   0.00  -0.00     0.02   0.02  -0.00 
   25    6     0.01  -0.00  -0.00     0.01  -0.01  -0.00     0.02   0.01  -0.00 
   26    6    -0.00   0.01   0.00     0.00   0.00  -0.00     0.02   0.01  -0.00 
   27    8    -0.01   0.04   0.01    -0.01   0.02   0.00     0.02   0.05   0.01 
   28    6     0.03  -0.02  -0.00     0.03  -0.03  -0.01     0.03  -0.01  -0.00 
   29    6     0.01  -0.01  -0.00     0.02  -0.02  -0.01     0.03  -0.00  -0.00 
   30    6     0.02  -0.02  -0.01     0.02  -0.01  -0.01     0.04  -0.01  -0.01 
   31    8     0.08  -0.11  -0.03     0.04  -0.06  -0.02     0.09  -0.09  -0.04 
   32    6     0.03  -0.03   0.00     0.04  -0.04  -0.01     0.04  -0.02  -0.00 
   33    6     0.04  -0.04  -0.01     0.03  -0.03  -0.00     0.06  -0.04  -0.02 
   34    1     0.03   0.02  -0.06     0.04  -0.02  -0.03    -0.06  -0.11   0.06 
   35    1     0.03   0.04  -0.02     0.03  -0.00  -0.02    -0.06  -0.15  -0.04 
   36    1    -0.02   0.03   0.02    -0.01   0.02   0.02     0.02  -0.01  -0.02 
   37    1     0.02   0.04   0.02     0.01   0.04   0.03     0.05  -0.00  -0.02 
   38    1     0.01   0.01   0.02     0.02  -0.01   0.00    -0.00  -0.01   0.00 
   39    1     0.02  -0.01   0.02     0.02  -0.02   0.00     0.04  -0.04  -0.04 
   40    1     0.26   0.21  -0.14    -0.15  -0.08  -0.00    -0.20   0.01  -0.09 
   41    1    -0.13   0.00  -0.01    -0.11   0.21   0.17     0.16  -0.23  -0.16 
   42    1    -0.00   0.13   0.09    -0.27  -0.11  -0.51     0.17  -0.05   0.39 
   43    1    -0.22   0.12   0.03     0.35  -0.37  -0.05    -0.16   0.22   0.00 
   44    1    -0.07  -0.19   0.09     0.06   0.02  -0.00     0.05   0.03   0.01 
   45    1    -0.12   0.24   0.39     0.04  -0.14  -0.16     0.02  -0.10  -0.21 
   46    1     0.03  -0.29  -0.03    -0.00  -0.13  -0.05    -0.07   0.31   0.08 
   47    1     0.02  -0.10  -0.26     0.03  -0.06  -0.13    -0.05   0.15   0.27 
   48    1    -0.08  -0.04   0.11    -0.11  -0.03   0.04    -0.08   0.07   0.03 
   49    1     0.06   0.09  -0.04     0.06   0.04  -0.02    -0.17   0.06   0.02 
   50    1    -0.03   0.05   0.01    -0.05   0.05   0.01     0.02   0.03  -0.00 
   51    1     0.06  -0.10   0.02     0.04  -0.07   0.02     0.03   0.00   0.00 
   52    1     0.09  -0.03  -0.08     0.06  -0.02  -0.06     0.03   0.01  -0.03 
   53    1     0.00   0.01  -0.00    -0.00   0.01  -0.00     0.02   0.03  -0.00 
   54    1    -0.03   0.04   0.02    -0.03   0.04   0.01    -0.01   0.04   0.01 
   55    1     0.02  -0.01  -0.00     0.04  -0.04  -0.01     0.03   0.01   0.00 
                     16                     17                     18 
                      A                      A                      A 
 Frequencies --    164.5167               172.9592               184.0657 
 Red. masses --      6.9802                 1.6243                 6.8759 
 Frc consts  --      0.1113                 0.0286                 0.1373 
 IR Inten    --      0.0000                 0.0000                 0.0000 
  Atom  AN       X      Y      Z        X      Y      Z        X      Y      Z 
    1    6    -0.06   0.03   0.12    -0.00  -0.01  -0.01     0.07  -0.04  -0.12 
    2    6    -0.05   0.04   0.13    -0.00  -0.02  -0.01     0.01  -0.05  -0.06 
    3    6    -0.06   0.17  -0.03     0.01  -0.02  -0.00    -0.01  -0.06  -0.03 
    4    6    -0.13   0.13   0.01     0.01  -0.01  -0.01     0.01  -0.06  -0.01 
    5    8     0.09  -0.02   0.04    -0.01   0.02  -0.02    -0.06  -0.02  -0.03 
    6    6     0.05   0.01   0.02    -0.00   0.03   0.06    -0.08   0.06  -0.06 
    7    8     0.04  -0.01  -0.04     0.03  -0.11  -0.11     0.01  -0.05   0.03 
    8    8    -0.00   0.04   0.02    -0.02   0.02   0.03     0.12   0.02   0.02 
    9    6     0.01   0.01  -0.03    -0.00  -0.03  -0.03     0.09  -0.02   0.05 
   10    6     0.05  -0.02   0.01    -0.01   0.01   0.01     0.02  -0.00   0.01 
   11    6     0.04  -0.02  -0.03    -0.01   0.02   0.02     0.06  -0.06   0.02 
   12    6     0.02  -0.02  -0.04    -0.01   0.01   0.01     0.08  -0.02   0.07 
   13    6    -0.02  -0.04  -0.00    -0.02   0.05   0.04     0.11   0.04   0.06 
   14    8     0.06  -0.16  -0.06     0.00  -0.00   0.01     0.02   0.08   0.01 
   15    6     0.01  -0.09   0.02     0.00  -0.01  -0.00     0.03   0.07  -0.00 
   16    8     0.02  -0.04   0.04     0.00  -0.01  -0.01     0.00   0.14   0.08 
   17    6     0.02  -0.03   0.04    -0.00   0.02   0.00     0.02   0.04   0.03 
   18    6     0.00  -0.03   0.06    -0.02   0.02   0.01     0.05   0.03  -0.06 
   19    8    -0.04   0.01   0.13    -0.01  -0.00  -0.01     0.10  -0.07  -0.19 
   20    8     0.03  -0.12  -0.03     0.00   0.01   0.00     0.13  -0.12  -0.03 
   21    6    -0.02  -0.02   0.04     0.00   0.01  -0.00    -0.03  -0.02  -0.02 
   22    8     0.05   0.00   0.00    -0.00   0.00   0.00     0.05  -0.12  -0.03 
   23    6    -0.13   0.10  -0.01     0.01  -0.01   0.00    -0.20   0.17   0.09 
   24    6    -0.06   0.01  -0.01     0.01   0.00   0.00    -0.09   0.06   0.04 
   25    6    -0.04   0.02   0.01     0.01   0.00  -0.00    -0.10   0.05   0.03 
   26    6    -0.02   0.03  -0.01     0.01  -0.00   0.00    -0.09   0.03   0.03 
   27    8     0.03   0.09  -0.03     0.00  -0.00   0.00    -0.01  -0.05   0.03 
   28    6    -0.11   0.10  -0.02     0.01  -0.01   0.00    -0.16   0.12   0.07 
   29    6    -0.04   0.06  -0.03     0.01  -0.00   0.00    -0.14   0.09   0.06 
   30    6     0.05  -0.01  -0.07    -0.00   0.00   0.01    -0.06  -0.01   0.03 
   31    8     0.18  -0.24  -0.18    -0.01   0.02   0.01    -0.02  -0.06  -0.01 
   32    6    -0.11   0.12  -0.00     0.01  -0.01  -0.00    -0.03  -0.01   0.01 
   33    6    -0.00   0.03  -0.08     0.00  -0.00   0.00    -0.01  -0.05  -0.01 
   34    1    -0.10   0.07   0.16    -0.00  -0.02  -0.01    -0.00  -0.05  -0.00 
   35    1    -0.05   0.02   0.11    -0.01  -0.03  -0.02    -0.03  -0.05  -0.07 
   36    1    -0.08   0.16  -0.05     0.02  -0.02   0.00    -0.05  -0.05  -0.04 
   37    1     0.00   0.11  -0.10     0.00  -0.02   0.00     0.01  -0.01  -0.02 
   38    1    -0.12   0.09  -0.00     0.01  -0.01  -0.00     0.03  -0.07  -0.02 
   39    1    -0.11   0.12  -0.01     0.01  -0.02  -0.01     0.04  -0.09  -0.03 
   40    1     0.08  -0.03   0.04    -0.00   0.03  -0.02    -0.07  -0.00  -0.04 
   41    1     0.03   0.22   0.21    -0.09   0.45   0.44    -0.22   0.06  -0.02 
   42    1    -0.02   0.04  -0.22    -0.08   0.18  -0.44    -0.05   0.13  -0.16 
   43    1     0.16  -0.24   0.13     0.15  -0.43   0.28    -0.04   0.06  -0.09 
   44    1     0.08  -0.01   0.02    -0.02  -0.00   0.01     0.04  -0.02   0.02 
   45    1     0.06  -0.01  -0.05    -0.01   0.02   0.02     0.06  -0.13  -0.01 
   46    1    -0.06  -0.06   0.00    -0.02   0.11   0.03     0.18   0.12   0.05 
   47    1    -0.02  -0.04  -0.03    -0.00   0.05   0.10     0.13   0.03   0.15 
   48    1     0.01  -0.02   0.03     0.01   0.03  -0.00    -0.03  -0.02   0.05 
   49    1     0.06  -0.04   0.07    -0.05   0.01   0.01    -0.07   0.08  -0.10 
   50    1     0.03  -0.14  -0.05     0.00   0.02   0.01     0.18  -0.16  -0.03 
   51    1    -0.03  -0.01   0.02     0.01   0.01  -0.00    -0.10  -0.03  -0.12 
   52    1     0.00   0.00   0.10     0.00   0.00  -0.01     0.01   0.01   0.06 
   53    1    -0.00  -0.08   0.04     0.00   0.01  -0.00     0.08  -0.09  -0.06 
   54    1     0.06  -0.01   0.02    -0.00   0.01   0.00     0.08  -0.15  -0.05 
   55    1    -0.16   0.11  -0.01     0.02  -0.01   0.00    -0.22   0.21   0.11 
                     19                     20                     21 
                      A                      A                      A 
 Frequencies --    203.6060               221.6545               230.5263 
 Red. masses --      8.0669                 7.2360                 4.8697 
 Frc consts  --      0.1970                 0.2095                 0.1525 
 IR Inten    --      0.0000                 0.0000                 0.0000 
  Atom  AN       X      Y      Z        X      Y      Z        X      Y      Z 
    1    6     0.04  -0.05  -0.01     0.05   0.00   0.00    -0.02  -0.02  -0.02 
    2    6     0.12  -0.03  -0.09     0.13  -0.04  -0.10    -0.07   0.05   0.06 
    3    6     0.01  -0.14   0.05     0.06  -0.08   0.04     0.03  -0.16   0.06 
    4    6     0.13  -0.08  -0.07     0.17  -0.12  -0.06     0.06   0.16   0.13 
    5    8     0.04   0.01  -0.01     0.05   0.01   0.03    -0.03   0.01  -0.01 
    6    6     0.09  -0.02   0.03     0.05  -0.05   0.06    -0.02   0.02  -0.02 
    7    8     0.02   0.07  -0.03    -0.03   0.04  -0.04     0.01  -0.02   0.01 
    8    8    -0.05   0.03  -0.03    -0.11  -0.01  -0.02     0.04  -0.00   0.01 
    9    6    -0.03   0.04  -0.05    -0.08   0.02  -0.05     0.03  -0.01   0.02 
   10    6     0.01   0.00   0.02    -0.02  -0.00  -0.01    -0.00   0.01  -0.00 
   11    6    -0.00   0.01  -0.06    -0.05   0.04  -0.02     0.00  -0.00   0.01 
   12    6    -0.03   0.01  -0.06    -0.07   0.02  -0.05     0.02   0.01   0.02 
   13    6    -0.06  -0.01  -0.01    -0.08  -0.01  -0.02     0.03   0.01   0.01 
   14    8     0.04  -0.25  -0.34    -0.13   0.27   0.18     0.01  -0.02   0.05 
   15    6    -0.00  -0.11  -0.09    -0.03   0.09   0.06    -0.01   0.01   0.02 
   16    8    -0.07   0.04   0.11    -0.01  -0.10  -0.07    -0.00   0.04   0.03 
   17    6    -0.04   0.01   0.10    -0.02  -0.03  -0.01    -0.00   0.01  -0.00 
   18    6    -0.01   0.00   0.10    -0.02  -0.01   0.07     0.01   0.00  -0.03 
   19    8    -0.04   0.03   0.16    -0.04   0.09   0.15     0.02  -0.05  -0.07 
   20    8     0.04  -0.05   0.01     0.01  -0.08  -0.01    -0.11  -0.10   0.01 
   21    6     0.03  -0.00   0.06     0.04  -0.03   0.07     0.02  -0.04   0.19 
   22    8     0.09  -0.01   0.01     0.11  -0.01  -0.01     0.08   0.11   0.02 
   23    6    -0.06   0.09   0.01    -0.06   0.07  -0.02    -0.00   0.00  -0.11 
   24    6    -0.03   0.05   0.03    -0.06   0.05   0.00    -0.02  -0.03  -0.04 
   25    6    -0.03   0.06   0.04    -0.06   0.08   0.03     0.03  -0.01   0.00 
   26    6    -0.01   0.06   0.03    -0.02   0.08   0.01     0.06   0.05  -0.03 
   27    8     0.00  -0.09  -0.02    -0.00  -0.04  -0.05    -0.11  -0.09  -0.16 
   28    6    -0.04   0.08   0.00    -0.02   0.06  -0.03     0.03   0.05  -0.11 
   29    6    -0.04   0.10   0.02    -0.05   0.11  -0.02     0.05   0.05  -0.11 
   30    6    -0.06   0.05   0.02     0.01  -0.02  -0.04    -0.03  -0.01  -0.08 
   31    8    -0.15   0.17   0.08     0.08  -0.16  -0.06    -0.05  -0.02   0.02 
   32    6     0.03   0.01  -0.03     0.09  -0.07  -0.04     0.02   0.05   0.02 
   33    6    -0.03   0.00   0.01     0.06  -0.09  -0.02    -0.00  -0.05   0.03 
   34    1     0.16  -0.05  -0.19     0.18  -0.07  -0.20    -0.17   0.13   0.13 
   35    1     0.18   0.03  -0.03     0.21  -0.03  -0.07    -0.08   0.04   0.05 
   36    1     0.11  -0.17   0.08     0.03   0.01   0.17     0.09  -0.16   0.10 
   37    1    -0.08  -0.19   0.09    -0.01  -0.10   0.08    -0.03  -0.20   0.08 
   38    1     0.16  -0.07  -0.08     0.21  -0.07  -0.07     0.10   0.28   0.13 
   39    1     0.13  -0.10  -0.05     0.17  -0.13  -0.01     0.09   0.10   0.23 
   40    1     0.03   0.03  -0.02     0.06  -0.00   0.03    -0.01   0.01  -0.01 
   41    1     0.19  -0.02  -0.00     0.16  -0.02   0.04    -0.06   0.01  -0.01 
   42    1     0.06  -0.08   0.10     0.02  -0.10   0.11    -0.00   0.04  -0.04 
   43    1     0.07  -0.03   0.04     0.02  -0.09   0.09    -0.01   0.03  -0.03 
   44    1     0.08  -0.02   0.05    -0.03   0.00  -0.01    -0.01   0.01  -0.00 
   45    1     0.02   0.01  -0.10    -0.04   0.08  -0.01    -0.00  -0.01   0.01 
   46    1    -0.14  -0.06  -0.00    -0.14  -0.04  -0.01     0.06   0.04   0.00 
   47    1    -0.06  -0.01  -0.06    -0.09  -0.00  -0.05     0.02   0.01   0.03 
   48    1    -0.09   0.01   0.08     0.02   0.02  -0.03    -0.02  -0.02   0.01 
   49    1     0.07   0.02   0.11     0.05  -0.07   0.11    -0.03   0.01  -0.04 
   50    1     0.06  -0.08  -0.01     0.04  -0.14  -0.06    -0.19  -0.11  -0.05 
   51    1     0.01  -0.03   0.03     0.01  -0.08   0.04     0.09  -0.00   0.29 
   52    1     0.09   0.03   0.12     0.14   0.02   0.14     0.05  -0.02   0.24 
   53    1     0.06  -0.07   0.05     0.06  -0.13   0.06    -0.11  -0.13   0.23 
   54    1     0.11  -0.04   0.01     0.12  -0.03   0.00     0.10   0.08   0.05 
   55    1    -0.05   0.07   0.00    -0.05   0.03  -0.04    -0.04  -0.00  -0.13 
                     22                     23                     24 
                      A                      A                      A 
 Frequencies --    237.4422               283.6503               285.8554 
 Red. masses --      5.3092                 6.3893                 4.1099 
 Frc consts  --      0.1764                 0.3029                 0.1979 
 IR Inten    --      0.0000                 0.0000                 0.0000 
  Atom  AN       X      Y      Z        X      Y      Z        X      Y      Z 
    1    6    -0.02  -0.00  -0.06    -0.05  -0.04   0.04     0.00   0.03   0.00 
    2    6    -0.02   0.10  -0.04    -0.02  -0.03   0.00    -0.02   0.00   0.02 
    3    6     0.01  -0.00  -0.03    -0.01  -0.00  -0.01    -0.02   0.02   0.00 
    4    6    -0.04   0.07   0.05    -0.02   0.01  -0.01    -0.04   0.04   0.01 
    5    8     0.27  -0.06   0.12    -0.14   0.02  -0.06     0.07  -0.00   0.03 
    6    6     0.08  -0.01   0.03     0.12   0.13  -0.10    -0.06  -0.04   0.03 
    7    8     0.03   0.04  -0.05     0.16   0.05  -0.04    -0.06  -0.03   0.02 
    8    8    -0.02   0.04  -0.03     0.19   0.09  -0.05    -0.07  -0.05   0.03 
    9    6    -0.01   0.03  -0.05     0.16   0.07  -0.00    -0.05  -0.04   0.01 
   10    6     0.05  -0.08   0.01    -0.07   0.02   0.01     0.02  -0.01  -0.02 
   11    6     0.02  -0.04  -0.09     0.00   0.04   0.07    -0.00  -0.01  -0.03 
   12    6    -0.01   0.01  -0.03     0.10   0.05   0.08    -0.04  -0.02  -0.03 
   13    6    -0.04   0.07   0.11     0.02  -0.07   0.06     0.00   0.04  -0.03 
   14    8    -0.12   0.13  -0.08    -0.17   0.02  -0.03     0.07  -0.03  -0.01 
   15    6    -0.08   0.07  -0.01    -0.12  -0.05   0.01     0.05   0.01   0.00 
   16    8    -0.13   0.06   0.12    -0.12  -0.11  -0.00     0.05   0.05   0.01 
   17    6    -0.05  -0.12   0.06    -0.10  -0.04   0.03     0.04   0.01  -0.03 
   18    6    -0.02  -0.10   0.02    -0.03  -0.06   0.05     0.01   0.02  -0.05 
   19    8     0.06  -0.13  -0.10    -0.02  -0.07   0.04     0.01   0.01  -0.05 
   20    8    -0.01   0.01   0.00    -0.02   0.06   0.00    -0.02   0.05   0.01 
   21    6    -0.02   0.01  -0.02     0.03  -0.00  -0.00     0.06  -0.04  -0.00 
   22    8    -0.03  -0.01   0.00     0.06  -0.03  -0.01     0.09  -0.07  -0.03 
   23    6     0.02  -0.03  -0.00     0.16  -0.14  -0.04     0.19  -0.18  -0.06 
   24    6     0.01  -0.02  -0.00     0.04  -0.02  -0.01    -0.00   0.02   0.00 
   25    6     0.02  -0.03  -0.01    -0.03   0.06   0.02    -0.14   0.15   0.05 
   26    6     0.00  -0.02  -0.00    -0.05   0.07   0.02    -0.10   0.12   0.04 
   27    8     0.01   0.00   0.01     0.05  -0.03   0.03     0.01  -0.05   0.01 
   28    6     0.01  -0.02   0.00     0.01   0.00   0.00     0.02  -0.01  -0.00 
   29    6     0.00  -0.02   0.00    -0.09   0.11   0.04    -0.11   0.12   0.04 
   30    6    -0.00  -0.01   0.01    -0.03   0.02   0.02    -0.05   0.02   0.02 
   31    8     0.00   0.01   0.01     0.02  -0.06  -0.04    -0.01  -0.03  -0.01 
   32    6    -0.00  -0.01   0.01    -0.01   0.01  -0.00    -0.01   0.02   0.01 
   33    6     0.00  -0.00   0.00    -0.01  -0.00  -0.01    -0.02   0.01   0.01 
   34    1    -0.04   0.13  -0.09    -0.00  -0.04  -0.04     0.00  -0.02   0.07 
   35    1     0.00   0.15   0.02    -0.01  -0.02   0.01    -0.08  -0.02  -0.01 
   36    1    -0.01  -0.01  -0.06    -0.01   0.01   0.01    -0.04   0.02  -0.01 
   37    1     0.01   0.06  -0.01    -0.02  -0.02  -0.01    -0.00   0.02  -0.01 
   38    1    -0.05   0.10   0.06    -0.04   0.03   0.00    -0.07   0.05   0.03 
   39    1    -0.04   0.06   0.07     0.00  -0.01  -0.03    -0.03   0.04  -0.00 
   40    1     0.42  -0.07   0.17    -0.23   0.03  -0.10     0.15  -0.02   0.07 
   41    1     0.16   0.02   0.03     0.02   0.12  -0.09    -0.05  -0.04   0.02 
   42    1     0.07  -0.04   0.06     0.15   0.18  -0.15    -0.06  -0.05   0.03 
   43    1     0.06  -0.05   0.07     0.13   0.16  -0.12    -0.06  -0.04   0.03 
   44    1     0.09  -0.07   0.02    -0.04  -0.00   0.02     0.00   0.01  -0.03 
   45    1     0.06  -0.06  -0.17    -0.05  -0.03   0.12     0.02   0.01  -0.05 
   46    1    -0.03   0.28   0.06     0.02  -0.15   0.07     0.02   0.11  -0.04 
   47    1    -0.08   0.06   0.32    -0.03  -0.06  -0.04     0.01   0.04   0.05 
   48    1    -0.14  -0.15   0.06    -0.09  -0.06   0.04     0.02   0.00  -0.03 
   49    1    -0.14  -0.12   0.01    -0.03  -0.04   0.05    -0.00   0.01  -0.05 
   50    1    -0.03   0.04   0.01     0.11  -0.06  -0.03     0.31  -0.27  -0.09 
   51    1    -0.01   0.03  -0.02    -0.01  -0.05  -0.05    -0.04  -0.21  -0.09 
   52    1    -0.05  -0.01  -0.04     0.09   0.03   0.05     0.25   0.04   0.06 
   53    1    -0.02   0.03  -0.02     0.09  -0.06  -0.02     0.15  -0.15  -0.04 
   54    1    -0.01  -0.01  -0.01     0.20  -0.17  -0.06     0.02  -0.01  -0.01 
   55    1     0.01  -0.01   0.00     0.28  -0.28  -0.09     0.37  -0.38  -0.13 
                     25                     26                     27 
                      A                      A                      A 
 Frequencies --    294.6128               306.1479               315.6406 
 Red. masses --      1.9662                 3.2512                 3.1847 
 Frc consts  --      0.1005                 0.1795                 0.1869 
 IR Inten    --      0.0000                 0.0000                 0.0000 
  Atom  AN       X      Y      Z        X      Y      Z        X      Y      Z 
    1    6     0.01   0.01  -0.00     0.04  -0.01  -0.02    -0.01  -0.02  -0.01 
    2    6     0.01  -0.04  -0.02     0.02   0.07   0.03     0.00   0.03   0.01 
    3    6    -0.04   0.01   0.00     0.04  -0.03  -0.01     0.09  -0.12   0.01 
    4    6     0.02  -0.04  -0.04    -0.02   0.07   0.05    -0.00   0.07   0.06 
    5    8     0.03   0.00   0.02    -0.09  -0.03  -0.05     0.03   0.03   0.01 
    6    6    -0.02  -0.00  -0.00     0.06  -0.09   0.11    -0.04   0.05  -0.06 
    7    8    -0.01  -0.02   0.02    -0.08   0.06  -0.07     0.04  -0.03   0.04 
    8    8    -0.01  -0.02   0.02    -0.05   0.10  -0.11    -0.00  -0.07   0.07 
    9    6    -0.00  -0.02   0.01    -0.08   0.05  -0.07     0.03  -0.03   0.03 
   10    6     0.01  -0.00  -0.01     0.02  -0.01   0.08    -0.01   0.02  -0.03 
   11    6    -0.00  -0.01  -0.02     0.03  -0.01   0.07    -0.02   0.01  -0.04 
   12    6    -0.01  -0.00  -0.01    -0.01  -0.02   0.03    -0.00   0.01  -0.03 
   13    6     0.00   0.02  -0.01     0.00  -0.06   0.01    -0.01   0.03  -0.02 
   14    8     0.01   0.01  -0.02     0.05   0.02   0.02    -0.01  -0.03   0.06 
   15    6     0.01   0.01  -0.00     0.06  -0.00  -0.01    -0.02  -0.01   0.01 
   16    8     0.01   0.02  -0.00     0.05  -0.03  -0.00    -0.01   0.03   0.01 
   17    6     0.01   0.00  -0.02     0.04   0.02   0.08    -0.02   0.01  -0.02 
   18    6     0.00   0.01  -0.02     0.01   0.01   0.04    -0.00   0.01   0.01 
   19    8    -0.01   0.02  -0.00     0.07  -0.05  -0.05    -0.04   0.03   0.07 
   20    8     0.00   0.05   0.01    -0.04  -0.03   0.01    -0.07  -0.09   0.02 
   21    6    -0.01   0.03   0.05    -0.03  -0.01  -0.06    -0.04   0.01  -0.15 
   22    8    -0.03   0.06   0.02    -0.04  -0.00  -0.00    -0.03   0.00   0.01 
   23    6     0.04  -0.01   0.00     0.01  -0.03  -0.01    -0.03  -0.01  -0.02 
   24    6     0.07  -0.04  -0.01    -0.00  -0.03  -0.00    -0.03  -0.02  -0.00 
   25    6     0.10  -0.08  -0.02    -0.01  -0.03  -0.01    -0.04  -0.01  -0.01 
   26    6     0.03  -0.01  -0.00    -0.03  -0.00   0.00    -0.03  -0.01  -0.00 
   27    8    -0.02  -0.04   0.01     0.05   0.01   0.01     0.13   0.06   0.04 
   28    6    -0.04   0.05   0.02    -0.02   0.01   0.00    -0.02  -0.00  -0.02 
   29    6    -0.07   0.08   0.03    -0.06   0.04   0.01    -0.03   0.02   0.00 
   30    6    -0.04   0.00   0.02    -0.01   0.03   0.00     0.04   0.05  -0.00 
   31    8    -0.00  -0.06  -0.02    -0.00   0.03  -0.01     0.01   0.07  -0.02 
   32    6    -0.03   0.04   0.01    -0.00   0.01   0.00     0.02  -0.02  -0.02 
   33    6    -0.04   0.01   0.01     0.03  -0.01  -0.02     0.08  -0.04  -0.05 
   34    1     0.03  -0.07   0.01    -0.01   0.10   0.01    -0.02   0.06  -0.03 
   35    1    -0.01  -0.07  -0.04     0.02   0.11   0.06     0.01   0.07   0.04 
   36    1    -0.07   0.05   0.04     0.08  -0.09  -0.06     0.20  -0.18   0.00 
   37    1    -0.02  -0.01  -0.02     0.03  -0.02   0.00     0.01  -0.16   0.04 
   38    1     0.02  -0.06  -0.05    -0.00   0.10   0.05     0.00   0.16   0.08 
   39    1     0.03  -0.04  -0.06    -0.01   0.06   0.08     0.02   0.03   0.11 
   40    1     0.06  -0.01   0.03    -0.31   0.00  -0.14     0.17   0.03   0.06 
   41    1    -0.05  -0.01  -0.00     0.28  -0.03   0.09    -0.16   0.02  -0.06 
   42    1    -0.02   0.01  -0.01     0.00  -0.19   0.20    -0.01   0.10  -0.11 
   43    1    -0.02   0.01  -0.01     0.01  -0.18   0.19    -0.01   0.10  -0.11 
   44    1    -0.00   0.01  -0.02     0.05  -0.06   0.10    -0.02   0.04  -0.04 
   45    1     0.01  -0.00  -0.02     0.03  -0.00   0.06    -0.01   0.02  -0.04 
   46    1     0.01   0.04  -0.01    -0.00  -0.14   0.03    -0.04   0.04  -0.03 
   47    1     0.01   0.02   0.02     0.02  -0.05  -0.08    -0.02   0.03  -0.01 
   48    1    -0.00  -0.00  -0.02     0.10   0.04   0.08    -0.05   0.01  -0.03 
   49    1     0.01   0.00  -0.01    -0.04   0.06   0.00     0.04  -0.02   0.03 
   50    1    -0.20   0.25   0.08    -0.08  -0.00   0.01    -0.12  -0.10  -0.02 
   51    1     0.04   0.18   0.08    -0.06   0.02  -0.10    -0.11   0.01  -0.25 
   52    1    -0.14  -0.01   0.09    -0.07  -0.02  -0.04    -0.09  -0.01  -0.16 
   53    1    -0.04   0.01   0.06     0.03  -0.00  -0.08     0.09   0.05  -0.19 
   54    1     0.59  -0.55  -0.20     0.36  -0.39  -0.15     0.40  -0.42  -0.15 
   55    1     0.05  -0.03  -0.00     0.02  -0.06  -0.02    -0.03  -0.02  -0.03 
                     28                     29                     30 
                      A                      A                      A 
 Frequencies --    331.3273               338.8679               342.9137 
 Red. masses --      1.7887                 2.3994                 2.2538 
 Frc consts  --      0.1157                 0.1623                 0.1562 
 IR Inten    --      0.0000                 0.0000                 0.0000 
  Atom  AN       X      Y      Z        X      Y      Z        X      Y      Z 
    1    6    -0.01   0.00   0.01    -0.00   0.02   0.04    -0.01   0.01   0.01 
    2    6    -0.01   0.02   0.01     0.03   0.00  -0.00    -0.02  -0.02   0.01 
    3    6     0.01   0.04  -0.01    -0.02   0.07   0.03    -0.02   0.07   0.01 
    4    6    -0.03  -0.02   0.01     0.07  -0.03  -0.01     0.04  -0.02  -0.02 
    5    8    -0.00  -0.00   0.00    -0.10  -0.04   0.01     0.08   0.03  -0.00 
    6    6     0.00   0.01  -0.01     0.03  -0.02   0.03    -0.01   0.01  -0.02 
    7    8     0.01   0.00  -0.00    -0.01   0.02  -0.03     0.01  -0.01   0.01 
    8    8     0.00  -0.00   0.00     0.02   0.05  -0.05    -0.01  -0.03   0.03 
    9    6     0.01   0.00   0.00    -0.00   0.02  -0.02     0.00  -0.01   0.01 
   10    6    -0.00  -0.00  -0.00    -0.04  -0.03  -0.06     0.02   0.01   0.03 
   11    6    -0.00   0.00  -0.00    -0.03   0.02   0.04     0.01  -0.00  -0.02 
   12    6     0.00   0.00   0.00     0.00   0.01   0.03    -0.00   0.01  -0.00 
   13    6    -0.00   0.00   0.00     0.02   0.04   0.02    -0.01  -0.01  -0.01 
   14    8    -0.00  -0.01   0.00     0.01  -0.05   0.00    -0.02   0.03  -0.05 
   15    6    -0.01  -0.00  -0.00    -0.02   0.00   0.02     0.00   0.00  -0.01 
   16    8    -0.01  -0.00  -0.00    -0.01   0.05   0.01    -0.00  -0.05  -0.01 
   17    6    -0.00  -0.00  -0.00    -0.00  -0.05  -0.10    -0.00   0.02   0.05 
   18    6    -0.00  -0.00   0.00     0.03  -0.05  -0.05    -0.02   0.02   0.01 
   19    8    -0.00  -0.00  -0.00     0.02  -0.01   0.00     0.01  -0.01  -0.05 
   20    8     0.03   0.05  -0.05    -0.04  -0.06   0.07    -0.05  -0.06   0.09 
   21    6     0.02  -0.04   0.10     0.00   0.03  -0.10     0.02   0.05  -0.12 
   22    8    -0.07   0.02  -0.03    -0.00   0.01   0.03     0.01   0.03   0.05 
   23    6    -0.03   0.03   0.01    -0.00   0.01   0.00     0.01   0.02   0.00 
   24    6    -0.05   0.05  -0.01    -0.00   0.01   0.04     0.01   0.02   0.05 
   25    6    -0.06   0.06   0.00    -0.01   0.01   0.03     0.00   0.02   0.04 
   26    6    -0.00  -0.00  -0.02     0.01  -0.00   0.02     0.02  -0.00   0.03 
   27    8    -0.02   0.02  -0.01    -0.05  -0.02  -0.04    -0.08  -0.03  -0.06 
   28    6     0.04  -0.06  -0.01     0.03   0.00  -0.01     0.04   0.00  -0.01 
   29    6     0.06  -0.07  -0.02     0.03  -0.01  -0.01     0.05  -0.02  -0.02 
   30    6     0.03  -0.02  -0.01     0.00  -0.02  -0.02    -0.00  -0.02  -0.02 
   31    8     0.01   0.03   0.03     0.01  -0.02   0.01     0.00  -0.02   0.02 
   32    6     0.02  -0.06   0.00     0.02   0.02   0.01     0.02   0.02   0.01 
   33    6     0.02  -0.01   0.01    -0.02   0.04   0.03    -0.02   0.03   0.03 
   34    1    -0.01   0.02  -0.02     0.04  -0.01  -0.01    -0.02  -0.03   0.05 
   35    1     0.00   0.03   0.02     0.07  -0.01  -0.00    -0.03  -0.07  -0.03 
   36    1    -0.01   0.03  -0.05    -0.06   0.13   0.09    -0.07   0.11   0.04 
   37    1     0.03   0.09   0.00    -0.00   0.06   0.02     0.01   0.08   0.01 
   38    1    -0.04  -0.04   0.01     0.10  -0.04  -0.04     0.04  -0.03  -0.02 
   39    1    -0.05   0.01   0.00     0.06  -0.02  -0.00     0.03  -0.00  -0.02 
   40    1     0.02  -0.00   0.01     0.66   0.02   0.27    -0.65  -0.06  -0.24 
   41    1    -0.00   0.00  -0.00     0.08  -0.00   0.03    -0.05   0.00  -0.01 
   42    1     0.01   0.01  -0.01     0.01  -0.04   0.05    -0.00   0.03  -0.03 
   43    1     0.00   0.01  -0.01     0.01  -0.05   0.05    -0.01   0.03  -0.03 
   44    1    -0.01  -0.00  -0.00    -0.12   0.01  -0.09     0.06  -0.01   0.05 
   45    1    -0.01   0.00   0.00    -0.08   0.08   0.17     0.04  -0.05  -0.11 
   46    1    -0.00   0.00   0.00     0.08   0.14  -0.01    -0.03  -0.06   0.00 
   47    1    -0.00   0.00   0.01     0.00   0.03   0.13    -0.01  -0.01  -0.06 
   48    1    -0.01  -0.00  -0.00    -0.07  -0.09  -0.09     0.04   0.02   0.05 
   49    1    -0.00  -0.01   0.00     0.05  -0.11  -0.02    -0.05   0.06  -0.02 
   50    1     0.45  -0.31  -0.14     0.04  -0.20  -0.02     0.17  -0.35  -0.06 
   51    1     0.02  -0.07   0.10    -0.05   0.00  -0.17    -0.05   0.02  -0.21 
   52    1     0.12   0.01   0.20    -0.02   0.02  -0.12    -0.02   0.03  -0.15 
   53    1     0.01  -0.19   0.10     0.10   0.08  -0.13     0.13   0.11  -0.16 
   54    1     0.45  -0.46  -0.24     0.14  -0.13  -0.02     0.18  -0.15  -0.00 
   55    1    -0.05   0.07   0.03    -0.02   0.01  -0.01    -0.02   0.02  -0.01 
                     31                     32                     33 
                      A                      A                      A 
 Frequencies --    354.8630               361.2972               364.1265 
 Red. masses --      1.7792                 2.1967                 3.5480 
 Frc consts  --      0.1320                 0.1689                 0.2772 
 IR Inten    --      0.0000                 0.0000                 0.0000 
  Atom  AN       X      Y      Z        X      Y      Z        X      Y      Z 
    1    6    -0.00   0.01   0.04    -0.00   0.00  -0.02    -0.04  -0.00  -0.05 
    2    6     0.01   0.02   0.02    -0.06  -0.07   0.03     0.01   0.04  -0.08 
    3    6     0.02   0.09   0.02    -0.00  -0.02  -0.04    -0.04  -0.08  -0.07 
    4    6     0.04  -0.03   0.02    -0.10  -0.00  -0.01    -0.13   0.02  -0.05 
    5    8     0.01   0.01   0.00    -0.03   0.00  -0.03     0.06  -0.03   0.05 
    6    6    -0.00   0.01  -0.01     0.01   0.00  -0.00     0.00  -0.04   0.04 
    7    8     0.01  -0.00  -0.00     0.00   0.02   0.02    -0.02  -0.02  -0.02 
    8    8    -0.01  -0.02   0.01     0.00   0.02   0.01     0.06   0.04  -0.06 
    9    6    -0.00   0.00   0.00     0.01  -0.02  -0.02     0.00   0.03   0.03 
   10    6    -0.01   0.00  -0.01     0.02   0.01   0.06     0.00  -0.04  -0.06 
   11    6    -0.02   0.02  -0.00     0.04  -0.04  -0.01     0.01  -0.01   0.02 
   12    6    -0.01   0.02   0.00     0.02  -0.07  -0.05     0.00   0.05   0.11 
   13    6    -0.00   0.02  -0.01    -0.01  -0.04   0.02     0.01  -0.02   0.01 
   14    8    -0.01  -0.02  -0.02    -0.01   0.06  -0.03     0.02  -0.06   0.10 
   15    6    -0.01  -0.01   0.01     0.02   0.01  -0.03    -0.03   0.01  -0.01 
   16    8    -0.01  -0.01   0.01     0.01  -0.05  -0.03    -0.00   0.10   0.00 
   17    6    -0.00  -0.02  -0.02     0.00   0.05   0.08    -0.00  -0.02  -0.07 
   18    6     0.01  -0.02  -0.02    -0.04   0.05   0.06     0.00  -0.03  -0.03 
   19    8     0.02  -0.03  -0.03    -0.02   0.03  -0.01    -0.06   0.04   0.07 
   20    8     0.03  -0.09  -0.02     0.02  -0.05   0.01     0.09   0.01  -0.01 
   21    6     0.01  -0.01   0.02     0.04   0.04  -0.03     0.03   0.03  -0.05 
   22    8    -0.04  -0.04  -0.06     0.03   0.03   0.03     0.09   0.07   0.10 
   23    6     0.01  -0.01  -0.01     0.01   0.01  -0.01     0.01   0.01   0.00 
   24    6    -0.03   0.03  -0.01    -0.01   0.04   0.01    -0.01   0.05   0.03 
   25    6    -0.06   0.07   0.01    -0.02   0.07   0.03    -0.03   0.06   0.04 
   26    6    -0.04   0.03  -0.00     0.01   0.03   0.02     0.01   0.02   0.04 
   27    8    -0.01   0.01  -0.01    -0.05  -0.02  -0.03    -0.05  -0.03  -0.01 
   28    6     0.03  -0.03  -0.01     0.02  -0.03  -0.01     0.03  -0.04  -0.02 
   29    6     0.01  -0.00   0.00     0.04  -0.02  -0.01     0.05  -0.03  -0.01 
   30    6     0.02   0.01   0.00     0.01  -0.01  -0.00    -0.01  -0.03  -0.00 
   31    8     0.03   0.01   0.04    -0.01   0.01   0.04    -0.03  -0.01   0.00 
   32    6     0.03  -0.03   0.02     0.00  -0.04  -0.00    -0.01  -0.04  -0.05 
   33    6     0.02   0.02   0.04     0.01  -0.04  -0.00    -0.02  -0.06  -0.04 
   34    1     0.02   0.01  -0.01    -0.06  -0.09   0.15     0.02   0.04  -0.17 
   35    1     0.03   0.02   0.03    -0.16  -0.13  -0.04     0.03   0.11  -0.02 
   36    1    -0.03   0.11   0.03    -0.01  -0.07  -0.14    -0.03  -0.14  -0.16 
   37    1     0.04   0.13   0.03     0.03   0.04  -0.04    -0.03  -0.03  -0.06 
   38    1     0.05  -0.02   0.02    -0.18  -0.05   0.03    -0.20  -0.03  -0.01 
   39    1     0.02  -0.01   0.04    -0.09   0.02  -0.09    -0.13   0.05  -0.11 
   40    1    -0.24  -0.04  -0.07     0.66   0.17   0.17    -0.45  -0.18  -0.09 
   41    1    -0.02   0.01  -0.01     0.00  -0.01  -0.01     0.05  -0.01   0.05 
   42    1     0.00   0.02  -0.02    -0.01  -0.01   0.00     0.00  -0.04   0.06 
   43    1    -0.00   0.01  -0.01     0.02   0.01  -0.02    -0.03  -0.07   0.08 
   44    1    -0.01   0.01  -0.01     0.06  -0.02   0.08    -0.05  -0.00  -0.08 
   45    1    -0.02   0.02  -0.00     0.06  -0.04  -0.03    -0.01  -0.06   0.01 
   46    1     0.02   0.04  -0.01    -0.08  -0.06   0.02     0.09  -0.10   0.03 
   47    1    -0.02   0.02   0.02     0.05  -0.04  -0.02    -0.03  -0.02  -0.07 
   48    1    -0.01  -0.03  -0.01     0.07   0.10   0.06    -0.07  -0.04  -0.08 
   49    1     0.01  -0.02  -0.02    -0.07   0.11   0.02     0.04  -0.08   0.01 
   50    1    -0.67   0.54   0.17    -0.28   0.21   0.07    -0.21   0.34   0.13 
   51    1    -0.00  -0.07   0.02    -0.00  -0.02  -0.08    -0.03  -0.03  -0.12 
   52    1     0.10   0.03   0.05     0.07   0.05  -0.03     0.07   0.04  -0.06 
   53    1     0.02  -0.07   0.02     0.09   0.03  -0.05     0.11   0.04  -0.08 
   54    1     0.05  -0.09  -0.15     0.14  -0.08   0.00     0.22  -0.11   0.13 
   55    1     0.03  -0.03  -0.02     0.03  -0.01  -0.02     0.02  -0.01  -0.00 
                     34                     35                     36 
                      A                      A                      A 
 Frequencies --    365.3805               380.0334               388.1409 
 Red. masses --      4.4237                 4.1062                 4.4198 
 Frc consts  --      0.3480                 0.3494                 0.3923 
 IR Inten    --      0.0000                 0.0000                 0.0000 
  Atom  AN       X      Y      Z        X      Y      Z        X      Y      Z 
    1    6    -0.01   0.04   0.00     0.01   0.02   0.02     0.02   0.01   0.04 
    2    6    -0.11  -0.18   0.06    -0.07  -0.11   0.08     0.00  -0.00   0.05 
    3    6     0.01  -0.04   0.04     0.07  -0.01   0.10    -0.07   0.02   0.04 
    4    6    -0.01  -0.07   0.03     0.09   0.05   0.02     0.02  -0.06   0.03 
    5    8     0.07  -0.02   0.05     0.01  -0.00   0.01    -0.01   0.01  -0.01 
    6    6    -0.01  -0.07   0.08    -0.01  -0.02   0.02     0.01   0.01  -0.02 
    7    8    -0.05  -0.03  -0.02    -0.01  -0.02  -0.01     0.00   0.05   0.02 
    8    8     0.09   0.07  -0.09     0.03   0.01  -0.03    -0.03   0.02   0.03 
    9    6     0.01   0.03   0.03     0.00   0.02   0.02     0.01  -0.05  -0.06 
   10    6     0.01  -0.03  -0.06     0.00  -0.00  -0.03    -0.03   0.00   0.02 
   11    6     0.03  -0.04   0.02     0.01  -0.01  -0.02    -0.05   0.04   0.06 
   12    6     0.02   0.03   0.12    -0.00   0.04   0.05     0.03  -0.12  -0.14 
   13    6     0.03  -0.02   0.02     0.00  -0.01  -0.00     0.03   0.05   0.01 
   14    8    -0.01   0.06  -0.11    -0.02   0.06  -0.09    -0.00   0.01  -0.04 
   15    6     0.00   0.05  -0.00     0.01   0.03   0.02     0.00   0.01   0.02 
   16    8    -0.01   0.04   0.00    -0.01  -0.02   0.02    -0.00  -0.02   0.01 
   17    6    -0.01  -0.01  -0.07    -0.02  -0.01  -0.02     0.00  -0.03  -0.01 
   18    6    -0.01   0.01  -0.04    -0.01   0.01  -0.02     0.03  -0.02  -0.03 
   19    8    -0.06   0.13   0.02    -0.01   0.06  -0.01     0.04  -0.02  -0.03 
   20    8    -0.12  -0.09  -0.04     0.14   0.10  -0.01    -0.00   0.03  -0.15 
   21    6     0.03   0.04   0.01    -0.12  -0.13  -0.02    -0.07  -0.05  -0.08 
   22    8    -0.01   0.02  -0.09     0.02  -0.00   0.10     0.19   0.17   0.11 
   23    6    -0.02   0.01  -0.06    -0.00  -0.05   0.07    -0.06  -0.02  -0.03 
   24    6    -0.01   0.00  -0.08    -0.04  -0.03   0.07    -0.07  -0.01  -0.08 
   25    6     0.04   0.03  -0.05    -0.13  -0.07   0.03    -0.07  -0.02  -0.05 
   26    6     0.03   0.03  -0.05    -0.06  -0.06   0.01     0.02   0.03  -0.06 
   27    8     0.09   0.04   0.08     0.01   0.03  -0.09     0.07   0.02   0.11 
   28    6    -0.03   0.00  -0.02     0.04   0.00   0.02    -0.01  -0.03  -0.03 
   29    6     0.02   0.02   0.02    -0.01  -0.06  -0.06     0.03  -0.01  -0.01 
   30    6     0.04   0.03   0.05    -0.01   0.00  -0.11     0.01  -0.03   0.06 
   31    8     0.03   0.01   0.07    -0.03   0.05  -0.11    -0.00  -0.02   0.06 
   32    6    -0.02  -0.02   0.05     0.03   0.05  -0.01    -0.02  -0.05   0.02 
   33    6     0.00  -0.01   0.05     0.04   0.06  -0.03    -0.06  -0.02   0.05 
   34    1    -0.08  -0.24   0.32    -0.10  -0.12   0.32     0.00  -0.00   0.07 
   35    1    -0.30  -0.33  -0.11    -0.18  -0.26  -0.06     0.01  -0.02   0.04 
   36    1     0.00  -0.00   0.10     0.16   0.02   0.22    -0.12   0.06   0.06 
   37    1    -0.00  -0.08   0.04    -0.04  -0.11   0.13    -0.06   0.04   0.04 
   38    1    -0.06  -0.05   0.06     0.15   0.15   0.01     0.05  -0.06   0.01 
   39    1     0.02  -0.09  -0.02     0.14  -0.02   0.08    -0.01  -0.04   0.08 
   40    1    -0.19  -0.13  -0.01     0.04  -0.03   0.03    -0.28  -0.01  -0.11 
   41    1     0.08  -0.04   0.08     0.01  -0.01   0.03     0.01  -0.01  -0.03 
   42    1    -0.02  -0.10   0.11    -0.01  -0.02   0.03    -0.01  -0.01  -0.01 
   43    1    -0.04  -0.12   0.12    -0.02  -0.04   0.04     0.04   0.03  -0.04 
   44    1    -0.04   0.01  -0.08    -0.01   0.02  -0.04    -0.05  -0.03   0.02 
   45    1     0.02  -0.11  -0.01     0.02  -0.06  -0.06    -0.12   0.20   0.29 
   46    1     0.12  -0.07   0.03     0.04  -0.06   0.01    -0.01   0.35  -0.06 
   47    1     0.01  -0.02  -0.04    -0.01  -0.00  -0.06     0.08   0.04   0.32 
   48    1    -0.07  -0.02  -0.07    -0.05  -0.01  -0.02     0.02  -0.06   0.01 
   49    1     0.03  -0.04  -0.02     0.01  -0.01  -0.01     0.03  -0.05  -0.02 
   50    1    -0.05  -0.26  -0.17     0.07   0.34   0.18     0.01   0.10  -0.06 
   51    1     0.06   0.05   0.04    -0.15  -0.16  -0.06    -0.09  -0.05  -0.11 
   52    1     0.03   0.04   0.03    -0.08  -0.11  -0.02    -0.06  -0.04  -0.09 
   53    1    -0.01   0.00   0.02    -0.06  -0.11  -0.04    -0.02  -0.03  -0.09 
   54    1    -0.04   0.08  -0.12     0.10  -0.14   0.17     0.23   0.01   0.31 
   55    1     0.01   0.01  -0.04     0.01  -0.09   0.04    -0.05  -0.00  -0.02 
                     37                     38                     39 
                      A                      A                      A 
 Frequencies --    392.4867               400.1489               408.4847 
 Red. masses --      3.7027                 3.5873                 5.1572 
 Frc consts  --      0.3361                 0.3384                 0.5070 
 IR Inten    --      0.0000                 0.0000                 0.0000 
  Atom  AN       X      Y      Z        X      Y      Z        X      Y      Z 
    1    6     0.02   0.01   0.02     0.07   0.00   0.01     0.03  -0.01  -0.07 
    2    6     0.03   0.04   0.02     0.00  -0.08   0.08    -0.01  -0.04  -0.03 
    3    6    -0.03   0.04  -0.00     0.05  -0.03  -0.04    -0.15  -0.13   0.00 
    4    6    -0.01  -0.03   0.02    -0.14   0.01  -0.00     0.11   0.11  -0.04 
    5    8    -0.08  -0.05  -0.00    -0.06  -0.11   0.03    -0.04  -0.08   0.01 
    6    6     0.01   0.05  -0.04     0.05   0.09  -0.07     0.04   0.06  -0.06 
    7    8     0.04  -0.04  -0.05     0.06   0.05  -0.03     0.05   0.03  -0.03 
    8    8    -0.06  -0.11  -0.00    -0.09  -0.05   0.03    -0.06  -0.04   0.02 
    9    6    -0.04   0.09   0.07    -0.03   0.02  -0.04    -0.02   0.02  -0.02 
   10    6     0.05  -0.02  -0.01    -0.02  -0.09  -0.02     0.01  -0.06   0.03 
   11    6     0.02   0.01  -0.08    -0.08   0.07   0.08    -0.01   0.01   0.04 
   12    6    -0.08   0.22   0.18    -0.04   0.02  -0.02    -0.03   0.01   0.01 
   13    6    -0.06  -0.03  -0.04    -0.01   0.05  -0.00    -0.03  -0.01   0.00 
   14    8     0.03   0.04  -0.04     0.04   0.08  -0.07     0.04   0.06  -0.00 
   15    6     0.05   0.01   0.01     0.07   0.04   0.03     0.05   0.03  -0.01 
   16    8     0.03  -0.04   0.03     0.03   0.01   0.07     0.02   0.01   0.01 
   17    6     0.02  -0.02   0.03     0.02  -0.08  -0.03     0.02  -0.02   0.03 
   18    6    -0.01  -0.02   0.01     0.05  -0.06  -0.02    -0.01  -0.01   0.01 
   19    8     0.04  -0.05  -0.03     0.04   0.05   0.05     0.00   0.01  -0.00 
   20    8    -0.02   0.01  -0.07     0.00   0.01   0.03     0.01  -0.05   0.03 
   21    6    -0.03  -0.01  -0.03     0.03   0.03   0.01     0.06   0.03   0.03 
   22    8     0.09   0.08   0.04    -0.03  -0.03  -0.00    -0.06  -0.00  -0.03 
   23    6    -0.03  -0.01  -0.02     0.00   0.02   0.00     0.04   0.00   0.00 
   24    6    -0.03  -0.01  -0.05     0.03   0.01   0.02    -0.02   0.06   0.02 
   25    6    -0.01  -0.02  -0.03     0.04  -0.01   0.01    -0.04   0.12   0.04 
   26    6     0.01   0.02  -0.03     0.00  -0.01   0.02     0.04  -0.02  -0.00 
   27    8     0.01  -0.01   0.04    -0.04  -0.02  -0.07     0.07   0.06   0.16 
   28    6    -0.02  -0.01  -0.01    -0.03   0.01   0.01     0.05  -0.03  -0.01 
   29    6    -0.00   0.02   0.00    -0.03   0.02   0.00     0.13  -0.14  -0.01 
   30    6    -0.00  -0.00   0.04    -0.00   0.03  -0.03     0.01  -0.11   0.05 
   31    8     0.01  -0.01   0.05     0.00   0.03   0.00    -0.08  -0.06  -0.10 
   32    6    -0.01  -0.04   0.02     0.00  -0.03   0.00    -0.09   0.16  -0.07 
   33    6    -0.02  -0.02   0.04     0.07  -0.05  -0.03    -0.19   0.06  -0.04 
   34    1     0.03   0.04  -0.03     0.02  -0.11   0.22    -0.09   0.01   0.14 
   35    1     0.05   0.07   0.05    -0.13  -0.13   0.01    -0.02  -0.16  -0.13 
   36    1    -0.07   0.03  -0.05     0.11  -0.18  -0.24    -0.11  -0.02   0.22 
   37    1     0.01   0.11   0.00     0.06   0.07  -0.01    -0.21  -0.38  -0.06 
   38    1    -0.00  -0.06   0.01    -0.23  -0.07   0.04     0.25   0.19  -0.11 
   39    1    -0.04  -0.01   0.03    -0.12   0.03  -0.12     0.14   0.04   0.10 
   40    1     0.32  -0.02   0.14    -0.33  -0.20  -0.04    -0.03  -0.08   0.01 
   41    1    -0.04   0.06  -0.01    -0.01   0.07  -0.07     0.00   0.05  -0.05 
   42    1     0.05   0.11  -0.07     0.06   0.11  -0.10     0.05   0.08  -0.07 
   43    1    -0.02   0.05  -0.02     0.06   0.11  -0.10     0.05   0.08  -0.07 
   44    1     0.10   0.01  -0.00    -0.05  -0.10  -0.03     0.03  -0.09   0.04 
   45    1     0.13  -0.15  -0.37    -0.13   0.25   0.29    -0.01   0.08   0.07 
   46    1     0.03  -0.40   0.05     0.01   0.17  -0.03    -0.03  -0.03   0.01 
   47    1    -0.17  -0.01  -0.42    -0.04   0.04   0.12    -0.03  -0.00  -0.02 
   48    1     0.01  -0.01   0.02    -0.05  -0.11  -0.03     0.04  -0.01   0.03 
   49    1    -0.02   0.01  -0.00     0.09  -0.15   0.03    -0.03  -0.01   0.01 
   50    1     0.02  -0.00  -0.05     0.04  -0.04   0.00    -0.14   0.04   0.02 
   51    1    -0.03   0.00  -0.04     0.04   0.05   0.02     0.03  -0.06   0.00 
   52    1    -0.04  -0.02  -0.04    -0.01   0.01   0.01     0.18   0.08   0.06 
   53    1    -0.02   0.00  -0.04     0.01   0.04   0.02     0.09  -0.04   0.02 
   54    1     0.08   0.04   0.14    -0.06   0.02  -0.03     0.07  -0.10  -0.15 
   55    1    -0.03   0.01  -0.01     0.03  -0.01  -0.00     0.05  -0.01   0.00 
                     40                     41                     42 
                      A                      A                      A 
 Frequencies --    428.6382               440.7791               460.3454 
 Red. masses --      5.2927                 3.4047                 5.1105 
 Frc consts  --      0.5729                 0.3897                 0.6381 
 IR Inten    --      0.0000                 0.0000                 0.0000 
  Atom  AN       X      Y      Z        X      Y      Z        X      Y      Z 
    1    6    -0.13   0.11  -0.02    -0.02   0.05   0.10     0.10  -0.13  -0.12 
    2    6    -0.06  -0.00  -0.15     0.10  -0.03  -0.04     0.04  -0.04  -0.04 
    3    6     0.10  -0.01   0.07     0.05  -0.14   0.11     0.01  -0.02  -0.28 
    4    6    -0.00  -0.09  -0.02    -0.18  -0.06  -0.07     0.07   0.02   0.07 
    5    8     0.04  -0.17   0.06    -0.03   0.08  -0.04    -0.01   0.02  -0.01 
    6    6     0.09   0.10  -0.08    -0.03  -0.03   0.03    -0.02  -0.02   0.01 
    7    8     0.08   0.06  -0.03    -0.03  -0.02   0.01    -0.01  -0.01   0.01 
    8    8    -0.03   0.00   0.00     0.00  -0.01   0.01     0.01   0.00  -0.00 
    9    6    -0.00   0.01  -0.04    -0.00  -0.01   0.01     0.00  -0.00   0.01 
   10    6     0.02  -0.14   0.07     0.01   0.06   0.00    -0.00   0.01  -0.01 
   11    6     0.00  -0.05   0.09     0.01   0.02  -0.03    -0.01   0.02  -0.01 
   12    6    -0.02  -0.07   0.02     0.01   0.02  -0.02     0.00   0.01  -0.01 
   13    6    -0.05  -0.05   0.04     0.02   0.02  -0.02     0.01   0.02  -0.01 
   14    8     0.08  -0.07   0.08    -0.02   0.04  -0.04    -0.03   0.05   0.01 
   15    6    -0.02   0.06  -0.04    -0.00   0.02   0.05     0.02  -0.06  -0.05 
   16    8     0.02   0.11  -0.11     0.00  -0.03   0.03    -0.01   0.01   0.03 
   17    6     0.04   0.06   0.04     0.01  -0.03   0.00    -0.01  -0.00   0.00 
   18    6    -0.08   0.07   0.06     0.03  -0.04  -0.03     0.03  -0.01   0.02 
   19    8    -0.07   0.01  -0.06     0.05  -0.08  -0.02    -0.03   0.03   0.12 
   20    8    -0.02   0.00  -0.02    -0.01  -0.02  -0.00    -0.00   0.01  -0.03 
   21    6    -0.07  -0.06  -0.02     0.01   0.00   0.01    -0.08  -0.08  -0.03 
   22    8     0.01   0.01  -0.02    -0.01   0.02  -0.00    -0.02   0.01  -0.03 
   23    6     0.00  -0.04   0.01     0.02  -0.01  -0.00     0.02  -0.08   0.02 
   24    6    -0.01  -0.03  -0.01    -0.01   0.02  -0.00    -0.03  -0.04   0.00 
   25    6    -0.05  -0.04  -0.02    -0.03   0.04   0.00    -0.10  -0.02  -0.01 
   26    6    -0.02   0.01  -0.03     0.02  -0.02  -0.02     0.01  -0.00  -0.03 
   27    8    -0.01   0.01  -0.06     0.01   0.04  -0.03    -0.08  -0.01  -0.05 
   28    6    -0.00   0.04   0.02    -0.03   0.04   0.02    -0.04   0.08   0.04 
   29    6    -0.01   0.02  -0.02     0.06  -0.06  -0.04     0.06  -0.02  -0.01 
   30    6     0.03   0.03  -0.03     0.05  -0.02  -0.04     0.09  -0.01   0.02 
   31    8     0.06   0.01   0.05     0.02  -0.01  -0.01     0.12  -0.00   0.15 
   32    6    -0.01   0.06   0.10    -0.11   0.12   0.08    -0.09   0.17   0.12 
   33    6     0.04   0.10   0.10    -0.00   0.09   0.05    -0.03   0.10   0.10 
   34    1     0.05  -0.09  -0.24     0.25  -0.13  -0.27    -0.06   0.04   0.02 
   35    1    -0.06   0.04  -0.12     0.13   0.13   0.10     0.01  -0.05  -0.06 
   36    1     0.08   0.13   0.29     0.23  -0.16   0.20    -0.09  -0.09  -0.44 
   37    1     0.08  -0.17   0.04    -0.02  -0.35   0.08     0.24  -0.07  -0.46 
   38    1    -0.09  -0.10   0.04    -0.29  -0.24  -0.04     0.16  -0.04   0.00 
   39    1     0.04  -0.11  -0.14    -0.10  -0.07  -0.31     0.05   0.02   0.12 
   40    1    -0.01  -0.16   0.04     0.00   0.10  -0.03    -0.03   0.01  -0.01 
   41    1     0.03   0.08  -0.08    -0.01  -0.03   0.02    -0.01  -0.01   0.01 
   42    1     0.09   0.11  -0.10    -0.04  -0.04   0.03    -0.02  -0.02   0.02 
   43    1     0.10   0.12  -0.10    -0.04  -0.04   0.03    -0.02  -0.02   0.02 
   44    1     0.01  -0.22   0.08     0.02   0.09   0.00     0.01   0.02  -0.01 
   45    1     0.00   0.05   0.16     0.03  -0.02  -0.09    -0.01   0.02  -0.00 
   46    1    -0.11  -0.16   0.06     0.05   0.06  -0.03     0.01   0.04  -0.02 
   47    1     0.03  -0.05  -0.07    -0.03   0.01   0.03    -0.01   0.02   0.00 
   48    1     0.12   0.17  -0.00     0.01  -0.08   0.03    -0.05  -0.02   0.00 
   49    1    -0.18   0.13   0.01     0.03  -0.05  -0.02     0.11  -0.03   0.04 
   50    1    -0.01   0.02  -0.00    -0.04  -0.01  -0.01     0.00   0.06   0.03 
   51    1    -0.07  -0.06  -0.02    -0.00  -0.04  -0.00    -0.11  -0.13  -0.06 
   52    1    -0.06  -0.06  -0.02     0.06   0.02   0.02    -0.04  -0.07  -0.03 
   53    1    -0.06  -0.06  -0.02     0.02  -0.03   0.00    -0.05  -0.09  -0.04 
   54    1     0.01   0.00   0.02     0.03  -0.02  -0.01     0.01  -0.01  -0.04 
   55    1     0.01  -0.08  -0.02     0.10  -0.11  -0.04     0.08  -0.16  -0.02 
                     43                     44                     45 
                      A                      A                      A 
 Frequencies --    489.0881               502.5896               503.7745 
 Red. masses --      5.3669                 3.7446                 4.0052 
 Frc consts  --      0.7564                 0.5573                 0.5989 
 IR Inten    --      0.0000                 0.0000                 0.0000 
  Atom  AN       X      Y      Z        X      Y      Z        X      Y      Z 
    1    6    -0.01   0.06  -0.04    -0.09   0.09   0.15    -0.10   0.02   0.05 
    2    6    -0.02  -0.00  -0.06     0.09  -0.16  -0.11    -0.03  -0.06  -0.09 
    3    6     0.01   0.01  -0.02     0.03   0.04  -0.08    -0.05   0.01  -0.06 
    4    6     0.01   0.03  -0.02    -0.02   0.20   0.00     0.05  -0.03   0.14 
    5    8    -0.00   0.21  -0.04    -0.01  -0.01   0.00    -0.05   0.02  -0.03 
    6    6     0.04   0.04  -0.04    -0.02  -0.02   0.01    -0.01  -0.01   0.01 
    7    8     0.02   0.04  -0.03    -0.01  -0.01   0.01    -0.01  -0.01   0.00 
    8    8    -0.10  -0.05   0.04     0.01   0.00  -0.00    -0.02  -0.02   0.01 
    9    6    -0.03  -0.00  -0.05     0.01  -0.00   0.01    -0.00  -0.00  -0.00 
   10    6     0.01   0.15  -0.10     0.02  -0.01   0.01     0.09   0.02   0.04 
   11    6     0.12  -0.05   0.05    -0.00   0.02  -0.01     0.09   0.02   0.03 
   12    6     0.05  -0.09   0.04    -0.00   0.02  -0.02     0.01   0.00  -0.01 
   13    6    -0.08  -0.23   0.21     0.01   0.03  -0.03    -0.01   0.00  -0.00 
   14    8     0.12  -0.00  -0.01    -0.02  -0.01  -0.04    -0.01   0.05  -0.05 
   15    6     0.05   0.10   0.05    -0.05   0.07   0.05     0.01   0.03  -0.01 
   16    8     0.03   0.03   0.05    -0.00   0.02  -0.06     0.03   0.07  -0.03 
   17    6    -0.04  -0.09  -0.13     0.04   0.01   0.00     0.09  -0.02  -0.00 
   18    6    -0.11  -0.17   0.04     0.04   0.01   0.02     0.02  -0.07  -0.02 
   19    8    -0.01   0.03  -0.01     0.02  -0.08   0.03    -0.07  -0.09   0.07 
   20    8    -0.00  -0.01   0.01    -0.00  -0.02   0.02     0.01   0.04  -0.06 
   21    6    -0.03  -0.03  -0.00    -0.06  -0.06  -0.00     0.08   0.07   0.01 
   22    8     0.00   0.01  -0.03     0.01   0.04  -0.05    -0.03  -0.08   0.12 
   23    6    -0.01  -0.00   0.02    -0.02   0.01   0.04    -0.01   0.01  -0.08 
   24    6    -0.01  -0.01   0.01    -0.03   0.01   0.02     0.01   0.02  -0.04 
   25    6    -0.01  -0.02  -0.01    -0.03  -0.04  -0.03     0.05   0.04   0.04 
   26    6     0.00   0.01  -0.02     0.03   0.00  -0.05    -0.02  -0.05   0.10 
   27    8    -0.02  -0.02   0.02    -0.05  -0.05   0.09     0.03   0.04  -0.09 
   28    6     0.02   0.01   0.01     0.04   0.03   0.02    -0.09  -0.03  -0.05 
   29    6     0.00   0.01   0.01     0.02  -0.00   0.01    -0.03  -0.02  -0.01 
   30    6    -0.01  -0.01   0.03    -0.05  -0.05   0.08     0.05   0.05  -0.06 
   31    8     0.01  -0.00   0.02    -0.04  -0.00   0.02     0.02   0.03   0.02 
   32    6     0.03   0.02  -0.01     0.08   0.02  -0.05    -0.09  -0.10   0.02 
   33    6     0.01  -0.00   0.01     0.06  -0.06  -0.02    -0.05  -0.01  -0.01 
   34    1    -0.02  -0.02   0.03     0.23  -0.29  -0.11     0.08  -0.14  -0.20 
   35    1    -0.05  -0.07  -0.12     0.10  -0.25  -0.18     0.01  -0.04  -0.07 
   36    1    -0.01  -0.01  -0.07    -0.08   0.06  -0.12    -0.15   0.19   0.17 
   37    1     0.01   0.10   0.01     0.12   0.10  -0.12    -0.05  -0.13  -0.12 
   38    1    -0.02   0.06   0.01    -0.21   0.52   0.19     0.07   0.37   0.22 
   39    1     0.03   0.03  -0.03     0.19  -0.01  -0.05     0.16  -0.22   0.37 
   40    1    -0.05   0.15  -0.04    -0.03  -0.02  -0.00    -0.04   0.04  -0.03 
   41    1     0.03   0.04  -0.04    -0.01  -0.01   0.01    -0.01  -0.01   0.01 
   42    1     0.03   0.04  -0.03    -0.02  -0.02   0.01    -0.01  -0.01   0.01 
   43    1     0.04   0.05  -0.04    -0.02  -0.02   0.01    -0.01  -0.01   0.01 
   44    1    -0.11   0.26  -0.16     0.03  -0.02   0.01     0.10   0.02   0.04 
   45    1     0.06  -0.18   0.07     0.01   0.05  -0.00     0.12   0.05   0.01 
   46    1    -0.09  -0.19   0.20    -0.01   0.01  -0.03     0.01   0.08  -0.02 
   47    1    -0.11  -0.23   0.20    -0.01   0.03  -0.05    -0.05  -0.00   0.08 
   48    1    -0.08  -0.16  -0.10     0.06   0.04  -0.00     0.15  -0.10   0.05 
   49    1    -0.21  -0.33   0.11     0.04   0.02   0.02     0.03  -0.08  -0.01 
   50    1    -0.00  -0.01   0.01     0.00  -0.04   0.01     0.03   0.05  -0.04 
   51    1    -0.03  -0.02  -0.00    -0.04  -0.04   0.01     0.07   0.07   0.00 
   52    1    -0.03  -0.03  -0.01    -0.07  -0.06  -0.00     0.07   0.07   0.00 
   53    1    -0.03  -0.02  -0.00    -0.07  -0.05  -0.00     0.08   0.08   0.01 
   54    1    -0.00   0.02  -0.03     0.00   0.04  -0.05    -0.03  -0.07   0.10 
   55    1    -0.01  -0.01   0.01     0.08  -0.10   0.00     0.09  -0.01  -0.06 
                     46                     47                     48 
                      A                      A                      A 
 Frequencies --    515.8094               520.7394               536.3324 
 Red. masses --      5.1588                 6.7516                 2.9339 
 Frc consts  --      0.8087                 1.0787                 0.4972 
 IR Inten    --      0.0000                 0.0000                 0.0000 
  Atom  AN       X      Y      Z        X      Y      Z        X      Y      Z 
    1    6     0.13   0.08   0.06     0.03  -0.08   0.01     0.01  -0.05   0.02 
    2    6     0.17  -0.09   0.01    -0.05  -0.05   0.13     0.01  -0.00   0.04 
    3    6    -0.04  -0.02  -0.06     0.01   0.00   0.04    -0.01  -0.00   0.01 
    4    6    -0.00   0.03   0.10    -0.03  -0.04  -0.04     0.01  -0.01   0.01 
    5    8     0.09   0.02   0.03     0.02   0.05  -0.00    -0.00  -0.02   0.05 
    6    6     0.04   0.04  -0.03     0.02   0.03  -0.03    -0.03  -0.03   0.02 
    7    8     0.01   0.04  -0.04    -0.03   0.06  -0.08    -0.01  -0.02   0.03 
    8    8    -0.07  -0.01  -0.00    -0.19  -0.10   0.04     0.06   0.03   0.00 
    9    6    -0.04   0.02  -0.02    -0.09   0.04  -0.05     0.03  -0.03   0.00 
   10    6    -0.13  -0.01  -0.05     0.02   0.04  -0.02     0.02  -0.02  -0.20 
   11    6    -0.09  -0.08  -0.02     0.09  -0.05   0.04    -0.03   0.06  -0.01 
   12    6     0.00  -0.03   0.06     0.05  -0.01   0.08     0.01  -0.00  -0.07 
   13    6     0.07  -0.05   0.05     0.16  -0.02   0.05    -0.09  -0.03   0.02 
   14    8    -0.01  -0.12   0.05    -0.18  -0.00   0.02     0.01   0.05  -0.05 
   15    6    -0.08   0.02   0.08    -0.12  -0.09  -0.16     0.03   0.01   0.01 
   16    8    -0.07  -0.07  -0.04    -0.06   0.23  -0.15     0.04   0.04   0.00 
   17    6    -0.12   0.06  -0.02     0.07   0.09  -0.07    -0.00   0.08  -0.07 
   18    6     0.01   0.11   0.04     0.18   0.03   0.08    -0.06   0.08   0.17 
   19    8     0.15   0.11  -0.12     0.11  -0.15   0.13     0.04  -0.14  -0.01 
   20    8     0.00   0.02  -0.05    -0.00  -0.01   0.01    -0.00   0.00  -0.02 
   21    6     0.05   0.05   0.01    -0.00  -0.00  -0.00     0.02   0.02   0.00 
   22    8    -0.03  -0.05   0.09     0.02   0.02  -0.02    -0.00  -0.01   0.02 
   23    6    -0.00   0.00  -0.06     0.01  -0.01   0.02     0.00  -0.00  -0.01 
   24    6    -0.01   0.02  -0.03     0.01  -0.00   0.01     0.00   0.00  -0.01 
   25    6     0.03   0.03   0.02    -0.01   0.00  -0.01     0.00   0.01   0.01 
   26    6     0.01  -0.06   0.06     0.00   0.01  -0.02    -0.00  -0.01   0.01 
   27    8    -0.00   0.02  -0.04     0.01   0.00   0.01     0.00   0.00  -0.00 
   28    6    -0.11   0.03  -0.02     0.03  -0.02   0.01    -0.02   0.00  -0.00 
   29    6     0.00  -0.03  -0.01     0.00  -0.00  -0.00     0.00  -0.01  -0.00 
   30    6     0.05   0.01  -0.02    -0.02  -0.01  -0.01     0.01  -0.01  -0.00 
   31    8     0.02   0.02   0.03    -0.02  -0.01  -0.03     0.00  -0.00  -0.01 
   32    6    -0.08  -0.01   0.01     0.02  -0.00   0.00    -0.02   0.01   0.00 
   33    6    -0.02  -0.02  -0.02     0.01   0.01   0.01    -0.01   0.01   0.00 
   34    1     0.26  -0.18   0.09    -0.16   0.02   0.37    -0.02   0.03  -0.01 
   35    1     0.07  -0.13  -0.03    -0.15  -0.16   0.02     0.04   0.05   0.08 
   36    1    -0.06  -0.00  -0.04     0.04   0.01   0.08     0.04  -0.07  -0.08 
   37    1     0.01  -0.10  -0.13     0.02  -0.08   0.01    -0.03   0.07   0.05 
   38    1     0.01   0.21   0.13    -0.02  -0.21  -0.08     0.06  -0.06  -0.03 
   39    1     0.10  -0.12   0.20    -0.06   0.04  -0.13    -0.01   0.01   0.01 
   40    1     0.07  -0.01   0.03    -0.05   0.03  -0.02    -0.06  -0.23   0.09 
   41    1     0.05   0.04  -0.03     0.08   0.05  -0.03    -0.03  -0.03   0.02 
   42    1     0.04   0.03  -0.03     0.01   0.01  -0.01    -0.03  -0.03   0.02 
   43    1     0.04   0.04  -0.03     0.00   0.01  -0.01    -0.02  -0.03   0.02 
   44    1    -0.18  -0.01  -0.07    -0.05   0.06  -0.05    -0.01   0.07  -0.21 
   45    1    -0.13  -0.22  -0.05     0.09  -0.16  -0.03    -0.14   0.29   0.35 
   46    1     0.06  -0.20   0.08     0.17  -0.13   0.07    -0.28  -0.29   0.08 
   47    1     0.14  -0.04  -0.12     0.20  -0.02  -0.06    -0.05  -0.02  -0.23 
   48    1    -0.17   0.17  -0.09     0.03   0.13  -0.09    -0.17   0.32  -0.21 
   49    1    -0.05   0.14   0.01     0.26   0.05   0.09    -0.15   0.09   0.15 
   50    1     0.02   0.02  -0.04    -0.01  -0.01   0.00    -0.00   0.00  -0.01 
   51    1     0.04   0.04   0.00    -0.00  -0.00   0.00     0.01   0.01   0.00 
   52    1     0.05   0.05   0.01     0.01   0.00   0.00     0.02   0.02   0.00 
   53    1     0.05   0.04   0.01    -0.00  -0.01   0.00     0.02   0.01   0.00 
   54    1    -0.03  -0.05   0.07     0.02   0.01  -0.00    -0.00  -0.01   0.02 
   55    1     0.18  -0.13  -0.07    -0.06   0.05   0.03     0.01   0.00  -0.01 
                     49                     50                     51 
                      A                      A                      A 
 Frequencies --    562.0365               569.5384               576.9356 
 Red. masses --      3.8911                 4.8053                 4.2205 
 Frc consts  --      0.7242                 0.9184                 0.8277 
 IR Inten    --      0.0000                 0.0000                 0.0000 
  Atom  AN       X      Y      Z        X      Y      Z        X      Y      Z 
    1    6     0.02   0.07  -0.04    -0.06  -0.04   0.05    -0.03   0.01   0.03 
    2    6    -0.03  -0.01   0.01    -0.01   0.03   0.02    -0.00   0.01   0.01 
    3    6     0.00  -0.03   0.06     0.01  -0.05   0.08    -0.17  -0.08   0.04 
    4    6     0.01   0.04  -0.07     0.05   0.11  -0.14     0.02  -0.05   0.01 
    5    8     0.01   0.03  -0.03    -0.01  -0.03   0.01     0.00  -0.00  -0.00 
    6    6    -0.00  -0.01   0.01     0.00   0.01  -0.01     0.00   0.00  -0.00 
    7    8     0.01  -0.02   0.03    -0.01   0.02  -0.02     0.00  -0.00   0.00 
    8    8     0.07   0.04  -0.02    -0.06  -0.03   0.01     0.00   0.00  -0.00 
    9    6     0.03  -0.01   0.02    -0.02   0.01  -0.01     0.00  -0.00   0.00 
   10    6    -0.10   0.00   0.10     0.09  -0.00  -0.03    -0.01  -0.00   0.03 
   11    6    -0.14   0.02  -0.08     0.12  -0.02   0.06    -0.00  -0.01  -0.00 
   12    6    -0.05   0.04  -0.05     0.03  -0.02   0.04    -0.01  -0.00   0.00 
   13    6    -0.07   0.00  -0.02     0.06   0.02  -0.01     0.00   0.01  -0.01 
   14    8     0.10  -0.02   0.03    -0.08  -0.00  -0.06     0.00  -0.03  -0.04 
   15    6     0.00   0.11  -0.05    -0.05   0.01   0.11    -0.05   0.11   0.11 
   16    8    -0.02   0.07  -0.09     0.02  -0.05   0.03     0.01   0.01  -0.07 
   17    6    -0.01  -0.07   0.03     0.03   0.05  -0.02     0.03   0.01  -0.01 
   18    6     0.05  -0.10   0.08    -0.02   0.07  -0.07     0.01  -0.00   0.00 
   19    8     0.09  -0.07   0.06    -0.08   0.03  -0.04     0.00  -0.05  -0.00 
   20    8    -0.02   0.02  -0.10    -0.02   0.03  -0.15     0.09   0.04   0.15 
   21    6     0.02   0.02  -0.01     0.01   0.02  -0.02    -0.06  -0.06  -0.01 
   22    8    -0.03  -0.07   0.05    -0.06  -0.09   0.06    -0.01   0.03  -0.11 
   23    6    -0.05  -0.03  -0.01    -0.06  -0.06  -0.02     0.02  -0.01  -0.03 
   24    6    -0.03  -0.04  -0.05    -0.06  -0.06  -0.06     0.03  -0.03   0.11 
   25    6     0.02  -0.00   0.03     0.01   0.00   0.05    -0.04  -0.04   0.03 
   26    6    -0.01   0.01   0.08     0.02   0.00   0.11     0.03   0.04  -0.03 
   27    8    -0.04  -0.03  -0.01    -0.10  -0.06   0.01     0.08   0.08  -0.06 
   28    6     0.00  -0.02  -0.02    -0.01   0.02  -0.03    -0.05   0.08  -0.06 
   29    6     0.01   0.03   0.04     0.06   0.04   0.07     0.05   0.05  -0.05 
   30    6     0.04   0.02   0.04     0.08   0.00   0.10     0.10   0.03  -0.06 
   31    8     0.06  -0.01   0.05     0.11  -0.01   0.09     0.05   0.01   0.11 
   32    6     0.02   0.03  -0.05     0.03   0.09  -0.12    -0.04  -0.04  -0.03 
   33    6    -0.01   0.03  -0.00     0.01  -0.00  -0.05    -0.10  -0.16  -0.02 
   34    1    -0.20   0.08   0.45    -0.09   0.12  -0.10    -0.10   0.09   0.08 
   35    1    -0.11  -0.29  -0.23     0.15   0.05   0.07     0.05  -0.05  -0.02 
   36    1     0.10  -0.08   0.04     0.24  -0.32  -0.19    -0.18  -0.30  -0.32 
   37    1    -0.05  -0.04   0.10    -0.13   0.19   0.27    -0.27   0.38   0.26 
   38    1     0.06  -0.09  -0.14     0.17   0.00  -0.25     0.10  -0.16  -0.07 
   39    1    -0.06   0.13  -0.10    -0.00   0.17  -0.14    -0.08   0.04   0.07 
   40    1    -0.01   0.16  -0.07     0.01  -0.08   0.03     0.02   0.03  -0.01 
   41    1    -0.03  -0.02   0.01     0.02   0.01  -0.01    -0.00   0.00  -0.00 
   42    1     0.00  -0.00  -0.00    -0.00  -0.00   0.00     0.00   0.00  -0.00 
   43    1    -0.00  -0.00   0.00    -0.00  -0.00   0.00     0.00   0.00  -0.00 
   44    1    -0.09  -0.03   0.11     0.07   0.00  -0.03    -0.01  -0.03   0.03 
   45    1    -0.08  -0.11  -0.28     0.10   0.06   0.14     0.02  -0.04  -0.06 
   46    1    -0.13  -0.03  -0.01     0.12   0.08  -0.02    -0.00  -0.00  -0.01 
   47    1    -0.15   0.00  -0.04     0.12   0.01   0.05     0.00   0.01  -0.02 
   48    1     0.11  -0.08   0.06     0.02   0.04  -0.02     0.09   0.02  -0.00 
   49    1     0.09  -0.15   0.11    -0.02   0.10  -0.09     0.02   0.01   0.00 
   50    1     0.03   0.05  -0.04     0.06   0.09  -0.04     0.10   0.06   0.18 
   51    1     0.00   0.02  -0.03    -0.03  -0.00  -0.07    -0.08  -0.08  -0.04 
   52    1    -0.01   0.01  -0.03    -0.02   0.00  -0.06    -0.07  -0.07  -0.03 
   53    1     0.05   0.06  -0.02     0.07   0.08  -0.04    -0.02  -0.02  -0.02 
   54    1    -0.03  -0.04  -0.01    -0.05  -0.04  -0.05    -0.00   0.06  -0.18 
   55    1    -0.11   0.04   0.00    -0.10  -0.04  -0.03     0.02  -0.11  -0.10 
                     52                     53                     54 
                      A                      A                      A 
 Frequencies --    591.6729               602.1955               613.5966 
 Red. masses --      3.1695                 2.9141                 3.6321 
 Frc consts  --      0.6537                 0.6226                 0.8057 
 IR Inten    --      0.0000                 0.0000                 0.0000 
  Atom  AN       X      Y      Z        X      Y      Z        X      Y      Z 
    1    6    -0.02  -0.02  -0.01    -0.01  -0.03   0.00     0.05   0.08  -0.11 
    2    6    -0.05   0.04   0.03     0.04  -0.04  -0.04    -0.01   0.03  -0.07 
    3    6     0.08   0.06   0.01     0.04  -0.02  -0.05     0.02   0.01   0.01 
    4    6     0.08  -0.07  -0.00     0.01   0.00   0.04    -0.00  -0.03   0.01 
    5    8     0.01   0.01  -0.01     0.01   0.00  -0.00    -0.07  -0.04   0.00 
    6    6     0.01   0.01  -0.01     0.01   0.01  -0.00    -0.06  -0.05   0.03 
    7    8     0.01  -0.00   0.00     0.00   0.01  -0.00    -0.04  -0.01  -0.00 
    8    8     0.01   0.01  -0.01    -0.01   0.00  -0.00    -0.01  -0.05   0.04 
    9    6    -0.00  -0.00   0.00    -0.01  -0.00  -0.00     0.03   0.02   0.00 
   10    6    -0.04  -0.00   0.05    -0.01  -0.00   0.02     0.17   0.00  -0.04 
   11    6    -0.03  -0.03   0.00    -0.00  -0.02   0.01     0.15   0.13  -0.01 
   12    6    -0.02  -0.01   0.01    -0.00  -0.01   0.02     0.06   0.08  -0.08 
   13    6    -0.01   0.00  -0.01     0.02   0.01  -0.01    -0.02  -0.00   0.00 
   14    8     0.02   0.00  -0.01     0.00  -0.02  -0.05    -0.04  -0.12   0.04 
   15    6     0.00   0.03   0.02    -0.05   0.10   0.13    -0.13   0.07   0.05 
   16    8     0.01   0.04  -0.04     0.01  -0.01  -0.04    -0.09  -0.05  -0.03 
   17    6     0.02  -0.00  -0.01     0.01   0.01  -0.01    -0.01  -0.05   0.06 
   18    6     0.00  -0.02  -0.01     0.01   0.01  -0.01     0.02  -0.04   0.05 
   19    8    -0.03  -0.02   0.03    -0.03  -0.02   0.02     0.07   0.08  -0.02 
   20    8    -0.03  -0.03  -0.04    -0.04   0.00   0.01    -0.01  -0.01  -0.01 
   21    6     0.03   0.03   0.01     0.00   0.00   0.02     0.01   0.01   0.00 
   22    8    -0.00   0.03   0.04     0.02  -0.04   0.06     0.00   0.01   0.02 
   23    6     0.06  -0.04   0.00     0.03   0.08  -0.03     0.03  -0.00   0.00 
   24    6    -0.02   0.05  -0.03     0.15  -0.06  -0.06    -0.01   0.03  -0.01 
   25    6    -0.02   0.06  -0.02    -0.02   0.03  -0.03    -0.00   0.01  -0.01 
   26    6     0.06  -0.10  -0.04    -0.15   0.04   0.02     0.01  -0.04  -0.02 
   27    8    -0.03  -0.00   0.04     0.03   0.02   0.03     0.01   0.01  -0.00 
   28    6    -0.15   0.14   0.09     0.07  -0.05  -0.02    -0.03   0.03   0.03 
   29    6     0.01  -0.09  -0.01    -0.05  -0.05  -0.05    -0.01  -0.02  -0.01 
   30    6    -0.02  -0.09  -0.00    -0.05  -0.05  -0.04    -0.01  -0.01  -0.02 
   31    8    -0.06   0.03  -0.06    -0.05  -0.02  -0.04    -0.02   0.01  -0.01 
   32    6    -0.04   0.06   0.05     0.01   0.05   0.07     0.00   0.01   0.03 
   33    6     0.09  -0.10  -0.07     0.01   0.06   0.07     0.02  -0.02   0.00 
   34    1    -0.01   0.02  -0.05    -0.11   0.09  -0.00    -0.17   0.11   0.36 
   35    1    -0.07   0.11   0.09     0.12  -0.07  -0.04    -0.13  -0.24  -0.30 
   36    1     0.14  -0.16  -0.31     0.07  -0.27  -0.42    -0.04   0.04   0.02 
   37    1    -0.02   0.50   0.24     0.09   0.25   0.01     0.02   0.06   0.04 
   38    1     0.13  -0.07  -0.03     0.08  -0.24  -0.06    -0.01  -0.14  -0.02 
   39    1     0.08  -0.07  -0.01    -0.10   0.13   0.03    -0.08   0.06   0.01 
   40    1     0.01   0.07  -0.03     0.02   0.03  -0.01    -0.05  -0.13   0.03 
   41    1    -0.00   0.00  -0.01     0.00   0.00  -0.00    -0.00  -0.03   0.03 
   42    1     0.02   0.02  -0.01     0.01   0.01  -0.01    -0.07  -0.06   0.05 
   43    1     0.02   0.02  -0.01     0.01   0.01  -0.01    -0.07  -0.07   0.05 
   44    1    -0.06  -0.03   0.05    -0.03  -0.02   0.02     0.31   0.03   0.00 
   45    1     0.01  -0.11  -0.12     0.02  -0.07  -0.05     0.11   0.40   0.23 
   46    1    -0.00   0.03  -0.01     0.03   0.02  -0.01    -0.06   0.01   0.00 
   47    1    -0.01  -0.00   0.03     0.03   0.01   0.00    -0.08   0.00   0.00 
   48    1     0.08  -0.02   0.01     0.06   0.03  -0.01    -0.02  -0.06   0.06 
   49    1     0.04  -0.03   0.00     0.03   0.02  -0.01     0.00  -0.05   0.05 
   50    1    -0.07  -0.04  -0.07    -0.09  -0.04  -0.07    -0.03  -0.02  -0.03 
   51    1     0.03  -0.01   0.02     0.02  -0.01   0.05     0.02   0.01   0.02 
   52    1     0.11   0.06   0.04     0.06   0.03   0.06     0.03   0.02   0.02 
   53    1     0.02  -0.03   0.01    -0.03  -0.07   0.03    -0.01  -0.02   0.01 
   54    1    -0.00  -0.01   0.10     0.03  -0.09   0.13    -0.00  -0.01   0.05 
   55    1     0.33  -0.31  -0.07    -0.29   0.44   0.10     0.09  -0.07  -0.02 
                     55                     56                     57 
                      A                      A                      A 
 Frequencies --    617.0119               635.9186               673.9757 
 Red. masses --      5.1606                 5.3494                 2.0557 
 Frc consts  --      1.1576                 1.2746                 0.5502 
 IR Inten    --      0.0000                 0.0000                 0.0000 
  Atom  AN       X      Y      Z        X      Y      Z        X      Y      Z 
    1    6     0.00   0.03   0.01     0.01  -0.06  -0.04    -0.00   0.04   0.11 
    2    6    -0.02  -0.01   0.00     0.03  -0.01  -0.03     0.14  -0.03   0.01 
    3    6     0.00   0.03   0.02     0.03  -0.00  -0.03     0.01   0.01   0.00 
    4    6     0.01  -0.02   0.00    -0.02  -0.05   0.12    -0.01   0.02   0.04 
    5    8    -0.01  -0.00   0.00     0.01   0.00  -0.00    -0.00  -0.01  -0.00 
    6    6    -0.01  -0.01   0.00     0.01   0.01  -0.00     0.01   0.00  -0.00 
    7    8    -0.01  -0.00  -0.00     0.00   0.01  -0.00     0.02  -0.01   0.02 
    8    8    -0.00  -0.01   0.01    -0.00   0.01  -0.00     0.02   0.02  -0.01 
    9    6     0.00   0.00   0.00    -0.01  -0.01  -0.00    -0.01  -0.02   0.00 
   10    6     0.01   0.00  -0.02    -0.02  -0.00   0.02     0.03   0.00   0.03 
   11    6     0.00   0.02  -0.01    -0.01  -0.02   0.01     0.03  -0.01   0.02 
   12    6     0.01   0.01  -0.01    -0.01  -0.02   0.02    -0.04  -0.02  -0.00 
   13    6    -0.00  -0.00   0.01     0.01   0.01  -0.01    -0.08  -0.02   0.01 
   14    8     0.00   0.00   0.03     0.01  -0.03  -0.07    -0.05   0.02   0.01 
   15    6     0.01  -0.03  -0.05    -0.06   0.14   0.20     0.01  -0.08  -0.06 
   16    8    -0.02  -0.00   0.01     0.02  -0.02  -0.05    -0.00   0.07  -0.01 
   17    6    -0.01  -0.01   0.01     0.02   0.02  -0.02     0.03   0.00  -0.02 
   18    6     0.01  -0.01   0.01     0.01   0.02  -0.00    -0.06  -0.01  -0.06 
   19    8     0.03   0.01  -0.01    -0.03  -0.04   0.02    -0.02   0.03  -0.05 
   20    8    -0.06   0.05   0.02     0.01  -0.02  -0.02     0.01   0.01   0.01 
   21    6     0.02   0.03  -0.00     0.07   0.07  -0.01     0.00   0.00   0.00 
   22    8     0.07   0.04  -0.09     0.06   0.11  -0.12    -0.00   0.01  -0.00 
   23    6    -0.05  -0.05   0.10    -0.06  -0.14   0.17     0.01  -0.01  -0.01 
   24    6     0.22  -0.27  -0.07    -0.13   0.02   0.04     0.01  -0.01   0.00 
   25    6    -0.06   0.07   0.02     0.05  -0.00  -0.00    -0.01   0.02   0.01 
   26    6    -0.11   0.19   0.02     0.09   0.04  -0.05     0.02  -0.01  -0.00 
   27    8    -0.09   0.01  -0.02    -0.07  -0.07  -0.07    -0.00  -0.01   0.01 
   28    6    -0.11   0.04   0.10     0.02  -0.16   0.11    -0.02   0.01  -0.00 
   29    6     0.10  -0.08   0.05    -0.01   0.01   0.12     0.00  -0.01  -0.01 
   30    6     0.13  -0.13  -0.00    -0.03   0.11   0.03    -0.01   0.01   0.01 
   31    8    -0.00   0.09  -0.01     0.04   0.02  -0.13    -0.01   0.01   0.00 
   32    6    -0.08  -0.01  -0.03    -0.11  -0.07  -0.00    -0.03   0.01   0.01 
   33    6     0.04  -0.09  -0.14    -0.01   0.12  -0.08     0.05  -0.06  -0.03 
   34    1     0.09  -0.09  -0.05    -0.17   0.16   0.05    -0.20   0.24   0.24 
   35    1    -0.02   0.04   0.03     0.11  -0.05  -0.04     0.29  -0.24  -0.12 
   36    1     0.03   0.18   0.28     0.23  -0.07   0.02    -0.01   0.04   0.04 
   37    1    -0.10  -0.11   0.04    -0.08  -0.18  -0.03     0.12  -0.17  -0.14 
   38    1     0.01   0.26   0.07     0.26  -0.08  -0.06     0.23  -0.42  -0.22 
   39    1     0.14  -0.21   0.08    -0.16   0.02   0.44    -0.28   0.29   0.20 
   40    1    -0.01  -0.02   0.00     0.02   0.03  -0.00    -0.02   0.01  -0.01 
   41    1     0.00  -0.00   0.00     0.00   0.00  -0.01    -0.04  -0.01  -0.00 
   42    1    -0.01  -0.01   0.01     0.01   0.01  -0.01     0.02   0.02  -0.02 
   43    1    -0.01  -0.01   0.01     0.01   0.01  -0.01     0.02   0.02  -0.02 
   44    1     0.03   0.01  -0.01    -0.05  -0.02   0.01     0.01  -0.00   0.02 
   45    1    -0.01   0.05   0.04     0.01  -0.07  -0.05     0.06   0.01  -0.03 
   46    1    -0.01  -0.01   0.01     0.03  -0.00  -0.01    -0.07   0.00   0.00 
   47    1    -0.01  -0.00  -0.00     0.04   0.01  -0.03    -0.08  -0.02   0.02 
   48    1    -0.04  -0.02   0.01     0.07   0.05  -0.03     0.05  -0.06   0.01 
   49    1     0.00  -0.01   0.02     0.02   0.03  -0.01    -0.13  -0.05  -0.05 
   50    1    -0.03   0.06   0.05     0.06   0.01   0.05     0.00   0.01   0.01 
   51    1    -0.04  -0.09  -0.05     0.07   0.10  -0.02    -0.01  -0.03  -0.01 
   52    1     0.13   0.07  -0.01     0.01   0.05  -0.04     0.03   0.01  -0.00 
   53    1     0.08   0.00  -0.02     0.08   0.12  -0.01     0.02  -0.00  -0.00 
   54    1     0.10   0.01  -0.11     0.05   0.13  -0.12    -0.00   0.01  -0.01 
   55    1    -0.31   0.31   0.25    -0.05  -0.08   0.23    -0.05   0.03  -0.01 
                     58                     59                     60 
                      A                      A                      A 
 Frequencies --    685.9686               693.0157               705.9112 
 Red. masses --      2.3455                 3.9654                 3.3237 
 Frc consts  --      0.6503                 1.1221                 0.9758 
 IR Inten    --      0.0000                 0.0000                 0.0000 
  Atom  AN       X      Y      Z        X      Y      Z        X      Y      Z 
    1    6    -0.06  -0.00  -0.04    -0.01   0.04   0.01     0.09  -0.12  -0.08 
    2    6    -0.03   0.04  -0.12    -0.02  -0.04   0.01    -0.01   0.02   0.09 
    3    6     0.02   0.03   0.02     0.01   0.02  -0.01     0.02   0.04  -0.01 
    4    6    -0.03   0.01  -0.02     0.02  -0.05   0.03    -0.05   0.00  -0.03 
    5    8     0.01   0.02   0.01    -0.00  -0.00  -0.00    -0.00  -0.01  -0.00 
    6    6     0.01   0.01  -0.01    -0.01  -0.01   0.00     0.01   0.00  -0.00 
    7    8    -0.02   0.02  -0.03    -0.01   0.00  -0.01     0.02  -0.01   0.03 
    8    8    -0.02  -0.02   0.01    -0.00  -0.01   0.01     0.01   0.03  -0.01 
    9    6    -0.01   0.01  -0.00     0.01   0.01  -0.00    -0.01  -0.04  -0.02 
   10    6    -0.05   0.00  -0.06     0.00  -0.00   0.00     0.02  -0.00   0.04 
   11    6    -0.04  -0.03  -0.00     0.00   0.02  -0.01     0.01   0.00   0.02 
   12    6     0.03  -0.01   0.03     0.01   0.02  -0.01    -0.04  -0.01   0.00 
   13    6     0.10   0.03  -0.02     0.01  -0.01   0.01    -0.06  -0.00   0.00 
   14    8     0.05   0.03  -0.02     0.01  -0.00   0.02    -0.04  -0.04  -0.05 
   15    6     0.05   0.02   0.05    -0.00   0.00  -0.03    -0.08   0.09   0.15 
   16    8     0.02  -0.09   0.06    -0.02   0.00  -0.01     0.03   0.03  -0.04 
   17    6    -0.04   0.02   0.02    -0.02  -0.01   0.01     0.06   0.01  -0.04 
   18    6     0.04   0.04   0.01     0.01  -0.01   0.02    -0.01  -0.00  -0.01 
   19    8    -0.03  -0.08   0.06     0.02   0.02  -0.01     0.00   0.01   0.00 
   20    8    -0.00   0.00  -0.00     0.00   0.03  -0.02     0.01   0.01   0.05 
   21    6    -0.01  -0.01   0.00    -0.01   0.01   0.00    -0.07  -0.06  -0.00 
   22    8    -0.01  -0.00   0.02    -0.04   0.00  -0.01    -0.02  -0.00   0.02 
   23    6     0.03   0.00  -0.02    -0.03  -0.03  -0.03     0.05   0.08  -0.10 
   24    6     0.03  -0.01  -0.01     0.03  -0.11  -0.00     0.10   0.00  -0.02 
   25    6    -0.03   0.03   0.01    -0.10   0.08   0.08    -0.07   0.05  -0.01 
   26    6     0.03  -0.05  -0.01     0.15  -0.08   0.00     0.05  -0.08  -0.03 
   27    8     0.01  -0.00  -0.00     0.05  -0.08   0.01    -0.04  -0.05   0.05 
   28    6    -0.03   0.05   0.01     0.07  -0.03  -0.08    -0.07   0.05  -0.03 
   29    6     0.01  -0.00  -0.01     0.07   0.01  -0.03     0.01  -0.00   0.00 
   30    6    -0.02   0.03   0.01    -0.17   0.26   0.07    -0.01   0.02   0.08 
   31    8    -0.01   0.01   0.03    -0.01  -0.05  -0.04     0.05   0.01   0.02 
   32    6     0.00   0.00   0.02    -0.09   0.12   0.07     0.02  -0.07  -0.07 
   33    6     0.04  -0.08  -0.02     0.05  -0.11  -0.03     0.02   0.04  -0.04 
   34    1    -0.35   0.27   0.16     0.13  -0.15  -0.16     0.03   0.01  -0.03 
   35    1     0.14  -0.26  -0.32    -0.10   0.17   0.16    -0.02   0.15   0.19 
   36    1    -0.18   0.32   0.34    -0.05  -0.04  -0.14     0.05   0.30   0.42 
   37    1     0.04  -0.15  -0.06     0.04   0.18   0.03     0.07  -0.49  -0.23 
   38    1    -0.05  -0.12  -0.04     0.01   0.01   0.06    -0.06   0.07  -0.01 
   39    1    -0.16   0.16   0.02     0.18  -0.20  -0.08     0.03  -0.08  -0.07 
   40    1     0.03  -0.03   0.03    -0.01  -0.00  -0.00    -0.01   0.03  -0.02 
   41    1     0.04   0.02  -0.01     0.01   0.00   0.00    -0.04  -0.01  -0.00 
   42    1    -0.00  -0.01   0.01    -0.01  -0.01   0.01     0.01   0.02  -0.02 
   43    1    -0.00  -0.01   0.01    -0.01  -0.01   0.01     0.02   0.03  -0.02 
   44    1    -0.05   0.02  -0.05     0.03  -0.00   0.01    -0.04  -0.01   0.02 
   45    1    -0.10  -0.07   0.07    -0.01   0.04   0.01     0.07  -0.04  -0.12 
   46    1     0.14   0.03  -0.02    -0.00  -0.01   0.01    -0.08  -0.06   0.01 
   47    1     0.13   0.03  -0.00    -0.01  -0.01   0.00    -0.05   0.00  -0.05 
   48    1    -0.12   0.11  -0.03    -0.02  -0.02   0.02     0.14  -0.01  -0.02 
   49    1     0.10   0.12  -0.02     0.02  -0.02   0.02    -0.07  -0.05   0.01 
   50    1    -0.02  -0.00  -0.02     0.05   0.08   0.06    -0.06  -0.02  -0.02 
   51    1    -0.03  -0.06  -0.01    -0.13  -0.20  -0.10    -0.09  -0.15  -0.01 
   52    1     0.05   0.02   0.01     0.15   0.06  -0.04     0.06  -0.01   0.03 
   53    1     0.00  -0.03  -0.01     0.12   0.01  -0.04    -0.06  -0.12  -0.01 
   54    1    -0.02  -0.00   0.02    -0.03   0.04  -0.10    -0.02  -0.01   0.05 
   55    1    -0.02   0.03  -0.02    -0.43   0.37   0.08     0.05   0.09  -0.09 
                     61                     62                     63 
                      A                      A                      A 
 Frequencies --    712.3097               724.7058               728.0137 
 Red. masses --      4.1778                 3.2119                 4.5879 
 Frc consts  --      1.2489                 0.9939                 1.4327 
 IR Inten    --      0.0000                 0.0000                 0.0000 
  Atom  AN       X      Y      Z        X      Y      Z        X      Y      Z 
    1    6     0.06  -0.08  -0.04    -0.04   0.04  -0.00    -0.05   0.05   0.05 
    2    6     0.02   0.02   0.02    -0.04  -0.04   0.00     0.00  -0.00  -0.03 
    3    6     0.02   0.01  -0.02     0.10   0.05  -0.02     0.02  -0.04   0.00 
    4    6    -0.03   0.03   0.00     0.00  -0.04   0.07    -0.00   0.02   0.01 
    5    8    -0.00   0.00  -0.00     0.00  -0.00   0.00     0.00   0.00   0.00 
    6    6     0.01   0.01  -0.00    -0.01  -0.01   0.00    -0.00  -0.00  -0.00 
    7    8     0.02  -0.01   0.02    -0.02   0.01  -0.03    -0.00  -0.01  -0.03 
    8    8     0.00   0.02  -0.01    -0.00  -0.03   0.01     0.00  -0.03  -0.02 
    9    6    -0.01  -0.02  -0.00     0.01   0.04   0.02    -0.02   0.09   0.08 
   10    6     0.01  -0.00   0.01    -0.01  -0.00  -0.01    -0.01   0.00  -0.01 
   11    6     0.00  -0.01   0.01    -0.00   0.01  -0.02     0.00  -0.02  -0.02 
   12    6    -0.03  -0.01   0.01     0.04   0.01  -0.01     0.02  -0.02  -0.02 
   13    6    -0.03  -0.00  -0.00     0.04  -0.00   0.00     0.03  -0.01  -0.01 
   14    8    -0.02  -0.02  -0.03     0.05   0.00   0.01     0.02   0.01   0.02 
   15    6    -0.04   0.04   0.08     0.01   0.05  -0.01     0.03  -0.04  -0.08 
   16    8     0.03   0.01  -0.01    -0.03  -0.02  -0.01    -0.01  -0.01   0.01 
   17    6     0.03   0.01  -0.03    -0.04  -0.00   0.03    -0.03   0.00   0.03 
   18    6    -0.01   0.01  -0.02     0.02  -0.01   0.02     0.00   0.00   0.00 
   19    8    -0.01   0.01   0.01    -0.01  -0.02   0.01    -0.01  -0.00  -0.01 
   20    8    -0.01   0.03  -0.08     0.07   0.04   0.06     0.00   0.03   0.05 
   21    6     0.09   0.09   0.01     0.01  -0.00   0.00    -0.00   0.03   0.01 
   22    8    -0.03  -0.01  -0.03     0.00  -0.01  -0.04    -0.01   0.05  -0.02 
   23    6    -0.13  -0.11   0.05    -0.06   0.01  -0.16    -0.03   0.01  -0.02 
   24    6    -0.07  -0.17   0.02    -0.05  -0.02   0.06     0.11  -0.11  -0.02 
   25    6    -0.00   0.00   0.11     0.05  -0.06   0.05    -0.11   0.11   0.03 
   26    6     0.08   0.04   0.06    -0.02   0.09   0.05     0.14  -0.15  -0.07 
   27    8     0.07   0.07   0.00    -0.04  -0.03   0.11    -0.01  -0.01   0.02 
   28    6    -0.01   0.13  -0.03    -0.04   0.01  -0.16    -0.14   0.06   0.02 
   29    6     0.04   0.03  -0.07     0.03   0.01  -0.05    -0.05   0.01   0.01 
   30    6    -0.03  -0.08  -0.10    -0.01  -0.11   0.05    -0.02  -0.00   0.01 
   31    8    -0.14  -0.04  -0.03    -0.03   0.01  -0.02     0.03  -0.05  -0.02 
   32    6     0.15  -0.03   0.04    -0.06  -0.01  -0.00     0.11  -0.21  -0.10 
   33    6     0.01   0.00   0.15     0.06   0.05  -0.03    -0.08   0.25   0.10 
   34    1     0.00   0.03   0.02    -0.02  -0.04  -0.14    -0.01  -0.00   0.08 
   35    1     0.04   0.02   0.03    -0.20   0.21   0.17    -0.00  -0.12  -0.12 
   36    1    -0.31   0.23   0.08     0.29  -0.01  -0.00     0.33  -0.37  -0.31 
   37    1     0.26  -0.06  -0.19     0.15  -0.20  -0.15    -0.09   0.11   0.14 
   38    1    -0.26  -0.06   0.12     0.31  -0.33  -0.19     0.03   0.12   0.01 
   39    1    -0.01   0.08  -0.22    -0.09   0.03   0.17    -0.11   0.10   0.18 
   40    1    -0.00   0.01  -0.00     0.00  -0.01   0.01     0.01   0.00   0.00 
   41    1    -0.03  -0.01  -0.00     0.04   0.01   0.00     0.01   0.01   0.01 
   42    1     0.02   0.02  -0.02    -0.02  -0.02   0.02     0.01   0.01   0.00 
   43    1     0.02   0.02  -0.02    -0.03  -0.03   0.03    -0.02  -0.01   0.01 
   44    1    -0.02  -0.00   0.00     0.03   0.00   0.00     0.02   0.01  -0.00 
   45    1     0.03  -0.02  -0.05    -0.05   0.04   0.08    -0.06   0.07   0.14 
   46    1    -0.03  -0.01   0.00     0.04   0.03  -0.01     0.01   0.09  -0.03 
   47    1    -0.02  -0.00  -0.01     0.03  -0.00   0.03     0.04  -0.02   0.09 
   48    1     0.06   0.00  -0.02    -0.05   0.01   0.02    -0.04   0.01   0.02 
   49    1    -0.05  -0.01  -0.01     0.04   0.03   0.00     0.04   0.03  -0.00 
   50    1     0.15   0.14   0.13     0.13   0.08   0.14    -0.01   0.03   0.05 
   51    1    -0.01   0.00  -0.10    -0.01   0.05  -0.04    -0.09  -0.20  -0.05 
   52    1     0.06   0.06  -0.09    -0.12  -0.06  -0.06     0.24   0.11   0.02 
   53    1     0.21   0.20  -0.03     0.05   0.10  -0.01     0.07  -0.06  -0.02 
   54    1    -0.01   0.06  -0.20     0.01   0.03  -0.14    -0.02   0.05   0.01 
   55    1    -0.10  -0.28  -0.07     0.00  -0.17  -0.27    -0.02   0.02  -0.01 
                     64                     65                     66 
                      A                      A                      A 
 Frequencies --    732.1311               759.5310               790.8273 
 Red. masses --      5.0515                 1.7886                 3.2929 
 Frc consts  --      1.5953                 0.6079                 1.2134 
 IR Inten    --      0.0000                 0.0000                 0.0000 
  Atom  AN       X      Y      Z        X      Y      Z        X      Y      Z 
    1    6    -0.04   0.04   0.02     0.02   0.00  -0.01     0.02  -0.07   0.03 
    2    6    -0.01  -0.00  -0.04     0.02   0.07  -0.03     0.06   0.03   0.04 
    3    6     0.02  -0.01   0.00     0.05   0.01   0.02     0.00   0.02   0.01 
    4    6     0.01   0.00   0.01    -0.01  -0.08  -0.02    -0.01  -0.04  -0.03 
    5    8    -0.01  -0.03   0.00    -0.00   0.01  -0.00     0.01  -0.05   0.00 
    6    6    -0.03  -0.01   0.01     0.02   0.01  -0.00    -0.04  -0.01  -0.00 
    7    8    -0.05   0.10   0.05     0.04  -0.02   0.04    -0.12   0.08  -0.13 
    8    8    -0.03   0.07   0.13    -0.01   0.03  -0.03     0.06  -0.11   0.11 
    9    6     0.13  -0.33  -0.35    -0.04  -0.03   0.00     0.14   0.10   0.02 
   10    6    -0.00  -0.01  -0.01     0.02   0.01  -0.01    -0.07  -0.01   0.07 
   11    6    -0.01   0.08   0.04     0.01  -0.02   0.02    -0.05   0.04  -0.03 
   12    6     0.03   0.13   0.10    -0.05  -0.02   0.02     0.12   0.03  -0.06 
   13    6     0.03   0.06   0.03    -0.03   0.02  -0.02    -0.01  -0.04   0.04 
   14    8     0.00   0.01   0.01    -0.04  -0.00   0.00    -0.00   0.02  -0.02 
   15    6     0.02  -0.04  -0.03    -0.00  -0.05   0.00     0.02  -0.01   0.03 
   16    8    -0.01  -0.02   0.04     0.01  -0.01   0.03     0.03   0.06  -0.03 
   17    6    -0.00  -0.03  -0.02     0.02   0.01  -0.02     0.01  -0.00  -0.02 
   18    6     0.01  -0.00   0.00     0.00   0.01  -0.00    -0.07  -0.01  -0.02 
   19    8    -0.01   0.01  -0.01     0.01  -0.00   0.00    -0.06   0.02  -0.03 
   20    8     0.01   0.01   0.02     0.03   0.01   0.03     0.01  -0.00   0.00 
   21    6     0.01   0.01   0.00     0.00  -0.00   0.00     0.00   0.00   0.00 
   22    8    -0.00   0.01  -0.01     0.01   0.00  -0.02    -0.00   0.00  -0.00 
   23    6    -0.01  -0.00  -0.02    -0.02   0.01  -0.07     0.02  -0.03  -0.02 
   24    6     0.01  -0.03   0.00    -0.02  -0.00   0.02    -0.02   0.01   0.01 
   25    6    -0.02   0.02   0.01     0.02  -0.02   0.02     0.00  -0.00   0.01 
   26    6     0.03  -0.02  -0.01    -0.02   0.04   0.02     0.01  -0.01  -0.01 
   27    8    -0.00  -0.00   0.01    -0.01  -0.02   0.04    -0.01   0.01   0.01 
   28    6    -0.03   0.01  -0.01    -0.02  -0.02  -0.06     0.01  -0.01  -0.01 
   29    6    -0.01   0.00  -0.01     0.02  -0.02  -0.02    -0.03   0.02   0.00 
   30    6    -0.01  -0.02   0.00    -0.02  -0.00   0.03     0.02  -0.04  -0.01 
   31    8     0.00  -0.01  -0.01     0.01  -0.01  -0.02    -0.01   0.01   0.00 
   32    6     0.01  -0.05  -0.02    -0.07   0.01   0.03    -0.02   0.01   0.02 
   33    6    -0.01   0.06   0.02     0.00   0.04  -0.00     0.01  -0.00   0.00 
   34    1    -0.03   0.01  -0.00    -0.15   0.18   0.32    -0.16   0.22   0.15 
   35    1    -0.03  -0.04  -0.07     0.18  -0.29  -0.28     0.38  -0.17  -0.04 
   36    1     0.12  -0.12  -0.11     0.16  -0.09  -0.08     0.05  -0.02  -0.01 
   37    1    -0.03   0.08   0.07    -0.04   0.17   0.14     0.05  -0.05  -0.04 
   38    1     0.06  -0.02  -0.02    -0.30   0.42   0.27    -0.23   0.29   0.18 
   39    1    -0.05   0.05   0.09     0.17  -0.27  -0.03     0.14  -0.19  -0.07 
   40    1     0.00  -0.05   0.01    -0.00  -0.00   0.00     0.01   0.05  -0.03 
   41    1     0.06  -0.02  -0.02    -0.07  -0.02  -0.00     0.29   0.09  -0.01 
   42    1    -0.10  -0.10   0.05     0.04   0.04  -0.04    -0.10  -0.14   0.14 
   43    1     0.02  -0.02  -0.00     0.04   0.05  -0.04    -0.11  -0.16   0.12 
   44    1    -0.05  -0.04  -0.02    -0.01   0.02  -0.02    -0.09  -0.07   0.07 
   45    1     0.13  -0.27  -0.43     0.04  -0.01  -0.01    -0.07  -0.07  -0.08 
   46    1     0.12  -0.30   0.12    -0.02   0.01  -0.02    -0.08  -0.05   0.04 
   47    1    -0.07   0.08  -0.34     0.01   0.02  -0.01    -0.03  -0.04   0.00 
   48    1    -0.07  -0.05  -0.03    -0.00   0.01  -0.03     0.11  -0.04   0.01 
   49    1    -0.01  -0.04   0.02     0.03  -0.00   0.01    -0.15  -0.03  -0.02 
   50    1     0.02   0.02   0.03     0.05   0.03   0.05     0.01   0.01   0.01 
   51    1    -0.01  -0.03  -0.01    -0.00   0.02  -0.01    -0.00   0.00  -0.00 
   52    1     0.04   0.02  -0.00    -0.05  -0.03  -0.02    -0.00   0.00  -0.00 
   53    1     0.03   0.00  -0.00     0.01   0.04  -0.00     0.01   0.01   0.00 
   54    1    -0.00   0.02  -0.01     0.01   0.01  -0.05    -0.00   0.01  -0.00 
   55    1    -0.01  -0.01  -0.02    -0.03  -0.01  -0.09    -0.13   0.12   0.02 
                     67                     68                     69 
                      A                      A                      A 
 Frequencies --    795.4298               822.1407               827.0552 
 Red. masses --      3.2567                 4.1426                 2.9133 
 Frc consts  --      1.2141                 1.6497                 1.1741 
 IR Inten    --      0.0000                 0.0000                 0.0000 
  Atom  AN       X      Y      Z        X      Y      Z        X      Y      Z 
    1    6     0.01  -0.02   0.00    -0.00   0.01   0.00    -0.02   0.02  -0.04 
    2    6     0.01   0.02   0.00     0.01  -0.01  -0.03    -0.07  -0.01  -0.10 
    3    6    -0.01  -0.02   0.00    -0.02  -0.05  -0.02     0.07  -0.04  -0.02 
    4    6     0.00   0.01   0.00    -0.03  -0.06   0.10    -0.00   0.05   0.01 
    5    8     0.00  -0.01   0.00    -0.00   0.00  -0.00    -0.00   0.01  -0.01 
    6    6    -0.01  -0.00  -0.00    -0.00   0.00  -0.00    -0.00   0.00  -0.00 
    7    8    -0.03   0.02  -0.03    -0.00   0.00  -0.01    -0.01   0.00  -0.02 
    8    8     0.02  -0.03   0.03     0.00  -0.00   0.00     0.02  -0.01  -0.00 
    9    6     0.03   0.02   0.00     0.00   0.01   0.01     0.00   0.04   0.04 
   10    6    -0.02  -0.00   0.01    -0.01  -0.00   0.01    -0.03  -0.01   0.05 
   11    6    -0.01   0.00  -0.01    -0.02  -0.00  -0.01    -0.09   0.01  -0.03 
   12    6     0.03   0.00  -0.01     0.00  -0.00  -0.01     0.00  -0.02  -0.06 
   13    6    -0.00  -0.01   0.01     0.00   0.00   0.01     0.01   0.01   0.06 
   14    8    -0.01   0.00  -0.00    -0.02  -0.00  -0.00    -0.12  -0.02  -0.01 
   15    6     0.00  -0.01   0.00     0.00  -0.03   0.01    -0.02  -0.12   0.07 
   16    8     0.01   0.01  -0.00     0.02   0.00   0.01     0.10   0.01   0.08 
   17    6     0.01   0.00  -0.01     0.02  -0.00  -0.01     0.15  -0.02  -0.07 
   18    6    -0.02   0.00  -0.01     0.01  -0.00   0.01     0.06  -0.01   0.07 
   19    8    -0.02  -0.01  -0.00     0.00   0.01  -0.01     0.05   0.08  -0.03 
   20    8    -0.02   0.01  -0.01    -0.05  -0.02  -0.10     0.02   0.01   0.02 
   21    6    -0.01  -0.03  -0.01    -0.16  -0.16  -0.00     0.03   0.03   0.00 
   22    8     0.01  -0.02  -0.00    -0.04  -0.04   0.01     0.01   0.01  -0.01 
   23    6    -0.07   0.10   0.04     0.10   0.09  -0.03    -0.02  -0.01  -0.02 
   24    6     0.07  -0.04  -0.03     0.03   0.06  -0.04    -0.01  -0.02   0.01 
   25    6     0.03  -0.02  -0.02     0.03   0.01   0.09    -0.01  -0.00  -0.00 
   26    6    -0.11   0.11   0.05     0.15   0.08   0.13    -0.01  -0.02  -0.02 
   27    8     0.03  -0.05  -0.01    -0.05  -0.00  -0.00    -0.00  -0.00   0.01 
   28    6    -0.04   0.05   0.04     0.06   0.06   0.03    -0.01  -0.03  -0.03 
   29    6     0.17  -0.16  -0.04     0.12   0.12   0.11    -0.04  -0.01  -0.02 
   30    6    -0.11   0.21   0.05     0.10  -0.04   0.01    -0.01  -0.02   0.00 
   31    8     0.02  -0.04  -0.03    -0.08   0.02  -0.16     0.02   0.01   0.02 
   32    6     0.04  -0.05  -0.01     0.02  -0.06   0.05    -0.03   0.02   0.01 
   33    6    -0.02   0.03   0.02    -0.04   0.04  -0.02    -0.00   0.02  -0.01 
   34    1     0.03  -0.00   0.03     0.01  -0.02  -0.02     0.10  -0.15  -0.19 
   35    1    -0.02  -0.04  -0.06    -0.04  -0.02  -0.06    -0.22  -0.01  -0.14 
   36    1    -0.06   0.01   0.00    -0.19   0.02  -0.03    -0.17   0.22   0.22 
   37    1    -0.05   0.07   0.06    -0.18   0.21   0.16    -0.19   0.33   0.28 
   38    1    -0.01  -0.06  -0.00    -0.14  -0.19   0.15     0.10  -0.11  -0.09 
   39    1    -0.12   0.13   0.05    -0.15   0.06   0.12    -0.19   0.23   0.10 
   40    1     0.00   0.01  -0.01     0.00   0.01  -0.00    -0.01   0.07  -0.03 
   41    1     0.07   0.02  -0.00     0.01   0.00  -0.00     0.04   0.02  -0.00 
   42    1    -0.02  -0.03   0.03    -0.00  -0.00   0.00    -0.01  -0.01   0.01 
   43    1    -0.03  -0.04   0.03    -0.00  -0.01   0.00    -0.02  -0.02   0.02 
   44    1    -0.03  -0.02   0.01    -0.01  -0.00   0.00    -0.13   0.01   0.01 
   45    1    -0.02  -0.02  -0.02    -0.02   0.01   0.00    -0.05  -0.01  -0.10 
   46    1    -0.01  -0.01   0.01    -0.01  -0.04   0.02    -0.11  -0.21   0.10 
   47    1    -0.01  -0.01  -0.00     0.00   0.00  -0.03     0.03   0.02  -0.16 
   48    1     0.03  -0.00  -0.00     0.03  -0.01  -0.01     0.19  -0.03  -0.06 
   49    1    -0.04  -0.00  -0.01    -0.02  -0.02   0.01    -0.02  -0.14   0.11 
   50    1    -0.03  -0.02  -0.04    -0.09  -0.04  -0.17     0.03   0.02   0.05 
   51    1     0.02   0.05   0.02    -0.28  -0.22  -0.15     0.04   0.03   0.01 
   52    1    -0.08  -0.05  -0.00    -0.24  -0.22  -0.15     0.05   0.04   0.02 
   53    1    -0.04  -0.01   0.00     0.01   0.03  -0.06     0.01   0.01   0.01 
   54    1     0.04  -0.04  -0.02    -0.02   0.10  -0.29     0.00  -0.01   0.03 
   55    1     0.57  -0.59  -0.18     0.09   0.18   0.03    -0.06   0.02  -0.02 
                     70                     71                     72 
                      A                      A                      A 
 Frequencies --    858.2180               861.8742               865.8378 
 Red. masses --      2.0154                 1.9129                 2.2733 
 Frc consts  --      0.8746                 0.8372                 1.0041 
 IR Inten    --      0.0000                 0.0000                 0.0000 
  Atom  AN       X      Y      Z        X      Y      Z        X      Y      Z 
    1    6     0.04   0.01  -0.02     0.07  -0.06  -0.00    -0.04   0.03   0.00 
    2    6     0.01   0.01  -0.00     0.04  -0.01   0.05    -0.01   0.03  -0.02 
    3    6     0.02  -0.02  -0.00     0.07  -0.06  -0.02    -0.05   0.05   0.02 
    4    6    -0.00   0.01   0.01    -0.01   0.02  -0.00     0.02  -0.04   0.00 
    5    8     0.00  -0.03   0.01     0.00   0.01   0.00     0.00   0.01  -0.00 
    6    6    -0.00   0.00  -0.00     0.00   0.00  -0.00     0.00   0.00  -0.00 
    7    8    -0.02   0.01  -0.02    -0.00   0.01   0.00    -0.00   0.00  -0.00 
    8    8     0.02  -0.02   0.02    -0.00   0.01   0.01     0.00   0.00  -0.00 
    9    6     0.02   0.04   0.03     0.01  -0.03  -0.03    -0.00  -0.00   0.00 
   10    6    -0.01  -0.00  -0.01     0.01   0.00  -0.01    -0.00  -0.00   0.01 
   11    6     0.08   0.06   0.16    -0.00  -0.04  -0.07    -0.03  -0.03  -0.04 
   12    6     0.00  -0.04  -0.03    -0.00   0.03   0.04    -0.00  -0.00   0.00 
   13    6    -0.07   0.00  -0.10     0.00  -0.02   0.01     0.01   0.02   0.03 
   14    8     0.02   0.00   0.01     0.03   0.00   0.00    -0.03  -0.00  -0.01 
   15    6     0.01   0.00  -0.01     0.01   0.02  -0.02    -0.01  -0.01   0.02 
   16    8    -0.03  -0.02   0.01    -0.02   0.02  -0.07     0.02  -0.00   0.03 
   17    6    -0.05   0.02  -0.05    -0.04   0.00   0.05     0.05  -0.01  -0.00 
   18    6    -0.02   0.02   0.02    -0.03  -0.01  -0.05     0.01  -0.00   0.00 
   19    8     0.02  -0.04   0.02    -0.05  -0.02   0.02     0.00   0.01  -0.01 
   20    8    -0.00   0.01   0.00     0.01   0.01   0.02    -0.02   0.01  -0.01 
   21    6    -0.00   0.01   0.00     0.00   0.01   0.00    -0.02   0.01   0.00 
   22    8    -0.00   0.01  -0.00     0.00   0.01  -0.01    -0.01   0.00   0.01 
   23    6    -0.05   0.05   0.00    -0.06   0.05  -0.01    -0.11   0.12   0.06 
   24    6     0.03  -0.03  -0.01     0.03  -0.04  -0.00     0.08  -0.07  -0.03 
   25    6    -0.01   0.01   0.01    -0.02   0.01   0.00    -0.03   0.03   0.01 
   26    6     0.02  -0.02  -0.01     0.02  -0.03  -0.01     0.05  -0.04  -0.01 
   27    8    -0.01   0.00   0.00    -0.02  -0.00   0.01    -0.00   0.02  -0.01 
   28    6     0.04  -0.05  -0.02     0.03  -0.06  -0.03     0.12  -0.08  -0.02 
   29    6    -0.04   0.03   0.01    -0.05   0.03   0.01    -0.06   0.07   0.03 
   30    6     0.02  -0.03  -0.00     0.02  -0.03   0.01     0.03  -0.05  -0.02 
   31    8     0.01   0.01  -0.00     0.02   0.02  -0.00    -0.01   0.02  -0.00 
   32    6    -0.03   0.03   0.02    -0.04   0.04   0.02    -0.03   0.05   0.02 
   33    6     0.00  -0.00  -0.01     0.01   0.03  -0.01     0.01  -0.05  -0.02 
   34    1     0.14  -0.11   0.04     0.14  -0.09  -0.03    -0.09   0.08   0.10 
   35    1    -0.11  -0.02  -0.05     0.16  -0.09   0.01    -0.12   0.03  -0.04 
   36    1    -0.11   0.10   0.09    -0.32   0.28   0.24     0.22  -0.20  -0.18 
   37    1    -0.07   0.14   0.11    -0.19   0.40   0.32     0.14  -0.28  -0.23 
   38    1     0.01  -0.04  -0.01    -0.05   0.03   0.02     0.01  -0.02   0.02 
   39    1    -0.07   0.08   0.03    -0.14   0.15   0.05     0.10  -0.12  -0.02 
   40    1     0.00  -0.07   0.02     0.01   0.01   0.00    -0.00   0.03  -0.01 
   41    1     0.05   0.02  -0.00     0.00  -0.00  -0.00     0.01   0.00  -0.00 
   42    1    -0.01  -0.02   0.02    -0.00  -0.00  -0.00     0.00  -0.00   0.00 
   43    1    -0.02  -0.03   0.02     0.01   0.01  -0.00    -0.00  -0.00   0.00 
   44    1    -0.18  -0.09  -0.05     0.15   0.03   0.03     0.01   0.03   0.01 
   45    1     0.29  -0.38  -0.50    -0.12   0.20   0.30    -0.08   0.08   0.13 
   46    1    -0.16   0.23  -0.15     0.14   0.02   0.01    -0.00  -0.11   0.06 
   47    1    -0.02  -0.01   0.16    -0.05  -0.02   0.04     0.01   0.03  -0.11 
   48    1    -0.19   0.13  -0.13     0.02  -0.05   0.09     0.08  -0.04   0.02 
   49    1     0.03   0.03   0.02    -0.05   0.05  -0.08    -0.00  -0.03   0.02 
   50    1     0.00   0.01   0.01     0.02   0.01   0.03    -0.01   0.00  -0.01 
   51    1    -0.02  -0.04  -0.01    -0.01  -0.03  -0.01    -0.05  -0.10  -0.02 
   52    1     0.05   0.02   0.00     0.06   0.03   0.01     0.10   0.05   0.01 
   53    1     0.02  -0.01  -0.00     0.02  -0.01  -0.00     0.03  -0.04  -0.01 
   54    1    -0.01   0.01   0.00    -0.01   0.00   0.02    -0.02   0.01   0.01 
   55    1     0.13  -0.15  -0.06     0.13  -0.17  -0.09     0.43  -0.49  -0.15 
                     73                     74                     75 
                      A                      A                      A 
 Frequencies --    887.4593               909.7312               956.1607 
 Red. masses --      3.2102                 2.3276                 1.6063 
 Frc consts  --      1.4897                 1.1350                 0.8652 
 IR Inten    --      0.0000                 0.0000                 0.0000 
  Atom  AN       X      Y      Z        X      Y      Z        X      Y      Z 
    1    6    -0.03  -0.04   0.02     0.00   0.03  -0.01     0.06   0.00  -0.01 
    2    6    -0.01  -0.02  -0.00    -0.00   0.03  -0.03     0.03   0.08  -0.00 
    3    6     0.00  -0.00   0.00    -0.01   0.01   0.01     0.01   0.05   0.02 
    4    6    -0.00  -0.01  -0.00     0.01  -0.00   0.00     0.02   0.00  -0.05 
    5    8    -0.01  -0.07   0.01     0.00   0.02   0.00     0.00  -0.03   0.00 
    6    6    -0.04  -0.04   0.03     0.04   0.03  -0.02    -0.03  -0.02   0.01 
    7    8     0.08  -0.05   0.07    -0.06   0.03  -0.03     0.03  -0.00   0.01 
    8    8    -0.06   0.03  -0.06     0.05  -0.01   0.04    -0.02   0.00  -0.01 
    9    6    -0.05   0.03  -0.03     0.04  -0.06  -0.02    -0.00   0.02  -0.02 
   10    6     0.01   0.02  -0.02     0.03   0.00  -0.07    -0.02   0.02   0.02 
   11    6    -0.10   0.20  -0.03    -0.08  -0.03  -0.03    -0.00   0.02  -0.02 
   12    6     0.05   0.08  -0.07    -0.06   0.04   0.10     0.03   0.01  -0.02 
   13    6     0.13  -0.21   0.10    -0.07  -0.15  -0.07     0.03  -0.00   0.04 
   14    8    -0.01   0.01  -0.01    -0.06  -0.01  -0.00    -0.01  -0.00   0.00 
   15    6     0.01  -0.02   0.02    -0.02  -0.03   0.03    -0.00  -0.00   0.01 
   16    8     0.04   0.03  -0.03     0.07   0.00   0.01     0.01   0.00   0.01 
   17    6    -0.03   0.04   0.03     0.04   0.10   0.07    -0.01   0.01  -0.02 
   18    6     0.01  -0.02   0.01     0.00  -0.03  -0.02    -0.06   0.01  -0.04 
   19    8    -0.02   0.03  -0.02     0.04  -0.00   0.02    -0.05  -0.06   0.02 
   20    8    -0.00   0.00   0.00     0.00  -0.00  -0.00    -0.00  -0.00  -0.01 
   21    6    -0.00   0.00   0.00     0.00  -0.00   0.00    -0.01  -0.02   0.02 
   22    8    -0.00   0.00  -0.00     0.00   0.00  -0.00     0.01   0.01  -0.01 
   23    6    -0.02   0.02   0.00     0.01  -0.01  -0.00     0.02  -0.00  -0.01 
   24    6     0.01  -0.01  -0.00    -0.00   0.00   0.00     0.00   0.01   0.00 
   25    6    -0.00   0.00   0.00     0.00  -0.00   0.00     0.01   0.00   0.03 
   26    6     0.01  -0.00  -0.00    -0.00   0.00   0.00     0.01   0.01   0.01 
   27    8    -0.00   0.00   0.00     0.00   0.00  -0.00     0.02   0.01  -0.01 
   28    6     0.01  -0.01  -0.00    -0.00   0.00  -0.00    -0.02  -0.02   0.00 
   29    6    -0.01   0.01   0.00     0.00  -0.00  -0.00    -0.01  -0.01  -0.00 
   30    6     0.00  -0.01  -0.00    -0.00   0.00  -0.00    -0.02  -0.01  -0.03 
   31    8     0.00   0.00  -0.00    -0.00  -0.00   0.00    -0.02  -0.02   0.03 
   32    6    -0.01   0.01   0.01    -0.00  -0.00  -0.00    -0.03   0.01   0.01 
   33    6     0.00   0.00   0.00    -0.00  -0.01  -0.00    -0.00  -0.03   0.00 
   34    1    -0.17   0.14  -0.10     0.12  -0.11   0.08     0.50  -0.37   0.18 
   35    1     0.22  -0.03   0.04    -0.27   0.02  -0.10    -0.32  -0.14  -0.25 
   36    1    -0.02   0.01   0.01     0.08  -0.06  -0.05     0.24  -0.08  -0.03 
   37    1    -0.00   0.01   0.01     0.04  -0.07  -0.05     0.08  -0.10  -0.07 
   38    1    -0.03   0.05   0.02     0.01  -0.03  -0.00     0.01   0.11  -0.01 
   39    1     0.01  -0.03   0.01    -0.02   0.03  -0.00    -0.24   0.24   0.17 
   40    1     0.02  -0.11   0.03     0.02  -0.08   0.04     0.00   0.03  -0.02 
   41    1    -0.25  -0.11   0.04     0.14   0.06  -0.03    -0.07  -0.03   0.02 
   42    1     0.00   0.04  -0.06     0.00  -0.03   0.03    -0.01   0.00  -0.01 
   43    1    -0.00   0.05  -0.04     0.02  -0.02   0.02    -0.02   0.00  -0.01 
   44    1     0.06  -0.06   0.01     0.14   0.04  -0.03    -0.02   0.00   0.02 
   45    1     0.06  -0.10  -0.51    -0.14  -0.02   0.08    -0.01   0.02   0.01 
   46    1     0.15   0.17   0.01     0.03   0.45  -0.20     0.08  -0.07   0.05 
   47    1     0.13  -0.22   0.40    -0.16  -0.18   0.53     0.05   0.00  -0.06 
   48    1    -0.00   0.10   0.01     0.11   0.18   0.04     0.02  -0.03   0.00 
   49    1     0.01   0.07  -0.03     0.15   0.11  -0.06    -0.11   0.05  -0.06 
   50    1    -0.00  -0.00  -0.00     0.00   0.00   0.00    -0.01   0.00  -0.01 
   51    1    -0.01  -0.01  -0.00     0.00   0.00  -0.00    -0.06  -0.03  -0.05 
   52    1     0.01   0.01   0.00    -0.01  -0.00  -0.00    -0.06  -0.05  -0.06 
   53    1     0.00  -0.00  -0.00     0.00   0.01   0.00     0.06   0.07  -0.01 
   54    1    -0.00   0.00  -0.00     0.00   0.00  -0.00     0.01   0.03  -0.05 
   55    1     0.09  -0.11  -0.05    -0.04   0.06   0.03    -0.01   0.14   0.09 
                     76                     77                     78 
                      A                      A                      A 
 Frequencies --    964.9336               988.8896               993.5649 
 Red. masses --      2.0781                 3.4986                 1.6059 
 Frc consts  --      1.1400                 2.0157                 0.9340 
 IR Inten    --      0.0000                 0.0000                 0.0000 
  Atom  AN       X      Y      Z        X      Y      Z        X      Y      Z 
    1    6    -0.00  -0.01  -0.01    -0.03  -0.01   0.00    -0.01   0.05  -0.01 
    2    6    -0.05  -0.02   0.02    -0.03  -0.02  -0.03     0.05   0.02  -0.00 
    3    6     0.07   0.01   0.03     0.01   0.01  -0.03     0.02  -0.07   0.05 
    4    6    -0.07   0.02  -0.11    -0.01   0.01   0.00    -0.02   0.00  -0.01 
    5    8    -0.00   0.02  -0.00     0.03  -0.06   0.00     0.00  -0.02   0.00 
    6    6     0.02   0.02  -0.01    -0.15  -0.10   0.06    -0.03  -0.02   0.01 
    7    8    -0.02  -0.00  -0.01     0.14   0.03   0.02     0.03   0.01   0.00 
    8    8     0.01  -0.00   0.01    -0.05   0.00  -0.01    -0.01  -0.00  -0.00 
    9    6    -0.00  -0.02   0.01     0.05   0.07  -0.11     0.01   0.02  -0.02 
   10    6     0.02  -0.01  -0.01    -0.16   0.02   0.10    -0.01   0.01   0.01 
   11    6    -0.00  -0.00   0.01     0.15  -0.09  -0.05    -0.01  -0.00  -0.01 
   12    6    -0.02  -0.01   0.01     0.08   0.09   0.06     0.02   0.00  -0.00 
   13    6    -0.02   0.00  -0.01    -0.10  -0.02  -0.07     0.00  -0.01   0.02 
   14    8     0.00  -0.00   0.00    -0.01   0.01  -0.01    -0.01  -0.00  -0.00 
   15    6    -0.00   0.01  -0.01     0.02  -0.04   0.04    -0.01  -0.00   0.00 
   16    8    -0.01   0.00  -0.00     0.04   0.00   0.01    -0.00  -0.02   0.03 
   17    6     0.01  -0.01   0.01    -0.05   0.06  -0.05     0.04   0.02  -0.02 
   18    6     0.04  -0.01   0.03     0.03  -0.01   0.01    -0.04   0.01  -0.04 
   19    8     0.02   0.03  -0.02     0.07   0.02  -0.00    -0.01  -0.03   0.03 
   20    8    -0.01  -0.00  -0.02    -0.00  -0.00  -0.01     0.02   0.01   0.03 
   21    6    -0.04  -0.04   0.03    -0.00  -0.01   0.01    -0.01   0.00  -0.02
[truncated: 12,221,591 more chars]
