# Supplementary material for: Vicinal Bis(methylene) Heterocyclic Diene in Natural Product Synthesis: A Convergent Biomimetic Total Synthesis of Prunolactone A
Source: Org Lett. 2024 Dec 7;26(50):11080–4. doi: 10.1021/acs.orglett.4c04378 (PMC11667730; doi:10.1021/acs.orglett.4c04378)
Supplement: Supplementary file 2 — ol4c04378_si_002.zip [file ol4c04378_si_002.zip › ol4c04378_SI/SI_export.xyz]

55
prunolakton_A_TS 0 1 firstHF=-1641.48055112 jobtype="Freq" route="#N\u0020Geom=AllCheck\u0020Guess=TCheck\u0020SCRF=Check\u0020GenChk\u0020RwB97XD/6-31+G(d,p)\u0020Freq" Version="ES64L-G16RevC.01" HF=-1641.4805511 RMSD=6.879e-09 RMSF=6.631e-07 ZeroPoint=0.4283978 Thermal=0.4579595 ETot=-1641.0225916 HTot=-1641.0216474 GTot=-1641.113987 Dipole=[0.700947,1.6018176,-0.1772026] PG="C01\u0020[X(C23H22O10)]" NImag=1 e_homo_a=-0.27455 e_lumo_a=-0.04166 grad=[4.5e-07,-5e-08,2e-07,6e-08,2.3e-07,3.8e-07,2.1e-07,-1.8e-07,-8.3e-07,-3.5e-07,-1e-07,-1.1e-07,5.3e-07,1.9e-07,1.4e-07,9.1e-07,1.9e-07,-7e-08,7.5e-07,3.9e-07,-2e-07,0.0,1e-07,1.5e-07,9.9e-07,1.9e-07,2e-08,7.9e-07,2.6e-07,-2e-08,1.02e-06,2e-07,-1.3e-07,1.62e-06,4.5e-07,-2.7e-07,1.22e-06,3.2e-07,-2.8e-07,8.9e-07,2.2e-07,-2.1e-07,8.4e-07,3e-07,-1.6e-07,9.9e-07,3.1e-07,-1.4e-07,9.9e-07,2.7e-07,-9e-08,4.6e-07,6e-08,-1.3e-07,2.4e-07,1.7e-07,2.9e-07,-1.2e-06,-3e-07,1.4e-07,-1.12e-06,-1.5e-06,1.24e-06,-1.21e-06,-5e-07,8.8e-07,-8.3e-07,-4.9e-07,6.9e-07,-1.97e-06,-5.6e-07,5e-07,-2.24e-06,-8.6e-07,-8.1e-07,-7.6e-07,-1.01e-06,-2.2e-07,-3.5e-07,-2e-07,-8.1e-07,-6.9e-07,-3.4e-07,-7.7e-07,-3.2e-07,-2.2e-07,-5.5e-07,-9.9e-07,-3.8e-07,2e-08,-5.5e-07,-4e-08,0.0,-6.1e-07,-3.6e-07,-2.4e-07,-1.3e-07,-2e-08,-4.5e-07,-5e-08,1.7e-07,6.4e-07,1.8e-07,8e-08,3e-07,3.7e-07,-8e-08,-9.8e-07,1.7e-07,-9e-08,-7.2e-07,-1.1e-07,6e-08,-1.1e-07,-5.6e-07,-2.2e-07,2.1e-07,4.3e-07,2.5e-07,5.6e-07,-1.4e-07,0.0,1.5e-07,6.8e-07,3e-07,2.6e-07,1.03e-06,2.8e-07,-2.2e-07,4.7e-07,8e-08,-1.6e-07,1.35e-06,3e-07,-3.6e-07,1.8e-06,4.9e-07,-3.3e-07,1.17e-06,2.3e-07,-6.1e-07,1.06e-06,4e-07,3.4e-07,4.7e-07,1.4e-07,-3.4e-07,-9.1e-07,-3.1e-07,3.3e-07,-1.62e-06,0.0,1.07e-06,-1.52e-06,6.1e-07,1.23e-06,-1.45e-06,1.8e-07,2.8e-07,-1.64e-06,5.2e-07,6.4e-07,-8.4e-07,-1.5e-07,-3e-07] CorrEnthalpy=0.458904 CorrGibbs=0.366564 ZeroPointC=0.428398 dipole_deriv=[0.5355755,-0.4578414,-0.9377147,-0.4696293,1.0180873,0.5740826,0.4697827,-0.1986625,-2.3323031,-0.0301075,0.0156945,-0.0406295,0.1424887,-0.2379162,-0.2858429,0.0417402,-0.1626793,0.1297874,-0.3883086,0.1343193,0.1062565,0.0475239,-0.112437,0.1870624,-0.1720738,0.0657881,-0.400151,0.0596099,-0.0305191,-0.2372421,-0.0276585,0.0470182,0.1633051,-0.2275542,0.0977277,0.2316064,0.1517372,0.043594,-0.1629435,0.0104505,-0.0243849,-0.0990091,-0.079608,0.0358155,0.0181627,0.4142918,-0.2492434,0.026314,-0.1869275,0.9505565,-0.0928213,0.056716,-0.2084899,0.3552705,-0.4877811,0.1519598,-0.1700208,0.2838973,-2.1126764,-0.1790203,-0.1512714,-0.3190748,-0.698516,-0.7754567,-0.0067244,-0.5228515,0.1595082,-0.8873046,0.0942403,-0.4844601,-0.1758664,-1.3210975,0.9109578,-0.0896254,0.7731659,-0.4506739,2.2353388,-0.1270288,0.7013964,0.4370305,1.7006895,-0.2634564,0.2384583,-0.0670125,0.245365,-0.0909216,0.4331982,-0.1803181,0.4183675,-0.2240786,-0.0196683,-0.1572746,0.1660576,-0.0351613,-0.0446281,0.0289472,0.2149203,-0.1930677,0.0083669,-0.5008808,-0.1279155,0.0035712,-0.0903759,-0.6028814,-0.0419754,-0.0476703,-0.1073684,-1.412374,0.329861,0.1110899,-0.0479802,0.0342509,0.3883391,0.0665501,0.0193535,0.0593998,1.3097552,-0.6595345,0.5726649,-0.9557095,0.3565967,-1.4244241,1.097031,-0.1672574,0.418593,-1.733058,0.5018162,-0.5062809,1.6593417,-0.7681382,2.4256472,-0.0408119,-0.1234,0.3261069,3.8567889,-0.4680684,0.30168,-0.1395305,0.674631,-2.01716,-0.8459015,0.1292628,-0.4994263,-1.2032349,0.5476922,-0.3882121,-0.2682465,-0.3283476,0.7917644,0.0401414,0.0413731,-0.2938071,0.0380249,0.2319879,0.1133264,0.1030647,-0.1806378,0.9189782,0.6679832,-0.1417156,0.3156617,0.6051953,-0.8114946,0.3041839,0.4767455,0.7385342,-1.6507795,-1.6102529,-0.2619735,0.0687479,0.0738068,-0.7298371,-0.1384758,-0.762425,-0.0321701,-0.1362075,-0.0531888,-0.4427855,-0.1806646,-1.0338297,-1.1248575,-0.7569457,-0.6367753,-0.7620155,-1.1653687,-0.7017511,-0.4777934,-0.5784573,-0.8984132,1.0914719,0.7154886,1.0119438,0.6222656,1.4020973,0.2508936,0.7677357,0.3651447,1.1469035,0.12202,-0.0068654,-0.0044108,0.0613105,0.0455341,0.1358637,-0.0492332,0.0267925,0.0835999,-0.1602231,-0.4712066,0.2294874,-0.343,-0.9275301,0.0515741,0.1334994,-0.2600463,0.0520525,-0.5449986,-0.1761774,-0.0703798,-0.1215249,-1.8102249,0.5333957,-0.0835704,0.2675734,-0.6800208,0.4636687,0.5892171,-0.0599455,0.1011876,1.8728438,-0.7531375,0.2755953,0.0752077,0.3321907,-0.7272993,0.3030785,-0.7632911,0.1690763,-1.2485449,0.9562937,-0.5473852,0.7274272,-1.4690127,-0.7960211,-0.3036041,-0.1589976,-0.5102691,-2.1782338,0.4964936,-0.15002,0.254463,-0.8765663,1.5248729,0.3894326,0.9804462,0.7629858,2.7814061,-0.5719198,0.9036658,-0.3992398,1.8108051,-0.712097,-0.4477616,-0.4213951,-0.5977327,-1.0144725,-0.1582562,-0.4598915,-0.2006759,-0.5723953,0.3709557,0.0644271,0.6862169,0.4524805,0.6237589,0.130706,0.1964376,-0.1242179,0.9429515,-0.0831283,0.112248,0.2371029,-0.1974441,-0.1832913,0.4025626,0.2038712,-0.0110987,-0.7508781,0.2859635,0.014644,0.0731119,0.0678757,0.9653575,-0.8194703,0.2982326,-0.3394479,0.7883946,0.0338387,-0.0370484,-0.0315285,-0.0081232,0.0660387,0.0634199,-0.0633746,0.0339431,0.1060723,0.1023671,-0.0440936,-0.0716363,-0.0092758,0.0582086,0.0368298,-0.0259469,0.0797022,0.1618031,0.1156241,-0.0584137,-0.0378246,-0.066375,0.0298942,-0.0507264,-0.0438949,0.0007288,0.1145409,0.1563691,-0.0497043,-0.020066,0.0005856,-0.0123462,0.0176896,-0.0376072,0.0027645,0.1090786,-0.0036605,0.0819333,-0.0558687,0.0111272,0.0709185,-0.0400903,-0.0622296,-0.0075537,0.0309255,0.0841011,-0.0297818,-0.0608896,-0.0291402,0.0362452,-0.061179,-0.0637586,-0.1330791,0.1210303,-0.055604,-0.0214001,0.0008963,-0.0823103,0.0218127,-0.0587252,0.0300733,0.0002346,0.0691288,0.0804097,0.0018561,0.060439,-0.00822,0.0658808,-0.0033366,-0.000963,0.0217942,-0.0666847,-0.1132303,0.0655402,-0.0059165,-0.0514553,-0.0171855,0.0155288,-0.0091751,0.0625339,0.0890151,0.0850899,-0.0312028,-0.0517944,0.0104784,-0.0636309,-0.044563,-0.0380271,-0.1125257,0.0083082,0.0292244,0.0253129,0.0899213,0.043289,-0.0122965,-0.0040822,0.057918,0.1141886,-0.0535384,0.1400369,0.0227383,-0.0539511,0.0084236,0.010665,-0.0635518,-0.024666,-0.0639963,0.1076062,0.3218924,0.1001496,0.0483632,0.0997172,0.3156054,0.0497493,0.0277336,0.0263005,0.4204793,-0.1232358,-0.0032026,0.0384506,0.0629164,0.0154027,0.0715016,-0.0221837,0.0402896,-0.1105829,-0.1143619,0.0531651,0.0800891,-0.0137213,-0.0362503,0.0082023,0.0174242,0.0337635,0.0596899,-0.0501292,-0.0817185,-0.0446272,0.0400179,-0.0128915,-0.0689846,0.0186183,-0.0073378,-0.0056593,0.1308042,-0.0342313,-0.0628524,-0.0508325,-0.0897813,0.010205,-0.0421584,0.0602349,0.1431595,0.4026373,0.1004498,-0.0046113,0.1001568,0.4122746,0.14023,-0.0334811,0.1113817,0.3600746,0.0040843,-0.0379719,-0.105993,-0.1072,0.019427,-0.0760297,-0.0631642,-0.0040212,0.0279557,-0.0210047,-0.0204224,0.0535309,-0.0009387,0.0716391,0.110812,-0.0013963,0.0983637,-0.1384992,-0.0085559,0.117097,-0.0774179,0.1403728,-0.0286748,0.0091347,0.0176054,-0.0472852,-0.0256105,0.5440394,0.0201155,0.2079623,0.0817855,0.4817048,0.0080293,0.1570528,-0.0179811,0.593284] energy=-1641.4805511 fn="/home/andris/remote/doloresRoot/andris/Pour/gaussian/step2/prunolakton_A_TS_9603e5a6ae52a79d.step1.92_s.gjf.log"
C     0.13943166240000   2.14770182850000  -1.34003774550000
C     0.37807535950000   3.34047261110000  -0.68855963820000
C    -2.49900009760000   1.52482464700000  -0.44052203850000
C    -0.90148977800000   3.51417946030000   0.89202211810000
C     1.17966642840000  -1.28465560450000  -0.76842679290000
C     1.98877145030000  -6.09264094060000  -1.06463873880000
O     1.42280862510000  -4.89558932960000  -1.61435519230000
O     2.22434937410000  -3.73734522810000   0.13593992370000
C     1.61371484330000  -3.77557825470000  -0.91617101700000
C     1.01454641910000  -2.56554572230000  -1.54734495130000
C     0.40637058470000  -2.62931170950000  -2.73740505660000
O     0.05325096980000  -1.53863906550000  -4.80329946690000
C    -0.21798352010000  -1.44381617290000  -3.41797298680000
O    -1.16388146440000   3.02459779870000  -3.11802083440000
C    -0.56978144440000   2.08101626730000  -2.63098319460000
O    -0.51632578050000   0.91879376800000  -3.31531127810000
C     0.31182941570000  -0.14591644100000  -2.82138223190000
C     0.26081982160000  -0.20589842910000  -1.31104437890000
O     0.67438240360000   1.04370521500000  -0.76891178770000
C     0.69323047430000   2.56032153710000   3.21640089800000
O     2.37212597840000   2.80526819370000   4.90311948980000
C     1.49688175950000   2.02254068520000   4.22926268750000
C     2.29742817240000   0.09176763200000   5.68627281470000
C     1.44050135320000   0.67491936690000   4.59829067910000
O     0.47719270380000  -1.42647744730000   4.26776364850000
C     0.53419509440000  -0.13619032410000   3.91030791800000
O    -1.95008291420000  -0.00629556560000   1.18675295840000
O    -1.34085194430000  -1.69548401550000   2.43994069190000
C    -1.19622964550000  -0.50010989840000   2.18590228940000
C    -0.28617112610000   0.38319147110000   2.87840255050000
C    -0.19991175480000   1.74962854380000   2.52726318590000
C    -1.04008628510000   2.24229778390000   1.43662075270000
C    -1.86779784080000   1.30541812640000   0.73854843000000
H     1.24492561250000   3.36323064570000  -0.03603866260000
H     0.13454249260000   4.25444880590000  -1.21683722040000
H    -3.03531782770000   0.71418385880000  -0.92011709060000
H    -2.60493962970000   2.51408336220000  -0.85890810410000
H    -1.71080297470000   3.92324459950000   0.30004881040000
H    -0.34153813770000   4.26742485530000   1.43345411380000
H     2.21969689280000  -0.94418544700000  -0.83053308230000
H     0.96948267690000  -1.45677540370000   0.29052595550000
H     3.07254626590000  -5.99438904210000  -0.97959373740000
H     1.73080857210000  -6.88304809560000  -1.76639575500000
H     1.55931792170000  -6.29728065580000  -0.08227547820000
H     0.32447866310000  -3.57335650990000  -3.26572459920000
H    -0.49243178360000  -0.89506222620000  -5.26831803670000
H    -1.30514915580000  -1.47722814720000  -3.24776829390000
H     1.33828884690000   0.02668564110000  -3.16642667080000
H    -0.77648060150000  -0.38846779470000  -0.99878638070000
H     0.77987754720000   3.61681473510000   2.98975700650000
H     2.33714822220000   3.71133626480000   4.57795563900000
H     2.97347573040000   0.84195434790000   6.09550887790000
H     1.67852079220000  -0.29979375380000   6.49986847190000
H     2.89210170060000  -0.74340134680000   5.30383195520000
H    -0.19665956340000  -1.86370730730000   3.69960263840000
55
prunolakton_A_TS 0 1 firstHF=-1641.87517386 jobtype="SP" route="#\u0020wb97xd/6-311+g(2d,p)\u0020Geom=AllCheck\u0020Guess=Read\u0020scrf=(cpcm,solvent=TetraHydroFuran)" Version="ES64L-G16RevC.01" State="1-A" HF=-1641.8751739 RMSD=2.962e-09 Dipole=[0.7315774,1.545581,-0.163566] PG="C01\u0020[X(C23H22O10)]" e_homo_a=-0.27426 e_lumo_a=-0.04194 energy=-1641.8751739 fn="/home/andris/remote/doloresRoot/andris/Pour/gaussian/step2/prunolakton_A_TS_9603e5a6ae52a79d.step1.92_s.gjf.log"
C     0.13943166240000   2.14770182850000  -1.34003774550000
C     0.37807535950000   3.34047261110000  -0.68855963820000
C    -2.49900009760000   1.52482464700000  -0.44052203850000
C    -0.90148977800000   3.51417946030000   0.89202211810000
C     1.17966642840000  -1.28465560450000  -0.76842679290000
C     1.98877145030000  -6.09264094060000  -1.06463873880000
O     1.42280862510000  -4.89558932960000  -1.61435519230000
O     2.22434937410000  -3.73734522810000   0.13593992370000
C     1.61371484330000  -3.77557825470000  -0.91617101700000
C     1.01454641910000  -2.56554572230000  -1.54734495130000
C     0.40637058470000  -2.62931170950000  -2.73740505660000
O     0.05325096980000  -1.53863906550000  -4.80329946690000
C    -0.21798352010000  -1.44381617290000  -3.41797298680000
O    -1.16388146440000   3.02459779870000  -3.11802083440000
C    -0.56978144440000   2.08101626730000  -2.63098319460000
O    -0.51632578050000   0.91879376800000  -3.31531127810000
C     0.31182941570000  -0.14591644100000  -2.82138223190000
C     0.26081982160000  -0.20589842910000  -1.31104437890000
O     0.67438240360000   1.04370521500000  -0.76891178770000
C     0.69323047430000   2.56032153710000   3.21640089800000
O     2.37212597840000   2.80526819370000   4.90311948980000
C     1.49688175950000   2.02254068520000   4.22926268750000
C     2.29742817240000   0.09176763200000   5.68627281470000
C     1.44050135320000   0.67491936690000   4.59829067910000
O     0.47719270380000  -1.42647744730000   4.26776364850000
C     0.53419509440000  -0.13619032410000   3.91030791800000
O    -1.95008291420000  -0.00629556560000   1.18675295840000
O    -1.34085194430000  -1.69548401550000   2.43994069190000
C    -1.19622964550000  -0.50010989840000   2.18590228940000
C    -0.28617112610000   0.38319147110000   2.87840255050000
C    -0.19991175480000   1.74962854380000   2.52726318590000
C    -1.04008628510000   2.24229778390000   1.43662075270000
C    -1.86779784080000   1.30541812640000   0.73854843000000
H     1.24492561250000   3.36323064570000  -0.03603866260000
H     0.13454249260000   4.25444880590000  -1.21683722040000
H    -3.03531782770000   0.71418385880000  -0.92011709060000
H    -2.60493962970000   2.51408336220000  -0.85890810410000
H    -1.71080297470000   3.92324459950000   0.30004881040000
H    -0.34153813770000   4.26742485530000   1.43345411380000
H     2.21969689280000  -0.94418544700000  -0.83053308230000
H     0.96948267690000  -1.45677540370000   0.29052595550000
H     3.07254626590000  -5.99438904210000  -0.97959373740000
H     1.73080857210000  -6.88304809560000  -1.76639575500000
H     1.55931792170000  -6.29728065580000  -0.08227547820000
H     0.32447866310000  -3.57335650990000  -3.26572459920000
H    -0.49243178360000  -0.89506222620000  -5.26831803670000
H    -1.30514915580000  -1.47722814720000  -3.24776829390000
H     1.33828884690000   0.02668564110000  -3.16642667080000
H    -0.77648060150000  -0.38846779470000  -0.99878638070000
H     0.77987754720000   3.61681473510000   2.98975700650000
H     2.33714822220000   3.71133626480000   4.57795563900000
H     2.97347573040000   0.84195434790000   6.09550887790000
H     1.67852079220000  -0.29979375380000   6.49986847190000
H     2.89210170060000  -0.74340134680000   5.30383195520000
H    -0.19665956340000  -1.86370730730000   3.69960263840000
55
prunolakton_A_TS 0 1 firstHF=-1641.89055698 jobtype="SP" route="#\u0020wb97xd/6-311+g(2d,p)\u0020Geom=AllCheck\u0020Guess=Read\u0020scrf=(smd,solvent=TetraHydroFuran)" Version="ES64L-G16RevC.01" State="1-A" HF=-1641.890557 RMSD=3.658e-09 Dipole=[0.7325119,1.5672806,-0.23557] PG="C01\u0020[X(C23H22O10)]" e_homo_a=-0.26588 e_lumo_a=-0.03333 energy=-1641.890557 fn="/home/andris/remote/doloresRoot/andris/Pour/gaussian/step2/prunolakton_A_TS_9603e5a6ae52a79d.step1.92_s.gjf.log"
C     0.13943166240000   2.14770182850000  -1.34003774550000
C     0.37807535950000   3.34047261110000  -0.68855963820000
C    -2.49900009760000   1.52482464700000  -0.44052203850000
C    -0.90148977800000   3.51417946030000   0.89202211810000
C     1.17966642840000  -1.28465560450000  -0.76842679290000
C     1.98877145030000  -6.09264094060000  -1.06463873880000
O     1.42280862510000  -4.89558932960000  -1.61435519230000
O     2.22434937410000  -3.73734522810000   0.13593992370000
C     1.61371484330000  -3.77557825470000  -0.91617101700000
C     1.01454641910000  -2.56554572230000  -1.54734495130000
C     0.40637058470000  -2.62931170950000  -2.73740505660000
O     0.05325096980000  -1.53863906550000  -4.80329946690000
C    -0.21798352010000  -1.44381617290000  -3.41797298680000
O    -1.16388146440000   3.02459779870000  -3.11802083440000
C    -0.56978144440000   2.08101626730000  -2.63098319460000
O    -0.51632578050000   0.91879376800000  -3.31531127810000
C     0.31182941570000  -0.14591644100000  -2.82138223190000
C     0.26081982160000  -0.20589842910000  -1.31104437890000
O     0.67438240360000   1.04370521500000  -0.76891178770000
C     0.69323047430000   2.56032153710000   3.21640089800000
O     2.37212597840000   2.80526819370000   4.90311948980000
C     1.49688175950000   2.02254068520000   4.22926268750000
C     2.29742817240000   0.09176763200000   5.68627281470000
C     1.44050135320000   0.67491936690000   4.59829067910000
O     0.47719270380000  -1.42647744730000   4.26776364850000
C     0.53419509440000  -0.13619032410000   3.91030791800000
O    -1.95008291420000  -0.00629556560000   1.18675295840000
O    -1.34085194430000  -1.69548401550000   2.43994069190000
C    -1.19622964550000  -0.50010989840000   2.18590228940000
C    -0.28617112610000   0.38319147110000   2.87840255050000
C    -0.19991175480000   1.74962854380000   2.52726318590000
C    -1.04008628510000   2.24229778390000   1.43662075270000
C    -1.86779784080000   1.30541812640000   0.73854843000000
H     1.24492561250000   3.36323064570000  -0.03603866260000
H     0.13454249260000   4.25444880590000  -1.21683722040000
H    -3.03531782770000   0.71418385880000  -0.92011709060000
H    -2.60493962970000   2.51408336220000  -0.85890810410000
H    -1.71080297470000   3.92324459950000   0.30004881040000
H    -0.34153813770000   4.26742485530000   1.43345411380000
H     2.21969689280000  -0.94418544700000  -0.83053308230000
H     0.96948267690000  -1.45677540370000   0.29052595550000
H     3.07254626590000  -5.99438904210000  -0.97959373740000
H     1.73080857210000  -6.88304809560000  -1.76639575500000
H     1.55931792170000  -6.29728065580000  -0.08227547820000
H     0.32447866310000  -3.57335650990000  -3.26572459920000
H    -0.49243178360000  -0.89506222620000  -5.26831803670000
H    -1.30514915580000  -1.47722814720000  -3.24776829390000
H     1.33828884690000   0.02668564110000  -3.16642667080000
H    -0.77648060150000  -0.38846779470000  -0.99878638070000
H     0.77987754720000   3.61681473510000   2.98975700650000
H     2.33714822220000   3.71133626480000   4.57795563900000
H     2.97347573040000   0.84195434790000   6.09550887790000
H     1.67852079220000  -0.29979375380000   6.49986847190000
H     2.89210170060000  -0.74340134680000   5.30383195520000
H    -0.19665956340000  -1.86370730730000   3.69960263840000
55
prunolakton_A_TS 0 1 firstHF=-1642.53800723 jobtype="SP" route="#\u0020B3LYP/6-311+g(2d,p)\u0020EmpiricalDispersion=GD3BJ\u0020Geom=AllCheck\u0020Guess=Read\u0020scrf=(cpcm,solvent=TetraHydroFuran)" Version="ES64L-G16RevC.01" State="1-A" HF=-1642.5380072 RMSD=1.802e-09 Dipole=[0.7709667,1.5163028,0.0056476] PG="C01\u0020[X(C23H22O10)]" e_homo_a=-0.21084 e_lumo_a=-0.10279 energy=-1642.5380072 fn="/home/andris/remote/doloresRoot/andris/Pour/gaussian/step2/prunolakton_A_TS_9603e5a6ae52a79d.step1.92_s.gjf.log"
C     0.13943166240000   2.14770182850000  -1.34003774550000
C     0.37807535950000   3.34047261110000  -0.68855963820000
C    -2.49900009760000   1.52482464700000  -0.44052203850000
C    -0.90148977800000   3.51417946030000   0.89202211810000
C     1.17966642840000  -1.28465560450000  -0.76842679290000
C     1.98877145030000  -6.09264094060000  -1.06463873880000
O     1.42280862510000  -4.89558932960000  -1.61435519230000
O     2.22434937410000  -3.73734522810000   0.13593992370000
C     1.61371484330000  -3.77557825470000  -0.91617101700000
C     1.01454641910000  -2.56554572230000  -1.54734495130000
C     0.40637058470000  -2.62931170950000  -2.73740505660000
O     0.05325096980000  -1.53863906550000  -4.80329946690000
C    -0.21798352010000  -1.44381617290000  -3.41797298680000
O    -1.16388146440000   3.02459779870000  -3.11802083440000
C    -0.56978144440000   2.08101626730000  -2.63098319460000
O    -0.51632578050000   0.91879376800000  -3.31531127810000
C     0.31182941570000  -0.14591644100000  -2.82138223190000
C     0.26081982160000  -0.20589842910000  -1.31104437890000
O     0.67438240360000   1.04370521500000  -0.76891178770000
C     0.69323047430000   2.56032153710000   3.21640089800000
O     2.37212597840000   2.80526819370000   4.90311948980000
C     1.49688175950000   2.02254068520000   4.22926268750000
C     2.29742817240000   0.09176763200000   5.68627281470000
C     1.44050135320000   0.67491936690000   4.59829067910000
O     0.47719270380000  -1.42647744730000   4.26776364850000
C     0.53419509440000  -0.13619032410000   3.91030791800000
O    -1.95008291420000  -0.00629556560000   1.18675295840000
O    -1.34085194430000  -1.69548401550000   2.43994069190000
C    -1.19622964550000  -0.50010989840000   2.18590228940000
C    -0.28617112610000   0.38319147110000   2.87840255050000
C    -0.19991175480000   1.74962854380000   2.52726318590000
C    -1.04008628510000   2.24229778390000   1.43662075270000
C    -1.86779784080000   1.30541812640000   0.73854843000000
H     1.24492561250000   3.36323064570000  -0.03603866260000
H     0.13454249260000   4.25444880590000  -1.21683722040000
H    -3.03531782770000   0.71418385880000  -0.92011709060000
H    -2.60493962970000   2.51408336220000  -0.85890810410000
H    -1.71080297470000   3.92324459950000   0.30004881040000
H    -0.34153813770000   4.26742485530000   1.43345411380000
H     2.21969689280000  -0.94418544700000  -0.83053308230000
H     0.96948267690000  -1.45677540370000   0.29052595550000
H     3.07254626590000  -5.99438904210000  -0.97959373740000
H     1.73080857210000  -6.88304809560000  -1.76639575500000
H     1.55931792170000  -6.29728065580000  -0.08227547820000
H     0.32447866310000  -3.57335650990000  -3.26572459920000
H    -0.49243178360000  -0.89506222620000  -5.26831803670000
H    -1.30514915580000  -1.47722814720000  -3.24776829390000
H     1.33828884690000   0.02668564110000  -3.16642667080000
H    -0.77648060150000  -0.38846779470000  -0.99878638070000
H     0.77987754720000   3.61681473510000   2.98975700650000
H     2.33714822220000   3.71133626480000   4.57795563900000
H     2.97347573040000   0.84195434790000   6.09550887790000
H     1.67852079220000  -0.29979375380000   6.49986847190000
H     2.89210170060000  -0.74340134680000   5.30383195520000
H    -0.19665956340000  -1.86370730730000   3.69960263840000
55
prunolakton_C 0 1 firstHF=-1641.5822775 jobtype="Freq" route="#N\u0020Geom=AllCheck\u0020Guess=TCheck\u0020SCRF=Check\u0020GenChk\u0020RwB97XD/6-31+G(d,p)\u0020Freq" Version="ES64L-G16RevC.01" HF=-1641.5822775 RMSD=6.475e-09 RMSF=2.444e-05 ZeroPoint=0.4341441 Thermal=0.4629377 ETot=-1641.1193398 HTot=-1641.1183956 GTot=-1641.2091391 Dipole=[2.7196922,3.504968,0.0544908] PG="C01\u0020[X(C23H22O10)]" NImag=0 e_homo_a=-0.29618 e_lumo_a=0.00575 grad=[3.85e-06,-1.951e-05,-5.55e-06,-1.459e-05,2.446e-05,-2.256e-05,5.02e-06,4.244e-05,-1.712e-05,3.047e-05,8.36e-06,3.489e-05,4.99e-06,3.577e-05,-2.105e-05,1.548e-05,-2.73e-06,4.091e-05,2.478e-05,3.24e-06,2.417e-05,7.491e-05,-2.048e-05,-3.08e-05,-3.056e-05,1.577e-05,-3.16e-06,-2.669e-05,8.21e-06,1.51e-05,-4.697e-05,-1.093e-05,1.979e-05,7.032e-05,7.9e-06,-1.809e-05,3.369e-05,4.953e-05,4.37e-05,-4.18e-06,-1.158e-05,8.3e-07,8.46e-06,5.048e-05,-9.52e-06,6.87e-06,-2.468e-05,3.118e-05,-2.049e-05,-7.97e-06,3.876e-05,4.34e-06,-9.57e-06,-1.343e-05,3.88e-05,-9.6e-07,-2.06e-06,-4.021e-05,-2.66e-05,8.5e-06,1.235e-05,2.845e-05,-2.01e-05,-1.885e-05,-1.732e-05,-2.119e-05,2.948e-05,-1.446e-05,2.48e-06,5.635e-05,3.232e-05,3.084e-05,1.349e-05,-5.47e-06,-2.11e-06,-3.325e-05,2.91e-06,-1.105e-05,4.2e-06,9.84e-06,-5.079e-05,2.346e-05,-8.48e-06,4.931e-05,-5.772e-05,2.353e-05,-1.905e-05,1.34e-06,-3.214e-05,4.8e-05,-2.991e-05,1.443e-05,7.13e-06,2.573e-05,-3.711e-05,-1.959e-05,3.612e-05,2.249e-05,6.94e-06,1.856e-05,5.96e-06,5.3e-07,1.42e-05,-2.355e-05,1.597e-05,-2.802e-05,-3.231e-05,-1.05e-05,-4.33e-06,5.57e-06,-1.68e-06,-1.267e-05,-1.397e-05,-3.91e-06,-2.542e-05,7.88e-06,-1.058e-05,-3.65e-06,-6.62e-06,-5.84e-06,-2.331e-05,-4.396e-05,4.39e-06,-3.8e-07,-1.137e-05,-4.41e-06,-1.098e-05,-5.15e-06,-8.31e-06,-7.85e-06,8.4e-07,-2.725e-05,6.4e-06,6.25e-06,1.05e-06,-4.39e-05,-9.08e-06,-3.88e-06,-4.937e-05,-4.473e-05,-3.486e-05,6.07e-06,2.261e-05,-8.45e-06,1.094e-05,-7.82e-06,8.76e-06,1.26e-05,2.541e-05,-5.8e-06,-1.824e-05,-2.474e-05,1.124e-05,-3.72e-06,-6.7e-06,-3.126e-05,-3.199e-05,4.965e-05,-2.718e-05,-7.85e-06,-2.612e-05,1.28e-05,1.86e-06,1.77e-06,1.39e-05] CorrEnthalpy=0.463882 CorrGibbs=0.373138 ZeroPointC=0.434144 dipole_deriv=[0.1624024,-0.0892113,0.2713058,0.1652193,0.5198603,-0.4371968,0.1276124,-0.3714806,0.7252929,0.038291,0.0596045,-0.0085832,-0.0573014,0.0350546,-0.0229536,-0.0674229,0.0512032,0.0256172,-0.0033334,-0.049407,0.0482439,0.1683151,-0.0495068,-0.1138433,0.0178031,0.0480329,0.1147732,0.1423658,0.0235325,0.0010395,0.0519656,0.1322099,-0.0773856,0.0860467,-0.0785082,0.1268986,-0.0103115,0.0695804,0.0452144,-0.0393532,0.0531927,0.1433004,0.0636186,0.0876619,0.113381,0.3422596,-0.1431469,0.111532,-0.0489709,0.8171436,-0.3448872,0.0374108,-0.306817,0.5661138,-0.826817,-0.248124,0.3784552,-0.0744439,-1.3596295,0.8080106,0.2544946,0.8675812,-1.1153542,-1.513107,0.2107085,0.2702373,0.4513206,-0.8509153,0.1107353,0.0810702,0.2180845,-0.659585,2.0202844,-0.0595422,-0.5958412,-0.5934022,1.6844587,-0.7112232,-0.2006919,-0.931294,1.1945972,-0.1657268,0.3895698,-0.2975339,0.4360117,-0.4088986,0.0284585,-0.2501257,0.0172292,-0.055056,0.1298113,-0.2795258,0.1227518,-0.0631533,-0.0258114,-0.142835,-0.0253251,-0.0451423,-0.1323758,-0.9749378,0.1102583,0.3458319,0.2378371,-0.7794026,-0.2391753,0.366201,-0.2027493,-0.7129418,0.7513484,-0.1649341,-0.3379994,-0.2840297,0.5937031,0.2777243,-0.3829357,0.3065076,0.6056671,-0.9609981,0.5657538,-0.1572463,0.3826969,-1.277933,0.5431143,-0.0670794,0.5010302,-0.941629,1.2898468,-0.2444134,-0.6900916,-0.5457314,1.5704194,-0.8846086,-0.2321001,-1.1778574,1.838799,-0.6886415,-0.17804,0.5720571,0.1496002,-1.1889109,0.7806534,0.1789456,1.0250211,-1.6320865,0.1401292,-0.1772275,0.3652754,-0.077476,0.7648804,-0.4394597,0.1776203,-0.3637124,0.6188027,0.508185,0.3350734,-0.3568338,0.2379335,0.576397,-0.2202264,-0.1976454,-0.1921737,0.6177457,-0.760312,-0.0896687,0.1978768,-0.2188324,-1.0074438,0.6332889,0.2406544,0.4713437,-1.1992338,-0.625509,0.4787436,0.4289833,0.4566639,-0.6040592,-0.3785555,0.3863694,-0.3630562,-0.7019372,-0.3775487,0.1067384,0.0434737,0.1632894,-1.7718425,-0.8679368,0.0726673,-0.8248835,-0.9774132,1.0252814,-0.038877,-0.3796055,0.0386845,1.7682742,0.9459006,-0.3063166,0.9532365,0.8724817,0.0741679,-0.0175069,0.0211476,0.0730538,0.0699376,-0.0787121,0.0618385,-0.0352628,0.1041815,-0.1523884,-0.3484655,-0.2134135,-0.6514701,-0.7927087,-0.0967477,-0.3937549,-0.2305938,-0.1667001,-1.3465514,-0.632279,-0.0017448,-0.7276566,-1.1784995,-0.1520814,-0.0754877,-0.198075,-0.5234752,1.0784734,0.4438961,-0.1056458,1.0600738,1.2679461,0.2267388,0.2805554,0.4963206,0.3430846,-1.6951602,-0.7737382,0.2188712,0.0692879,-0.7865929,-0.3894798,0.6906981,-0.0346335,-0.5532856,-1.4719712,-0.9099372,-0.1167198,-0.7196168,-1.6925248,-0.405026,-0.0305703,-0.3540441,-0.697254,2.2200423,1.0523484,-0.1527636,0.5567141,2.2638122,0.8579318,-0.4259458,0.6570799,1.0382353,-0.4622156,-0.1329106,0.0726111,-0.1003084,-1.1339101,-0.5758746,0.0818373,-0.5666186,-0.4836693,0.4704737,0.06569,-0.1402402,-0.4808654,0.7985673,0.6251251,-0.4508637,0.3963608,0.5333275,-0.2728757,0.1662198,0.1752335,0.4339587,-0.2072205,-0.2437472,0.3178388,-0.1691516,-0.3906084,0.7132365,0.5243661,-0.0279831,-0.1033091,0.8048325,0.5550734,-0.3494702,0.2541262,0.4092654,0.0678345,0.0324796,-0.00585,0.0918301,-0.0156727,0.0820574,-0.012429,0.0706043,-0.0301139,-0.1013551,-0.1027817,0.0453286,-0.130941,-0.0276182,-0.0160338,0.0686416,0.0082251,0.0774167,0.0054748,-0.018922,-0.0050543,-0.0252131,0.0946307,-0.0378109,0.010835,-0.1087932,-0.0696244,0.0208916,0.0970099,0.0540257,0.0189711,0.0171684,0.0401883,0.0367635,0.0376089,0.0108698,0.0283625,-0.0177195,0.0220376,-0.0332621,0.0397326,-0.055428,-0.0155271,-0.0940286,-0.1287794,-0.0157421,-0.0078806,-0.0273103,-0.0196384,-0.123418,0.0583037,-0.0289879,0.1140306,0.0679329,0.0434763,0.0491156,0.0301491,0.0561461,0.0088526,-0.0491508,0.0935808,-0.0500562,0.0115916,-0.0074331,-0.0344908,-0.038021,-0.1232412,0.0354234,-0.0276222,-0.0300305,-0.0290181,0.0077144,0.0871998,0.0783039,-0.0129706,0.0248844,-0.0765258,0.0142365,0.028204,-0.0874573,-0.0528642,-0.0113899,0.0182758,-0.1381837,-0.0733017,-0.0239123,-0.0070333,-0.0682862,0.0378813,-0.0063483,-0.0267603,-0.0624556,0.1042064,-0.0009769,0.0338656,0.059215,0.0563682,0.0839023,0.0219517,0.0627947,-0.0076766,0.0567511,-0.0277073,0.0973247,0.0726165,0.0377108,0.0992447,0.0862201,0.4330233,0.0426018,-0.0577863,0.0512875,0.336262,0.0458105,-0.0499743,0.0497286,0.2686005,-0.0814689,0.0205878,-0.0611377,0.1078013,-0.0601241,-0.0381548,-0.0497528,-0.0744557,-0.0924894,0.0139903,0.0050781,-0.107929,-0.0379525,-0.0407649,-0.0011634,-0.0488059,0.018532,-0.0698676,-0.0607779,-0.0802183,-0.0314421,-0.0447208,-0.0257084,-0.0168662,-0.0741262,-0.079323,-0.0724432,0.0265673,-0.1194798,-0.0023343,-0.097081,0.0167316,-0.0716629,0.0074543,-0.0632415,0.1659928,0.2440379,0.0088553,0.067688,-0.0064231,0.49799,0.0611767,0.0583896,0.0531353,0.4191992,-0.0071693,0.0409762,-0.0087612,0.0216977,0.1075402,-0.031869,0.0621791,-0.0481715,-0.1575187,-0.0407133,0.0966649,0.0672625,0.1345679,-0.0674325,0.0473089,0.0031919,0.0726043,0.0407194,-0.0295803,-0.035602,0.0371388,-0.1331836,0.0191409,0.0081294,-0.0175477,-0.0332168,0.0966965,0.5505432,-0.0278507,-0.0957032,-0.1002486,0.5516349,0.149653,-0.1353987,0.1174994,0.4994841] energy=-1641.5822775 fn="/home/andris/remote/doloresRoot/andris/Pour/gaussian/prunolakton_C_7fe75b8ec0f4a815.step1.94_s.gjf.log"
C     1.28959709520000  -1.90659626780000  -0.76675021340000
C     1.55698800670000  -1.20531314880000   0.58079262030000
C     0.28188035510000  -3.03703404990000  -0.55073892210000
C     0.28284504350000  -0.54772060390000   1.10561215800000
C     0.83756082070000   0.84914615560000  -3.18194434180000
C     1.57836622570000   4.52797734930000  -6.31499142150000
O     2.06960143150000   3.37369448180000  -5.62104043030000
O     0.06655836650000   3.14236083410000  -4.63134268460000
C     1.20947543250000   2.76175600260000  -4.80564384610000
C     1.77452057750000   1.55952446380000  -4.12900547120000
C     3.02203801210000   1.14504118250000  -4.38210531450000
O     4.40910743260000  -0.73653207760000  -4.72060525680000
C     3.64592967600000  -0.06201681320000  -3.73783853880000
O     3.16895324980000  -3.39507485520000  -0.69097143910000
C     2.61278167940000  -2.49576675830000  -1.27962765390000
O     3.19745787160000  -1.96974562350000  -2.36174813290000
C     2.55698745140000  -0.94453728580000  -3.14653672610000
C     1.60119119350000  -0.12874915500000  -2.30623939820000
O     0.68619388680000  -1.01415373780000  -1.69421279020000
C    -2.31792678910000   0.03670907270000   2.45879292410000
O    -3.73310013960000   1.40638498030000   3.82255751670000
C    -3.54078414910000   0.28804657530000   3.08527436240000
C    -5.92683256690000  -0.25775892530000   3.69898144000000
C    -4.63686231840000  -0.58245887590000   2.99905818480000
O    -5.51136764130000  -2.58839861190000   2.14087966560000
C    -4.47499699650000  -1.74178766380000   2.24132259400000
O    -1.93544809610000  -3.42905771210000   0.16245043900000
O    -3.98647485760000  -4.06919118880000   0.64137649220000
C    -3.11122053900000  -3.21673893770000   0.79819820400000
C    -3.24362799240000  -2.02085549680000   1.58925207680000
C    -2.15907099150000  -1.12211982450000   1.70607197580000
C    -0.92020735400000  -1.45149181230000   1.01843282320000
C    -0.87705147050000  -2.56613130530000   0.27001950680000
H     1.91593403440000  -1.96213907440000   1.28408511850000
H     2.34981986160000  -0.45824898750000   0.48508621490000
H    -0.08354688400000  -3.39054029860000  -1.51963516750000
H     0.77464060390000  -3.87792107790000  -0.05317140670000
H     0.45221844200000  -0.26011323910000   2.14815642960000
H     0.07879292060000   0.37741855060000   0.55280220610000
H     0.30751187130000   1.57226985480000  -2.55743662690000
H     0.07448211920000   0.30506529050000  -3.75130774020000
H     1.27779557430000   5.29842884450000  -5.60262578290000
H     0.72892804870000   4.25764660180000  -6.94492337670000
H     2.41036339980000   4.87484623070000  -6.92428467290000
H     3.65225686560000   1.68621995900000  -5.08008492830000
H     4.93892900780000  -1.41429708380000  -4.28683395750000
H     4.30352403770000   0.27437384080000  -2.92151566910000
H     2.01282053520000  -1.44758688370000  -3.95347995830000
H     2.16503087910000   0.42789152200000  -1.54242450660000
H    -1.50885615280000   0.75171166410000   2.56058474900000
H    -2.93373747620000   1.94426903020000   3.83659430580000
H    -5.76385586040000  -0.12277874930000   4.77254634600000
H    -6.35393800860000   0.67498880170000   3.31681500120000
H    -6.65516703070000  -1.05563302330000   3.55583443440000
H    -5.22535101440000  -3.34298279890000   1.57749958830000
55
prunolakton_C 0 1 firstHF=-1641.97553011 jobtype="SP" route="#\u0020wb97xd/6-311+g(2d,p)\u0020Geom=AllCheck\u0020Guess=Read\u0020scrf=(cpcm,solvent=TetraHydroFuran)" Version="ES64L-G16RevC.01" State="1-A" HF=-1641.9755301 RMSD=3.885e-09 Dipole=[2.6619101,3.4454748,0.0522722] PG="C01\u0020[X(C23H22O10)]" e_homo_a=-0.29612 e_lumo_a=0.0052 energy=-1641.9755301 fn="/home/andris/remote/doloresRoot/andris/Pour/gaussian/prunolakton_C_7fe75b8ec0f4a815.step1.94_s.gjf.log"
C     1.28959709520000  -1.90659626780000  -0.76675021340000
C     1.55698800670000  -1.20531314880000   0.58079262030000
C     0.28188035510000  -3.03703404990000  -0.55073892210000
C     0.28284504350000  -0.54772060390000   1.10561215800000
C     0.83756082070000   0.84914615560000  -3.18194434180000
C     1.57836622570000   4.52797734930000  -6.31499142150000
O     2.06960143150000   3.37369448180000  -5.62104043030000
O     0.06655836650000   3.14236083410000  -4.63134268460000
C     1.20947543250000   2.76175600260000  -4.80564384610000
C     1.77452057750000   1.55952446380000  -4.12900547120000
C     3.02203801210000   1.14504118250000  -4.38210531450000
O     4.40910743260000  -0.73653207760000  -4.72060525680000
C     3.64592967600000  -0.06201681320000  -3.73783853880000
O     3.16895324980000  -3.39507485520000  -0.69097143910000
C     2.61278167940000  -2.49576675830000  -1.27962765390000
O     3.19745787160000  -1.96974562350000  -2.36174813290000
C     2.55698745140000  -0.94453728580000  -3.14653672610000
C     1.60119119350000  -0.12874915500000  -2.30623939820000
O     0.68619388680000  -1.01415373780000  -1.69421279020000
C    -2.31792678910000   0.03670907270000   2.45879292410000
O    -3.73310013960000   1.40638498030000   3.82255751670000
C    -3.54078414910000   0.28804657530000   3.08527436240000
C    -5.92683256690000  -0.25775892530000   3.69898144000000
C    -4.63686231840000  -0.58245887590000   2.99905818480000
O    -5.51136764130000  -2.58839861190000   2.14087966560000
C    -4.47499699650000  -1.74178766380000   2.24132259400000
O    -1.93544809610000  -3.42905771210000   0.16245043900000
O    -3.98647485760000  -4.06919118880000   0.64137649220000
C    -3.11122053900000  -3.21673893770000   0.79819820400000
C    -3.24362799240000  -2.02085549680000   1.58925207680000
C    -2.15907099150000  -1.12211982450000   1.70607197580000
C    -0.92020735400000  -1.45149181230000   1.01843282320000
C    -0.87705147050000  -2.56613130530000   0.27001950680000
H     1.91593403440000  -1.96213907440000   1.28408511850000
H     2.34981986160000  -0.45824898750000   0.48508621490000
H    -0.08354688400000  -3.39054029860000  -1.51963516750000
H     0.77464060390000  -3.87792107790000  -0.05317140670000
H     0.45221844200000  -0.26011323910000   2.14815642960000
H     0.07879292060000   0.37741855060000   0.55280220610000
H     0.30751187130000   1.57226985480000  -2.55743662690000
H     0.07448211920000   0.30506529050000  -3.75130774020000
H     1.27779557430000   5.29842884450000  -5.60262578290000
H     0.72892804870000   4.25764660180000  -6.94492337670000
H     2.41036339980000   4.87484623070000  -6.92428467290000
H     3.65225686560000   1.68621995900000  -5.08008492830000
H     4.93892900780000  -1.41429708380000  -4.28683395750000
H     4.30352403770000   0.27437384080000  -2.92151566910000
H     2.01282053520000  -1.44758688370000  -3.95347995830000
H     2.16503087910000   0.42789152200000  -1.54242450660000
H    -1.50885615280000   0.75171166410000   2.56058474900000
H    -2.93373747620000   1.94426903020000   3.83659430580000
H    -5.76385586040000  -0.12277874930000   4.77254634600000
H    -6.35393800860000   0.67498880170000   3.31681500120000
H    -6.65516703070000  -1.05563302330000   3.55583443440000
H    -5.22535101440000  -3.34298279890000   1.57749958830000
55
prunolakton_C 0 1 firstHF=-1641.99220995 jobtype="SP" route="#\u0020wb97xd/6-311+g(2d,p)\u0020Geom=AllCheck\u0020Guess=Read\u0020scrf=(smd,solvent=TetraHydroFuran)" Version="ES64L-G16RevC.01" State="1-A" HF=-1641.9922099 RMSD=1.677e-09 Dipole=[2.6524431,3.418467,0.0165076] PG="C01\u0020[X(C23H22O10)]" e_homo_a=-0.28967 e_lumo_a=0.01328 energy=-1641.9922099 fn="/home/andris/remote/doloresRoot/andris/Pour/gaussian/prunolakton_C_7fe75b8ec0f4a815.step1.94_s.gjf.log"
C     1.28959709520000  -1.90659626780000  -0.76675021340000
C     1.55698800670000  -1.20531314880000   0.58079262030000
C     0.28188035510000  -3.03703404990000  -0.55073892210000
C     0.28284504350000  -0.54772060390000   1.10561215800000
C     0.83756082070000   0.84914615560000  -3.18194434180000
C     1.57836622570000   4.52797734930000  -6.31499142150000
O     2.06960143150000   3.37369448180000  -5.62104043030000
O     0.06655836650000   3.14236083410000  -4.63134268460000
C     1.20947543250000   2.76175600260000  -4.80564384610000
C     1.77452057750000   1.55952446380000  -4.12900547120000
C     3.02203801210000   1.14504118250000  -4.38210531450000
O     4.40910743260000  -0.73653207760000  -4.72060525680000
C     3.64592967600000  -0.06201681320000  -3.73783853880000
O     3.16895324980000  -3.39507485520000  -0.69097143910000
C     2.61278167940000  -2.49576675830000  -1.27962765390000
O     3.19745787160000  -1.96974562350000  -2.36174813290000
C     2.55698745140000  -0.94453728580000  -3.14653672610000
C     1.60119119350000  -0.12874915500000  -2.30623939820000
O     0.68619388680000  -1.01415373780000  -1.69421279020000
C    -2.31792678910000   0.03670907270000   2.45879292410000
O    -3.73310013960000   1.40638498030000   3.82255751670000
C    -3.54078414910000   0.28804657530000   3.08527436240000
C    -5.92683256690000  -0.25775892530000   3.69898144000000
C    -4.63686231840000  -0.58245887590000   2.99905818480000
O    -5.51136764130000  -2.58839861190000   2.14087966560000
C    -4.47499699650000  -1.74178766380000   2.24132259400000
O    -1.93544809610000  -3.42905771210000   0.16245043900000
O    -3.98647485760000  -4.06919118880000   0.64137649220000
C    -3.11122053900000  -3.21673893770000   0.79819820400000
C    -3.24362799240000  -2.02085549680000   1.58925207680000
C    -2.15907099150000  -1.12211982450000   1.70607197580000
C    -0.92020735400000  -1.45149181230000   1.01843282320000
C    -0.87705147050000  -2.56613130530000   0.27001950680000
H     1.91593403440000  -1.96213907440000   1.28408511850000
H     2.34981986160000  -0.45824898750000   0.48508621490000
H    -0.08354688400000  -3.39054029860000  -1.51963516750000
H     0.77464060390000  -3.87792107790000  -0.05317140670000
H     0.45221844200000  -0.26011323910000   2.14815642960000
H     0.07879292060000   0.37741855060000   0.55280220610000
H     0.30751187130000   1.57226985480000  -2.55743662690000
H     0.07448211920000   0.30506529050000  -3.75130774020000
H     1.27779557430000   5.29842884450000  -5.60262578290000
H     0.72892804870000   4.25764660180000  -6.94492337670000
H     2.41036339980000   4.87484623070000  -6.92428467290000
H     3.65225686560000   1.68621995900000  -5.08008492830000
H     4.93892900780000  -1.41429708380000  -4.28683395750000
H     4.30352403770000   0.27437384080000  -2.92151566910000
H     2.01282053520000  -1.44758688370000  -3.95347995830000
H     2.16503087910000   0.42789152200000  -1.54242450660000
H    -1.50885615280000   0.75171166410000   2.56058474900000
H    -2.93373747620000   1.94426903020000   3.83659430580000
H    -5.76385586040000  -0.12277874930000   4.77254634600000
H    -6.35393800860000   0.67498880170000   3.31681500120000
H    -6.65516703070000  -1.05563302330000   3.55583443440000
H    -5.22535101440000  -3.34298279890000   1.57749958830000
55
prunolakton_C 0 1 firstHF=-1642.61777559 jobtype="SP" route="#\u0020B3LYP/6-311+g(2d,p)\u0020EmpiricalDispersion=GD3BJ\u0020Geom=AllCheck\u0020Guess=Read\u0020scrf=(cpcm,solvent=TetraHydroFuran)" Version="ES64L-G16RevC.01" State="1-A" HF=-1642.6177756 RMSD=1.392e-09 Dipole=[2.6215628,3.4713176,0.0922576] PG="C01\u0020[X(C23H22O10)]" e_homo_a=-0.2272 e_lumo_a=-0.06736 energy=-1642.6177756 fn="/home/andris/remote/doloresRoot/andris/Pour/gaussian/prunolakton_C_7fe75b8ec0f4a815.step1.94_s.gjf.log"
C     1.28959709520000  -1.90659626780000  -0.76675021340000
C     1.55698800670000  -1.20531314880000   0.58079262030000
C     0.28188035510000  -3.03703404990000  -0.55073892210000
C     0.28284504350000  -0.54772060390000   1.10561215800000
C     0.83756082070000   0.84914615560000  -3.18194434180000
C     1.57836622570000   4.52797734930000  -6.31499142150000
O     2.06960143150000   3.37369448180000  -5.62104043030000
O     0.06655836650000   3.14236083410000  -4.63134268460000
C     1.20947543250000   2.76175600260000  -4.80564384610000
C     1.77452057750000   1.55952446380000  -4.12900547120000
C     3.02203801210000   1.14504118250000  -4.38210531450000
O     4.40910743260000  -0.73653207760000  -4.72060525680000
C     3.64592967600000  -0.06201681320000  -3.73783853880000
O     3.16895324980000  -3.39507485520000  -0.69097143910000
C     2.61278167940000  -2.49576675830000  -1.27962765390000
O     3.19745787160000  -1.96974562350000  -2.36174813290000
C     2.55698745140000  -0.94453728580000  -3.14653672610000
C     1.60119119350000  -0.12874915500000  -2.30623939820000
O     0.68619388680000  -1.01415373780000  -1.69421279020000
C    -2.31792678910000   0.03670907270000   2.45879292410000
O    -3.73310013960000   1.40638498030000   3.82255751670000
C    -3.54078414910000   0.28804657530000   3.08527436240000
C    -5.92683256690000  -0.25775892530000   3.69898144000000
C    -4.63686231840000  -0.58245887590000   2.99905818480000
O    -5.51136764130000  -2.58839861190000   2.14087966560000
C    -4.47499699650000  -1.74178766380000   2.24132259400000
O    -1.93544809610000  -3.42905771210000   0.16245043900000
O    -3.98647485760000  -4.06919118880000   0.64137649220000
C    -3.11122053900000  -3.21673893770000   0.79819820400000
C    -3.24362799240000  -2.02085549680000   1.58925207680000
C    -2.15907099150000  -1.12211982450000   1.70607197580000
C    -0.92020735400000  -1.45149181230000   1.01843282320000
C    -0.87705147050000  -2.56613130530000   0.27001950680000
H     1.91593403440000  -1.96213907440000   1.28408511850000
H     2.34981986160000  -0.45824898750000   0.48508621490000
H    -0.08354688400000  -3.39054029860000  -1.51963516750000
H     0.77464060390000  -3.87792107790000  -0.05317140670000
H     0.45221844200000  -0.26011323910000   2.14815642960000
H     0.07879292060000   0.37741855060000   0.55280220610000
H     0.30751187130000   1.57226985480000  -2.55743662690000
H     0.07448211920000   0.30506529050000  -3.75130774020000
H     1.27779557430000   5.29842884450000  -5.60262578290000
H     0.72892804870000   4.25764660180000  -6.94492337670000
H     2.41036339980000   4.87484623070000  -6.92428467290000
H     3.65225686560000   1.68621995900000  -5.08008492830000
H     4.93892900780000  -1.41429708380000  -4.28683395750000
H     4.30352403770000   0.27437384080000  -2.92151566910000
H     2.01282053520000  -1.44758688370000  -3.95347995830000
H     2.16503087910000   0.42789152200000  -1.54242450660000
H    -1.50885615280000   0.75171166410000   2.56058474900000
H    -2.93373747620000   1.94426903020000   3.83659430580000
H    -5.76385586040000  -0.12277874930000   4.77254634600000
H    -6.35393800860000   0.67498880170000   3.31681500120000
H    -6.65516703070000  -1.05563302330000   3.55583443440000
H    -5.22535101440000  -3.34298279890000   1.57749958830000
55
prunolakton_E 0 1 firstHF=-1641.58281418 jobtype="Freq" route="#N\u0020Geom=AllCheck\u0020Guess=TCheck\u0020SCRF=Check\u0020GenChk\u0020RwB97XD/6-31+G(d,p)\u0020Freq" Version="ES64L-G16RevC.01" HF=-1641.5828142 RMSD=5.183e-09 RMSF=1.765e-05 ZeroPoint=0.4342386 Thermal=0.4630171 ETot=-1641.1197971 HTot=-1641.1188529 GTot=-1641.2094567 Dipole=[0.1551519,3.233911,-0.8844353] PG="C01\u0020[X(C23H22O10)]" NImag=0 e_homo_a=-0.29614 e_lumo_a=0.00585 grad=[-1.808e-05,-1.528e-05,-9e-08,4.085e-05,1.981e-05,-1.422e-05,-1.98e-06,1.98e-06,-2.103e-05,8.07e-06,5.01e-06,1.21e-06,8.7e-06,8.56e-06,3.772e-05,-8.21e-06,6.9e-06,-1.081e-05,3.6e-07,1.244e-05,3.225e-05,-1.052e-05,-1.809e-05,-1.21e-05,1.679e-05,7.89e-06,-1.941e-05,1.83e-06,-5.39e-06,-9.11e-06,1.26e-06,-3.13e-06,-3.92e-06,1.013e-05,-1.183e-05,-2.341e-05,-2.891e-05,-5.615e-05,2.62e-06,-9.97e-06,2.32e-06,3.66e-06,7.4e-07,3.452e-05,-3.945e-05,7.58e-06,-2.575e-05,-4e-07,-3.11e-06,1.029e-05,1.176e-05,-6.93e-06,1.4e-06,-2.3e-06,4.631e-05,-1.76e-06,-3.46e-06,-5.63e-06,-1.35e-06,-3.85e-06,4.9e-06,1.121e-05,-8.15e-06,1.435e-05,-2.34e-06,2.437e-05,-2.276e-05,1.168e-05,-3.944e-05,3.48e-06,-1.556e-05,2.268e-05,4.65e-06,8.64e-06,-7.53e-06,-6.38e-06,-3.059e-05,3.884e-05,1.017e-05,-6.93e-06,1.56e-05,-3.019e-05,2.495e-05,-7.426e-05,1.558e-05,1.08e-05,2.129e-05,5.2e-06,-7.48e-06,7.79e-06,-5.36e-06,8.13e-06,1.672e-05,7.224e-05,-1.67e-06,2.412e-05,-3.98e-06,-2.429e-05,-3.354e-05,-5.97e-06,-1.777e-05,-1.8e-06,-3.188e-05,-4.49e-06,1.977e-05,9.55e-06,-4.79e-06,6.97e-06,-9.81e-06,-6.19e-06,4.23e-06,-4.3e-07,9.9e-07,-3.31e-06,-1.8e-06,1.348e-05,-2.4e-07,1.04e-05,-1.98e-06,-1.544e-05,-9.7e-07,-2.89e-06,-3.97e-06,-1.608e-05,-7.46e-06,3.27e-06,2.2e-07,1.77e-06,-9e-07,9.08e-06,-8.44e-06,1.966e-05,-8.36e-06,1.791e-05,7.57e-06,4.45e-06,3.146e-05,1.699e-05,-1.189e-05,1.128e-05,5.49e-06,5.35e-06,-3.81e-06,-2.54e-06,1.1e-06,2.02e-06,7.68e-06,-4.08e-06,-3.11e-06,-5.09e-06,3.39e-06,1.15e-06,9.3e-06,6e-08,1.6e-06,1.022e-05,-1.107e-05,-6.41e-06,-2.455e-05,-3.478e-05,3.224e-05,-6.65e-06,-1.766e-05,-5.5e-06,1.923e-05] CorrEnthalpy=0.463961 CorrGibbs=0.373358 ZeroPointC=0.434239 dipole_deriv=[0.3110447,-0.1252139,-0.0591648,-0.0802114,0.090439,-0.0077739,0.0140371,-0.2762792,1.0474016,-0.0148028,0.0887144,0.062543,-0.0533289,0.0880038,-0.0235061,-0.0636284,-0.0067982,-0.007882,-0.0106999,0.0487531,-0.0218628,-0.0367516,0.0270465,-0.0277762,-0.060471,0.0906744,0.1684815,0.0450389,0.0008134,-0.0502716,0.0447177,0.1346418,0.0254499,-0.0636144,-0.0642163,0.0856376,-0.8342032,-0.368073,-0.1088673,-0.2398348,-1.1513659,0.0223825,-0.1037674,-0.0465542,-0.4732864,0.7344813,0.4460734,0.1010538,0.3261065,0.9398356,0.0122605,0.0329446,0.0416931,0.2765164,-0.1837071,-0.0171086,0.0747265,0.0846791,0.0578991,0.3054715,0.0515677,0.0425638,0.1015301,0.4002292,-0.0317364,0.1937323,0.0025,0.3217115,0.0129875,0.1904126,-0.1052385,1.0049395,-0.4581692,0.0924164,-0.3829946,0.1649832,-1.0964987,0.6699465,-0.3959804,0.4558669,-1.7512538,-0.5214502,-0.1868735,-0.1620005,-0.0969899,-1.5043501,-0.12173,-0.1925749,-0.4336177,-1.0000288,0.5836794,0.1875649,0.5021958,-0.0231623,2.1745135,-0.3622778,0.553692,0.3032633,2.1445636,-0.1969492,-0.1627127,-0.1514377,-0.1139162,0.0509018,-0.4217749,-0.1239096,-0.4056575,-0.4846674,0.1946617,0.053629,-0.0724221,-0.0198892,-0.0323982,-0.0238268,-0.0570393,0.0643168,-0.0070698,-0.5659298,0.1081644,-0.1513459,0.0679949,-0.9614523,0.4053321,-0.1087463,0.517636,-1.450797,0.4380791,-0.1209421,0.1075513,-0.1344748,0.7182469,-0.5007924,0.0849789,-0.3104215,0.5622208,0.331353,-0.0538526,0.1304217,-0.0661835,0.0260558,0.1128084,0.101276,-0.1056603,1.1616757,-0.3950675,-0.167394,-0.0503335,-0.0433317,-1.0530741,0.9713519,-0.2249274,0.412789,-2.0436698,-0.5336913,-0.1068456,-0.2670331,-0.1477739,-0.8577988,-0.2973001,-0.2689263,-0.1152574,-1.7618957,0.4261464,0.3865635,0.1705536,0.2643464,1.6264628,-0.7437906,0.350218,-0.1417406,2.568065,-1.4699114,-0.6518209,-0.1167493,-0.872167,-1.8839279,-0.0570065,-0.115039,-0.0506157,-0.5126766,2.3574169,0.2698247,0.2774794,0.8752406,2.6673011,0.0185293,0.2613529,-0.0153598,0.492019,-0.8863823,0.5957618,-0.1182166,-0.4186271,-1.8961666,0.0394227,-0.0836627,0.1306534,-0.2301901,1.0121691,-0.2047104,0.1476185,0.5076417,0.8296747,0.0171223,0.1806601,-0.1067438,0.0734527,-0.5955344,0.5548009,-0.1376562,0.1974043,-0.1148044,0.0087539,-0.04994,0.0830162,-0.1403985,-2.2443725,-0.1653054,-0.2975817,-0.2384047,-0.3828234,-0.0411945,-0.2895781,-0.0307775,-0.4942162,2.3292457,0.1038079,0.3633131,0.0154776,1.1040119,-0.0483887,0.3661439,-0.0230828,0.2337879,-1.1408461,0.5297902,-0.1666276,0.5547912,-0.4443687,0.1088028,-0.1644856,0.098516,-0.3444949,1.2405467,-0.5561319,0.238067,0.1178402,0.4139858,0.011317,0.1851865,-0.0887898,0.135663,-1.383316,-0.2110195,-0.194456,-0.2470969,-0.5616439,-0.0093398,-0.1934199,-0.0118796,-0.1385977,-0.9342436,-0.6059016,-0.0492195,-0.4833431,-1.6764524,-0.010245,-0.0570922,-0.0384758,-0.4393844,1.0678934,1.0883846,0.0931926,0.3264282,1.4477636,-0.0130159,0.1226993,0.1131998,0.1746854,0.0164391,0.0882396,-0.0241129,-0.0172834,0.0847284,-0.0015618,-0.0295319,0.0247064,0.1458417,-0.533339,-0.8664171,-0.0134774,-0.5007018,-0.3977251,-0.0692275,-0.0295447,-0.1361688,-0.1834558,-0.015806,0.089054,-0.0297928,0.1237267,-0.113336,0.0448154,-0.0670027,0.0685495,0.0916979,0.0818368,-0.0580706,-0.0305152,-0.0287195,0.0638126,0.0194888,0.0011779,-0.0162016,-0.1063968,-0.0692419,-0.0169721,0.0612682,-0.0091778,-0.0121319,0.0497959,0.1216894,0.0120178,0.0529894,0.0129299,0.0625107,-0.0569166,0.1213589,-0.0057263,0.0042381,-0.120538,-0.0196687,-0.0743929,0.0684478,-0.0335636,-0.0295106,-0.0582013,0.0184036,-0.0103646,-0.0566695,0.0017269,-0.0414091,-0.0712483,-0.0428151,0.0754798,-0.003691,0.0253967,0.0014348,0.1126457,0.0006432,0.0524891,0.3599027,-0.0352475,0.0260469,-0.0241916,0.4518887,-0.0045164,0.0278082,-0.0021102,0.2269007,-0.1146751,-0.0669396,0.0024798,-0.0057744,-0.0416384,-0.0621981,0.0659491,-0.0979222,-0.073873,0.177472,0.0220547,-0.0067528,0.0053104,0.0315397,0.0563244,-0.0403368,0.047849,0.0365687,0.1025819,-0.0009053,-0.0253994,0.0218812,-0.0764062,0.1075928,-0.0298661,0.0291976,0.0036441,-0.0790704,-0.0528835,-0.0596307,-0.0958085,0.0707277,-0.0360615,0.0193129,0.0462214,-0.0325337,-0.0341569,0.0819026,0.0590219,0.0706446,0.0534196,-0.0919466,-0.0123514,0.0083903,-0.062545,-0.0315053,0.1006038,0.0536954,0.0421707,0.0091348,-0.0180605,0.025566,0.0439955,0.0577322,-0.0048627,-0.1075998,-0.020702,-0.0643544,0.0082242,-0.0195107,-0.0150958,0.0252181,0.0637752,-0.1258841,0.0684185,0.0205421,0.0513318,-0.0311772,0.017779,0.0962111,-0.0331484,-0.0124492,-0.0663479,0.0329139,0.0512399,0.0373763,0.0521331,-0.0455487,0.0164911,0.0205454,-0.0872368,0.5042059,0.0746505,0.0145954,0.0876876,0.2464056,0.0213622,0.0130611,0.0195603,0.4074717,0.0286159,-0.0836907,-0.0217186,-0.0973628,-0.0232859,-0.0104428,-0.0253042,-0.0030732,0.2012892,0.6871363,-0.1381858,0.0565081,-0.0509135,0.5347514,-0.0181962,0.0524836,-0.028253,0.3804697,0.0520893,-0.1123722,-0.0105606,0.0061811,-0.0748558,0.0037194,-0.0112235,-0.0196147,0.1038789,-0.0645022,0.0938132,0.0910889,0.0710189,0.0147815,0.0471572,0.126636,-0.0172621,-0.0067879,0.0162732,0.0820804,-0.0870845,0.082827,0.0095651,-0.0182722,-0.1199342,0.0477791,-0.0937993] energy=-1641.5828142 fn="/home/andris/remote/doloresRoot/andris/Pour/gaussian/prunolakton_E_5c9c247c28e2be8f.step1.98_s.gjf.log"
C     0.18647565050000   1.45313404030000   1.52100755750000
C    -1.21144183880000   1.27314988170000   2.14787416920000
C    -1.78719855200000  -0.08297857590000   1.75232459570000
C     1.14620949770000   0.39655826010000   2.07724234760000
O     1.05507988740000   5.77689604850000  -1.17869069900000
C     0.08018068080000   4.75348129020000  -1.10497860180000
C    -0.36950623040000   4.43712160540000  -2.50463974290000
C    -1.61685548660000   3.87591060290000  -6.42913812700000
O    -1.21045453930000   4.05477825060000  -5.06601696060000
O    -1.25238402970000   1.82682021050000  -4.78396488970000
C    -1.05849190200000   2.94445420070000  -4.34257206150000
C    -0.62105632110000   3.19623576730000  -2.93969407990000
C    -0.46101601600000   1.96462189970000  -2.08088204020000
O     0.14008972810000   1.23939348500000   0.11516602420000
C    -0.35246235490000   2.34432364320000  -0.61433537110000
C     0.61643648090000   3.49225482620000  -0.44466276550000
O     0.84084039420000   3.78526821420000   0.94808748170000
O     0.95392379900000   3.14079375200000   3.04373055340000
C     0.70724505310000   2.84972347600000   1.89498850980000
O    -1.25981520180000  -4.60754659900000   1.97094221920000
C    -0.63360775740000  -3.54815516110000   2.02932938780000
O    -1.35221576470000  -2.40965228300000   1.89536602720000
C    -0.77592138600000  -1.16750689400000   1.92590937610000
C     0.54633802320000  -0.98778690090000   2.08525179630000
O     4.84701793920000  -3.18333436350000   2.88729909950000
C     3.51274829480000  -3.23134681740000   2.66808525020000
C     2.76553648290000  -2.06380035110000   2.49449994640000
C     1.39495130820000  -2.15383463130000   2.27370165760000
C     0.78626157290000  -3.42902688120000   2.23684069360000
O     1.00680165220000  -5.81645029920000   2.37779131360000
C     1.57195947100000  -4.59985802840000   2.41313025280000
C     3.80511525870000  -5.73343678290000   2.81701462580000
C     2.94694274310000  -4.51385243280000   2.62829889470000
H    -1.89059953730000   2.07266690330000   1.84012148240000
H    -1.10497341230000   1.34290144680000   3.23394761480000
H    -2.66276694900000  -0.31086382660000   2.36729150420000
H    -2.12283273430000  -0.07355589680000   0.70870961980000
H     1.44599963140000   0.68349030130000   3.09004660590000
H     2.04497622500000   0.40780811400000   1.45217305490000
H     1.22310956780000   6.10608867150000  -0.28898101620000
H    -0.78801376370000   5.10688387460000  -0.52733216730000
H    -0.49108806090000   5.28908833330000  -3.16530617650000
H    -1.68498138930000   4.87920959240000  -6.84449699860000
H    -2.58656232140000   3.37669986670000  -6.47248386400000
H    -0.87481327460000   3.28660469060000  -6.97085968150000
H     0.44064325110000   1.41729889890000  -2.38037781460000
H    -1.30461374540000   1.28604103240000  -2.22838488570000
H    -1.34393355170000   2.64091492620000  -0.24021978560000
H     1.58712867720000   3.23193444740000  -0.88098478950000
H     5.15753835290000  -2.27122145250000   2.89424306340000
H     3.26213255750000  -1.10093464800000   2.54231481800000
H     0.04356476440000  -5.69236284950000   2.21822239390000
H     3.21155925520000  -6.64181426550000   2.71626218200000
H     4.61140822170000  -5.75954124420000   2.07775480070000
H     4.27308182050000  -5.73216802470000   3.80660874520000
55
prunolakton_E 0 1 firstHF=-1641.97602831 jobtype="SP" route="#\u0020wb97xd/6-311+g(2d,p)\u0020Geom=AllCheck\u0020Guess=Read\u0020scrf=(cpcm,solvent=TetraHydroFuran)" Version="ES64L-G16RevC.01" State="1-A" HF=-1641.9760283 RMSD=3.847e-09 Dipole=[0.2035857,3.1767538,-0.8614742] PG="C01\u0020[X(C23H22O10)]" e_homo_a=-0.29606 e_lumo_a=0.00527 energy=-1641.9760283 fn="/home/andris/remote/doloresRoot/andris/Pour/gaussian/prunolakton_E_5c9c247c28e2be8f.step1.98_s.gjf.log"
C     0.18647565050000   1.45313404030000   1.52100755750000
C    -1.21144183880000   1.27314988170000   2.14787416920000
C    -1.78719855200000  -0.08297857590000   1.75232459570000
C     1.14620949770000   0.39655826010000   2.07724234760000
O     1.05507988740000   5.77689604850000  -1.17869069900000
C     0.08018068080000   4.75348129020000  -1.10497860180000
C    -0.36950623040000   4.43712160540000  -2.50463974290000
C    -1.61685548660000   3.87591060290000  -6.42913812700000
O    -1.21045453930000   4.05477825060000  -5.06601696060000
O    -1.25238402970000   1.82682021050000  -4.78396488970000
C    -1.05849190200000   2.94445420070000  -4.34257206150000
C    -0.62105632110000   3.19623576730000  -2.93969407990000
C    -0.46101601600000   1.96462189970000  -2.08088204020000
O     0.14008972810000   1.23939348500000   0.11516602420000
C    -0.35246235490000   2.34432364320000  -0.61433537110000
C     0.61643648090000   3.49225482620000  -0.44466276550000
O     0.84084039420000   3.78526821420000   0.94808748170000
O     0.95392379900000   3.14079375200000   3.04373055340000
C     0.70724505310000   2.84972347600000   1.89498850980000
O    -1.25981520180000  -4.60754659900000   1.97094221920000
C    -0.63360775740000  -3.54815516110000   2.02932938780000
O    -1.35221576470000  -2.40965228300000   1.89536602720000
C    -0.77592138600000  -1.16750689400000   1.92590937610000
C     0.54633802320000  -0.98778690090000   2.08525179630000
O     4.84701793920000  -3.18333436350000   2.88729909950000
C     3.51274829480000  -3.23134681740000   2.66808525020000
C     2.76553648290000  -2.06380035110000   2.49449994640000
C     1.39495130820000  -2.15383463130000   2.27370165760000
C     0.78626157290000  -3.42902688120000   2.23684069360000
O     1.00680165220000  -5.81645029920000   2.37779131360000
C     1.57195947100000  -4.59985802840000   2.41313025280000
C     3.80511525870000  -5.73343678290000   2.81701462580000
C     2.94694274310000  -4.51385243280000   2.62829889470000
H    -1.89059953730000   2.07266690330000   1.84012148240000
H    -1.10497341230000   1.34290144680000   3.23394761480000
H    -2.66276694900000  -0.31086382660000   2.36729150420000
H    -2.12283273430000  -0.07355589680000   0.70870961980000
H     1.44599963140000   0.68349030130000   3.09004660590000
H     2.04497622500000   0.40780811400000   1.45217305490000
H     1.22310956780000   6.10608867150000  -0.28898101620000
H    -0.78801376370000   5.10688387460000  -0.52733216730000
H    -0.49108806090000   5.28908833330000  -3.16530617650000
H    -1.68498138930000   4.87920959240000  -6.84449699860000
H    -2.58656232140000   3.37669986670000  -6.47248386400000
H    -0.87481327460000   3.28660469060000  -6.97085968150000
H     0.44064325110000   1.41729889890000  -2.38037781460000
H    -1.30461374540000   1.28604103240000  -2.22838488570000
H    -1.34393355170000   2.64091492620000  -0.24021978560000
H     1.58712867720000   3.23193444740000  -0.88098478950000
H     5.15753835290000  -2.27122145250000   2.89424306340000
H     3.26213255750000  -1.10093464800000   2.54231481800000
H     0.04356476440000  -5.69236284950000   2.21822239390000
H     3.21155925520000  -6.64181426550000   2.71626218200000
H     4.61140822170000  -5.75954124420000   2.07775480070000
H     4.27308182050000  -5.73216802470000   3.80660874520000
55
prunolakton_E 0 1 firstHF=-1641.992728 jobtype="SP" route="#\u0020wb97xd/6-311+g(2d,p)\u0020Geom=AllCheck\u0020Guess=Read\u0020scrf=(smd,solvent=TetraHydroFuran)" Version="ES64L-G16RevC.01" State="1-A" HF=-1641.992728 RMSD=1.261e-09 Dipole=[0.1596505,3.1689966,-0.8857395] PG="C01\u0020[X(C23H22O10)]" e_homo_a=-0.28954 e_lumo_a=0.01322 energy=-1641.992728 fn="/home/andris/remote/doloresRoot/andris/Pour/gaussian/prunolakton_E_5c9c247c28e2be8f.step1.98_s.gjf.log"
C     0.18647565050000   1.45313404030000   1.52100755750000
C    -1.21144183880000   1.27314988170000   2.14787416920000
C    -1.78719855200000  -0.08297857590000   1.75232459570000
C     1.14620949770000   0.39655826010000   2.07724234760000
O     1.05507988740000   5.77689604850000  -1.17869069900000
C     0.08018068080000   4.75348129020000  -1.10497860180000
C    -0.36950623040000   4.43712160540000  -2.50463974290000
C    -1.61685548660000   3.87591060290000  -6.42913812700000
O    -1.21045453930000   4.05477825060000  -5.06601696060000
O    -1.25238402970000   1.82682021050000  -4.78396488970000
C    -1.05849190200000   2.94445420070000  -4.34257206150000
C    -0.62105632110000   3.19623576730000  -2.93969407990000
C    -0.46101601600000   1.96462189970000  -2.08088204020000
O     0.14008972810000   1.23939348500000   0.11516602420000
C    -0.35246235490000   2.34432364320000  -0.61433537110000
C     0.61643648090000   3.49225482620000  -0.44466276550000
O     0.84084039420000   3.78526821420000   0.94808748170000
O     0.95392379900000   3.14079375200000   3.04373055340000
C     0.70724505310000   2.84972347600000   1.89498850980000
O    -1.25981520180000  -4.60754659900000   1.97094221920000
C    -0.63360775740000  -3.54815516110000   2.02932938780000
O    -1.35221576470000  -2.40965228300000   1.89536602720000
C    -0.77592138600000  -1.16750689400000   1.92590937610000
C     0.54633802320000  -0.98778690090000   2.08525179630000
O     4.84701793920000  -3.18333436350000   2.88729909950000
C     3.51274829480000  -3.23134681740000   2.66808525020000
C     2.76553648290000  -2.06380035110000   2.49449994640000
C     1.39495130820000  -2.15383463130000   2.27370165760000
C     0.78626157290000  -3.42902688120000   2.23684069360000
O     1.00680165220000  -5.81645029920000   2.37779131360000
C     1.57195947100000  -4.59985802840000   2.41313025280000
C     3.80511525870000  -5.73343678290000   2.81701462580000
C     2.94694274310000  -4.51385243280000   2.62829889470000
H    -1.89059953730000   2.07266690330000   1.84012148240000
H    -1.10497341230000   1.34290144680000   3.23394761480000
H    -2.66276694900000  -0.31086382660000   2.36729150420000
H    -2.12283273430000  -0.07355589680000   0.70870961980000
H     1.44599963140000   0.68349030130000   3.09004660590000
H     2.04497622500000   0.40780811400000   1.45217305490000
H     1.22310956780000   6.10608867150000  -0.28898101620000
H    -0.78801376370000   5.10688387460000  -0.52733216730000
H    -0.49108806090000   5.28908833330000  -3.16530617650000
H    -1.68498138930000   4.87920959240000  -6.84449699860000
H    -2.58656232140000   3.37669986670000  -6.47248386400000
H    -0.87481327460000   3.28660469060000  -6.97085968150000
H     0.44064325110000   1.41729889890000  -2.38037781460000
H    -1.30461374540000   1.28604103240000  -2.22838488570000
H    -1.34393355170000   2.64091492620000  -0.24021978560000
H     1.58712867720000   3.23193444740000  -0.88098478950000
H     5.15753835290000  -2.27122145250000   2.89424306340000
H     3.26213255750000  -1.10093464800000   2.54231481800000
H     0.04356476440000  -5.69236284950000   2.21822239390000
H     3.21155925520000  -6.64181426550000   2.71626218200000
H     4.61140822170000  -5.75954124420000   2.07775480070000
H     4.27308182050000  -5.73216802470000   3.80660874520000
55
prunolakton_E 0 1 firstHF=-1642.61832122 jobtype="SP" route="#\u0020B3LYP/6-311+g(2d,p)\u0020EmpiricalDispersion=GD3BJ\u0020Geom=AllCheck\u0020Guess=Read\u0020scrf=(cpcm,solvent=TetraHydroFuran)" Version="ES64L-G16RevC.01" State="1-A" HF=-1642.6183212 RMSD=4.666e-09 Dipole=[0.2700499,3.1405837,-0.8448652] PG="C01\u0020[X(C23H22O10)]" e_homo_a=-0.22718 e_lumo_a=-0.06726 energy=-1642.6183212 fn="/home/andris/remote/doloresRoot/andris/Pour/gaussian/prunolakton_E_5c9c247c28e2be8f.step1.98_s.gjf.log"
C     0.18647565050000   1.45313404030000   1.52100755750000
C    -1.21144183880000   1.27314988170000   2.14787416920000
C    -1.78719855200000  -0.08297857590000   1.75232459570000
C     1.14620949770000   0.39655826010000   2.07724234760000
O     1.05507988740000   5.77689604850000  -1.17869069900000
C     0.08018068080000   4.75348129020000  -1.10497860180000
C    -0.36950623040000   4.43712160540000  -2.50463974290000
C    -1.61685548660000   3.87591060290000  -6.42913812700000
O    -1.21045453930000   4.05477825060000  -5.06601696060000
O    -1.25238402970000   1.82682021050000  -4.78396488970000
C    -1.05849190200000   2.94445420070000  -4.34257206150000
C    -0.62105632110000   3.19623576730000  -2.93969407990000
C    -0.46101601600000   1.96462189970000  -2.08088204020000
O     0.14008972810000   1.23939348500000   0.11516602420000
C    -0.35246235490000   2.34432364320000  -0.61433537110000
C     0.61643648090000   3.49225482620000  -0.44466276550000
O     0.84084039420000   3.78526821420000   0.94808748170000
O     0.95392379900000   3.14079375200000   3.04373055340000
C     0.70724505310000   2.84972347600000   1.89498850980000
O    -1.25981520180000  -4.60754659900000   1.97094221920000
C    -0.63360775740000  -3.54815516110000   2.02932938780000
O    -1.35221576470000  -2.40965228300000   1.89536602720000
C    -0.77592138600000  -1.16750689400000   1.92590937610000
C     0.54633802320000  -0.98778690090000   2.08525179630000
O     4.84701793920000  -3.18333436350000   2.88729909950000
C     3.51274829480000  -3.23134681740000   2.66808525020000
C     2.76553648290000  -2.06380035110000   2.49449994640000
C     1.39495130820000  -2.15383463130000   2.27370165760000
C     0.78626157290000  -3.42902688120000   2.23684069360000
O     1.00680165220000  -5.81645029920000   2.37779131360000
C     1.57195947100000  -4.59985802840000   2.41313025280000
C     3.80511525870000  -5.73343678290000   2.81701462580000
C     2.94694274310000  -4.51385243280000   2.62829889470000
H    -1.89059953730000   2.07266690330000   1.84012148240000
H    -1.10497341230000   1.34290144680000   3.23394761480000
H    -2.66276694900000  -0.31086382660000   2.36729150420000
H    -2.12283273430000  -0.07355589680000   0.70870961980000
H     1.44599963140000   0.68349030130000   3.09004660590000
H     2.04497622500000   0.40780811400000   1.45217305490000
H     1.22310956780000   6.10608867150000  -0.28898101620000
H    -0.78801376370000   5.10688387460000  -0.52733216730000
H    -0.49108806090000   5.28908833330000  -3.16530617650000
H    -1.68498138930000   4.87920959240000  -6.84449699860000
H    -2.58656232140000   3.37669986670000  -6.47248386400000
H    -0.87481327460000   3.28660469060000  -6.97085968150000
H     0.44064325110000   1.41729889890000  -2.38037781460000
H    -1.30461374540000   1.28604103240000  -2.22838488570000
H    -1.34393355170000   2.64091492620000  -0.24021978560000
H     1.58712867720000   3.23193444740000  -0.88098478950000
H     5.15753835290000  -2.27122145250000   2.89424306340000
H     3.26213255750000  -1.10093464800000   2.54231481800000
H     0.04356476440000  -5.69236284950000   2.21822239390000
H     3.21155925520000  -6.64181426550000   2.71626218200000
H     4.61140822170000  -5.75954124420000   2.07775480070000
H     4.27308182050000  -5.73216802470000   3.80660874520000
55
prunolakton_C_TS 0 1 firstHF=-1641.47870371 jobtype="Freq" route="#N\u0020Geom=AllCheck\u0020Guess=TCheck\u0020SCRF=Check\u0020GenChk\u0020RwB97XD/6-31+G(d,p)\u0020Freq" Version="ES64L-G16RevC.01" HF=-1641.4787037 RMSD=8.203e-10 RMSF=1.291e-05 ZeroPoint=0.4282272 Thermal=0.4578265 ETot=-1641.0208772 HTot=-1641.0199331 GTot=-1641.1124195 Dipole=[1.4730284,1.9789359,0.3933124] PG="C01\u0020[X(C23H22O10)]" NImag=1 e_homo_a=-0.27293 e_lumo_a=-0.04393 grad=[1.978e-05,1.75e-06,-1.797e-05,6.02e-06,1.315e-05,-1.011e-05,-1.74e-06,5.12e-06,6.78e-06,6.01e-06,-1.199e-05,4.256e-05,8.08e-06,1.475e-05,1.79e-06,-9.07e-06,-3.5e-06,-8.02e-06,7.92e-06,-1.97e-06,3.17e-06,8.83e-06,2.512e-05,-1.868e-05,-1.65e-06,-1.375e-05,7.17e-06,-1.152e-05,-1.124e-05,5.7e-07,9.3e-07,3.44e-06,1.278e-05,1.984e-05,-1.523e-05,3.593e-05,4.2e-07,1.261e-05,-9.76e-06,-2.96e-05,-4.54e-06,1.66e-06,-7.5e-07,3.54e-05,-1.113e-05,4.84e-06,-4.908e-05,9.45e-06,4.98e-06,1.251e-05,1.325e-05,1.817e-05,-7e-08,-1e-08,2.157e-05,-1.184e-05,1.712e-05,-7.04e-06,5.7e-07,8.5e-06,-8.93e-06,-6.86e-06,2.337e-05,-1.77e-06,-3.1e-07,-5.1e-06,-6.3e-07,-1.76e-05,2.57e-05,-4.9e-06,6.75e-06,-1.922e-05,-4.2e-07,-8.37e-06,-1.34e-06,-5.6e-07,2.756e-05,-4.4e-06,1.106e-05,-1.05e-05,-6.4e-07,6.04e-06,-1.66e-06,-1.203e-05,-8.44e-06,2.365e-05,6.9e-06,6.11e-06,-4.322e-05,1.435e-05,9.31e-06,1.853e-05,-7.77e-06,-1.92e-06,-2.353e-05,1.042e-05,-5.83e-06,1.668e-05,-1.693e-05,-3.69e-06,-8.69e-06,-3.41e-06,5.17e-06,5.36e-06,-3.83e-06,-3.33e-06,6.15e-06,-7.54e-06,1.58e-06,3.93e-06,6.55e-06,-6.59e-06,-1.69e-06,8.5e-07,-1.87e-06,-1.3e-07,-2.45e-06,-3.06e-06,-4.56e-06,-6.21e-06,5.28e-06,-7.37e-06,3.12e-06,5.73e-06,4.3e-07,-1.61e-05,-6.76e-06,2.593e-05,1.134e-05,3.32e-06,-2.166e-05,9.38e-06,-1.89e-06,6.3e-06,-1.39e-06,-1.967e-05,3.71e-06,-1.732e-05,8.39e-06,-1.459e-05,-1.469e-05,-2.18e-05,2.94e-06,1.31e-06,-1.655e-05,-6.57e-06,-1.417e-05,-8.16e-06,5.16e-06,-4.33e-06,-2.35e-06,4.59e-06,-1.641e-05,1.067e-05,1.6e-07,-1.5e-05,-9.75e-06,4.43e-06,7.6e-07,-1.45e-06,6.39e-06,-1.16e-06,1.61e-06,7.48e-06,-7.61e-06] CorrEnthalpy=0.458771 CorrGibbs=0.366284 ZeroPointC=0.428227 dipole_deriv=[1.0062346,-0.7538073,0.7935337,-0.2807104,0.3987311,-0.0914208,0.0600822,1.2554338,-2.2617475,-0.1597575,0.2094343,-0.2672336,0.0231022,-0.1166375,0.0556714,-0.2169581,0.0433943,0.0097844,-0.2171092,0.0896699,0.2003892,0.1110434,-0.3365588,0.2084297,0.1597071,-0.1345414,-0.3743411,0.0087791,-0.0144801,0.1600175,0.0319729,0.1842146,-0.1974364,0.1193564,-0.2347214,0.1570638,-0.0216207,-0.0118734,-0.0786444,0.0045663,0.160536,-0.0029196,0.0631462,0.0139474,-0.0796575,1.0051443,-0.0220383,-0.1202756,-0.0458542,0.3423281,0.0021756,-0.2526358,0.0050681,0.3661259,-2.1196546,-0.0583534,-0.1252893,-0.1834547,-0.3951349,-0.1384187,-0.285427,-0.1471241,-0.7627369,-0.9021828,0.0909829,0.2086107,-0.041742,-0.5658589,-0.3131881,-0.0945067,-0.3654046,-1.4935714,2.2709539,-0.0912189,-0.3076421,0.1889283,0.5860486,0.4685203,0.3164816,0.5518119,1.9655591,-0.1808242,0.1594777,0.4840836,0.1565969,-0.1716385,-0.0501749,0.4733842,-0.0751636,-0.2188672,-0.0029936,0.039527,-0.0421918,-0.045969,-0.1693945,0.0470256,-0.2670808,0.0954222,0.122943,-0.5371872,0.1174038,-0.1208665,0.0466052,-0.8519248,-0.4610805,-0.1551401,-0.2744896,-1.0719599,0.3389232,-0.0550197,0.1246357,-0.0418216,0.8441839,0.493719,0.1022837,0.2906967,0.8931842,-1.7227504,-0.2702273,1.3441867,0.1405241,-0.3497095,-0.3574544,0.7197158,0.315491,-1.8903402,2.6485046,0.0399125,-0.5915894,0.0288565,0.1579496,0.6424442,-0.1828961,-0.9638134,3.9817804,-2.0289533,0.3311383,-0.6475768,-0.1160659,-0.3233074,-0.092638,-0.3707948,0.1419467,-1.1649588,0.8527971,-0.1260985,-0.0225379,-0.0453972,0.1919133,-0.0525479,-0.3960875,0.0143386,-0.0260432,0.8604735,-0.4272575,0.6905708,0.0028464,0.4059358,-0.0847111,0.3867051,-0.3452687,0.7532479,-1.5930297,1.207158,-1.6134375,0.2501828,-0.5695824,-0.1158369,-0.0254596,-0.4929866,0.0191557,-0.1871793,0.1312113,0.3311378,0.1518237,-0.4759365,-0.652362,0.1471739,-0.3111613,-1.2870963,-0.6010047,-0.4128248,-0.5526725,-0.4044545,-1.1327684,-0.9298982,-0.4737302,-0.7244303,-1.422769,1.0337568,0.4629938,0.0121777,0.4608211,0.9901323,1.1224544,0.199962,0.8665022,1.646013,0.1114174,-0.0201446,-0.0476566,0.0395977,0.1086179,-0.108131,0.0776271,-0.0434736,0.0251055,-0.696627,-0.4600762,-0.1361796,-0.5844519,-0.4254,0.121024,-0.5330047,-0.0960759,0.040816,-1.7674143,-0.5241639,0.2503185,-0.5254244,-0.7101616,-0.025975,-0.0304835,-0.1161919,-0.6092836,1.6746783,0.5056895,-0.3832979,0.8883878,0.6901937,-0.0211666,0.4496607,0.4629195,0.3406568,-1.6447615,-0.2107926,1.043653,6.12e-05,-0.4754829,-0.2782511,0.84768,-0.166678,-1.2972878,-1.9951425,-0.8588657,0.1537287,-0.6090946,-1.0190059,-0.1598278,-0.0361784,-0.266331,-0.8603114,2.6081584,1.0394076,-0.4490711,0.646442,1.4959599,0.7789388,-0.3431679,0.8773439,2.0094087,-0.7227046,-0.4956043,-0.1807524,-0.3635842,-0.7439396,-0.5214708,-0.2044511,-0.6129542,-0.863293,0.5481619,0.4833763,-0.0161602,0.0138438,0.3404361,0.6245688,-0.2930939,0.0736968,1.1355904,-0.2321944,-0.3798433,0.3585849,0.0289645,-0.2298924,0.3388645,0.0398851,0.2744211,-0.584129,1.113827,0.371248,-0.6836276,0.2647554,0.3243748,-0.1454914,-0.2753773,0.1694735,0.6733948,0.051204,-0.0158838,0.0260714,-0.029207,0.1120293,-0.0842576,0.0562774,-0.0413643,0.1566159,0.0507612,-0.0281698,0.0739384,-0.0467635,0.051348,-0.0624598,0.0403806,-0.0829168,0.1152548,0.0702174,-0.0546922,-0.0618508,-0.0629274,0.1134568,-0.0577667,-0.0105369,-0.0551616,0.0772723,-0.0057806,-0.0215138,0.0014347,-0.0783395,0.1436995,-0.0230727,-0.0298266,-0.0266609,0.0969727,0.0843877,-0.0022072,-0.0567472,0.0028232,0.0983631,-0.0766915,-0.1214034,-0.0851054,0.0353806,0.0562579,0.0402627,-0.0172852,0.0972542,0.0423984,-0.0422902,0.018827,-0.0592387,0.018001,0.0414948,-0.0165304,-0.0521765,-0.012202,-0.008362,0.0748536,0.0072113,0.0441085,0.011903,0.0501169,0.010492,-0.0336095,0.0092535,-0.0250269,-0.0942368,0.0095133,-0.0637899,0.0530978,-0.0238453,-0.0309767,0.0127451,0.0702827,-0.0974048,-0.044883,0.084113,-0.0343025,0.0786616,-0.0210126,0.040203,-0.0192445,-0.0059895,0.0027238,0.0986601,0.0970249,0.0935924,-0.016628,-0.0534815,-0.01637,-0.0341857,-0.0453122,0.0947657,-0.0407876,-0.1101427,-0.0453326,-0.0095353,0.0090611,-0.005113,-0.0504735,-0.0438847,0.1753657,-0.011604,-0.034668,-0.0353972,0.079589,0.2729584,-0.0568412,0.0951687,-0.0529156,0.327848,0.0115936,0.0740282,-0.0051974,0.4598121,-0.0053005,-0.0260785,0.0993819,0.0129077,-0.1339547,-0.029087,0.0373634,0.0295059,-0.1033386,-0.0271738,0.0379745,0.0280678,-0.0215396,-0.0374182,0.0336961,0.0940832,0.0181222,0.0849154,-0.026522,-0.0056793,-0.0187184,0.0123456,-0.1011849,0.1068754,-0.0515939,0.1590103,-0.1094352,-0.0626891,-0.0914737,-0.0256823,-0.0781282,0.1222275,-0.078844,0.0195727,-0.04805,0.1294047,0.3166147,0.0526122,0.1435591,0.052105,0.4362114,0.0576187,0.1180086,0.0180177,0.4105869,-0.07569,-0.0249413,0.0766423,-0.0837332,0.0820259,0.0078677,-0.0244228,-0.0217731,0.0817271,0.0495434,0.016321,0.1143728,0.0776591,-0.1334736,-0.0657437,0.0584767,0.0120259,0.0076827,0.0180387,0.0597368,-0.0131824,0.0451631,0.0810329,0.039432,0.0260658,0.0139463,-0.1937464,0.4821203,0.0529277,-0.0571515,-0.0107497,0.494108,0.1776924,-0.0847294,0.1348635,0.6643703] energy=-1641.4787037 fn="/home/andris/remote/doloresRoot/andris/Pour/gaussian/prunolakton_C_TS_c0347225dfc679df.step1.27.a_s.gjf.log"
C     2.85050434760000   1.16773644060000  -2.27278781100000
C     3.95527291420000   1.32145788030000  -1.45637850560000
C     2.68438412120000  -1.69147109960000  -2.11729156020000
C     3.98561916370000  -0.15893979850000  -0.07718245290000
C    -0.71423449920000   1.55892177110000  -1.69798311420000
C    -5.57881037170000   1.24794587750000  -1.91293876870000
O    -4.30155618950000   1.12270368860000  -2.55204845440000
O    -3.30721726380000   1.77926496570000  -0.64734973350000
C    -3.23562358660000   1.41638551390000  -1.80687573340000
C    -1.93862315510000   1.25205892760000  -2.52277739210000
C    -1.89111553860000   0.83546605790000  -3.79327275130000
O    -0.75844011870000  -0.48959282360000  -5.38612306590000
C    -0.60972087460000   0.64487467900000  -4.55468590680000
O     3.97775278340000   0.56110444440000  -4.27136788830000
C     2.92820141980000   0.70107291680000  -3.67109158220000
O     1.76425141070000   0.51509691480000  -4.33517881120000
C     0.54728372400000   0.48318053960000  -3.57984908180000
C     0.53781725950000   1.59590683550000  -2.55667517610000
O     1.66710911880000   1.45474330340000  -1.69082507120000
C     2.24712604160000   0.72237507010000   2.18326698750000
O     1.74906805900000   2.00347774340000   4.14512227660000
C     1.36007333770000   1.13890799660000   3.17995923260000
C    -0.87328912300000   1.17563900960000   4.35021664580000
C     0.03403719040000   0.69816157130000   3.25170618720000
O    -1.66277328360000  -0.62690695420000   2.32094145830000
C    -0.39503329260000  -0.19445726300000   2.26704840850000
O     0.79389737200000  -1.84961614350000  -0.81062704600000
O    -1.15552091800000  -1.97563010380000   0.17600514770000
C    -0.01636884240000  -1.51055957090000   0.20905099810000
C     0.48261719850000  -0.62437743510000   1.23629237410000
C     1.81751172410000  -0.15857942890000   1.19789808040000
C     2.68250362730000  -0.61740456130000   0.11472962130000
C     2.10542756360000  -1.41324974370000  -0.92357516470000
H     4.92894891520000   1.19603937570000  -1.91495633350000
H     3.86783144600000   2.08005302290000  -0.68611228080000
H     2.12843839710000  -2.23882423760000  -2.86977873530000
H     3.73334861220000  -1.51565246630000  -2.29967983010000
H     4.47519234700000   0.38048722530000   0.72483903080000
H     4.66637437980000  -0.77644728480000  -0.65059919800000
H    -0.59667680840000   0.79732861450000  -0.92003677440000
H    -0.83723710130000   2.51028894050000  -1.17466093610000
H    -5.74242863240000   2.27882552600000  -1.59357581960000
H    -5.63704380790000   0.58151171100000  -1.05052653170000
H    -6.30868962930000   0.96122244070000  -2.66711724350000
H    -2.80363887160000   0.61879342300000  -4.33856490550000
H    -0.00599497050000  -0.53068554170000  -5.98654608120000
H    -0.42593088580000   1.53824127170000  -5.17124437040000
H     0.46599651780000  -0.49206491270000  -3.08641465150000
H     0.62460378780000   2.56152493000000  -3.07174258740000
H     3.26370938090000   1.09852678590000   2.19679781680000
H     2.66951615390000   2.26025799980000   4.02164952630000
H    -1.86714421090000   0.74147938000000   4.24605742120000
H    -0.96543691310000   2.26604345500000   4.33166410840000
H    -0.47428006730000   0.90149678850000   5.33189713410000
H    -1.80410276050000  -1.23269457080000   1.55831547440000
55
prunolakton_C_TS 0 1 firstHF=-1641.87342607 jobtype="SP" route="#\u0020wb97xd/6-311+g(2d,p)\u0020Geom=AllCheck\u0020Guess=Read\u0020scrf=(cpcm,solvent=TetraHydroFuran)" Version="ES64L-G16RevC.01" State="1-A" HF=-1641.8734261 RMSD=2.67e-09 Dipole=[1.4053332,1.9476662,0.40625] PG="C01\u0020[X(C23H22O10)]" e_homo_a=-0.27265 e_lumo_a=-0.04416 energy=-1641.8734261 fn="/home/andris/remote/doloresRoot/andris/Pour/gaussian/prunolakton_C_TS_c0347225dfc679df.step1.27.a_s.gjf.log"
C     2.85050434760000   1.16773644060000  -2.27278781100000
C     3.95527291420000   1.32145788030000  -1.45637850560000
C     2.68438412120000  -1.69147109960000  -2.11729156020000
C     3.98561916370000  -0.15893979850000  -0.07718245290000
C    -0.71423449920000   1.55892177110000  -1.69798311420000
C    -5.57881037170000   1.24794587750000  -1.91293876870000
O    -4.30155618950000   1.12270368860000  -2.55204845440000
O    -3.30721726380000   1.77926496570000  -0.64734973350000
C    -3.23562358660000   1.41638551390000  -1.80687573340000
C    -1.93862315510000   1.25205892760000  -2.52277739210000
C    -1.89111553860000   0.83546605790000  -3.79327275130000
O    -0.75844011870000  -0.48959282360000  -5.38612306590000
C    -0.60972087460000   0.64487467900000  -4.55468590680000
O     3.97775278340000   0.56110444440000  -4.27136788830000
C     2.92820141980000   0.70107291680000  -3.67109158220000
O     1.76425141070000   0.51509691480000  -4.33517881120000
C     0.54728372400000   0.48318053960000  -3.57984908180000
C     0.53781725950000   1.59590683550000  -2.55667517610000
O     1.66710911880000   1.45474330340000  -1.69082507120000
C     2.24712604160000   0.72237507010000   2.18326698750000
O     1.74906805900000   2.00347774340000   4.14512227660000
C     1.36007333770000   1.13890799660000   3.17995923260000
C    -0.87328912300000   1.17563900960000   4.35021664580000
C     0.03403719040000   0.69816157130000   3.25170618720000
O    -1.66277328360000  -0.62690695420000   2.32094145830000
C    -0.39503329260000  -0.19445726300000   2.26704840850000
O     0.79389737200000  -1.84961614350000  -0.81062704600000
O    -1.15552091800000  -1.97563010380000   0.17600514770000
C    -0.01636884240000  -1.51055957090000   0.20905099810000
C     0.48261719850000  -0.62437743510000   1.23629237410000
C     1.81751172410000  -0.15857942890000   1.19789808040000
C     2.68250362730000  -0.61740456130000   0.11472962130000
C     2.10542756360000  -1.41324974370000  -0.92357516470000
H     4.92894891520000   1.19603937570000  -1.91495633350000
H     3.86783144600000   2.08005302290000  -0.68611228080000
H     2.12843839710000  -2.23882423760000  -2.86977873530000
H     3.73334861220000  -1.51565246630000  -2.29967983010000
H     4.47519234700000   0.38048722530000   0.72483903080000
H     4.66637437980000  -0.77644728480000  -0.65059919800000
H    -0.59667680840000   0.79732861450000  -0.92003677440000
H    -0.83723710130000   2.51028894050000  -1.17466093610000
H    -5.74242863240000   2.27882552600000  -1.59357581960000
H    -5.63704380790000   0.58151171100000  -1.05052653170000
H    -6.30868962930000   0.96122244070000  -2.66711724350000
H    -2.80363887160000   0.61879342300000  -4.33856490550000
H    -0.00599497050000  -0.53068554170000  -5.98654608120000
H    -0.42593088580000   1.53824127170000  -5.17124437040000
H     0.46599651780000  -0.49206491270000  -3.08641465150000
H     0.62460378780000   2.56152493000000  -3.07174258740000
H     3.26370938090000   1.09852678590000   2.19679781680000
H     2.66951615390000   2.26025799980000   4.02164952630000
H    -1.86714421090000   0.74147938000000   4.24605742120000
H    -0.96543691310000   2.26604345500000   4.33166410840000
H    -0.47428006730000   0.90149678850000   5.33189713410000
H    -1.80410276050000  -1.23269457080000   1.55831547440000
55
prunolakton_C_TS 0 1 firstHF=-1641.88816635 jobtype="SP" route="#\u0020wb97xd/6-311+g(2d,p)\u0020Geom=AllCheck\u0020Guess=Read\u0020scrf=(smd,solvent=TetraHydroFuran)" Version="ES64L-G16RevC.01" State="1-A" HF=-1641.8881663 RMSD=4.023e-09 Dipole=[1.4290535,1.9484871,0.3334809] PG="C01\u0020[X(C23H22O10)]" e_homo_a=-0.26388 e_lumo_a=-0.03517 energy=-1641.8881663 fn="/home/andris/remote/doloresRoot/andris/Pour/gaussian/prunolakton_C_TS_c0347225dfc679df.step1.27.a_s.gjf.log"
C     2.85050434760000   1.16773644060000  -2.27278781100000
C     3.95527291420000   1.32145788030000  -1.45637850560000
C     2.68438412120000  -1.69147109960000  -2.11729156020000
C     3.98561916370000  -0.15893979850000  -0.07718245290000
C    -0.71423449920000   1.55892177110000  -1.69798311420000
C    -5.57881037170000   1.24794587750000  -1.91293876870000
O    -4.30155618950000   1.12270368860000  -2.55204845440000
O    -3.30721726380000   1.77926496570000  -0.64734973350000
C    -3.23562358660000   1.41638551390000  -1.80687573340000
C    -1.93862315510000   1.25205892760000  -2.52277739210000
C    -1.89111553860000   0.83546605790000  -3.79327275130000
O    -0.75844011870000  -0.48959282360000  -5.38612306590000
C    -0.60972087460000   0.64487467900000  -4.55468590680000
O     3.97775278340000   0.56110444440000  -4.27136788830000
C     2.92820141980000   0.70107291680000  -3.67109158220000
O     1.76425141070000   0.51509691480000  -4.33517881120000
C     0.54728372400000   0.48318053960000  -3.57984908180000
C     0.53781725950000   1.59590683550000  -2.55667517610000
O     1.66710911880000   1.45474330340000  -1.69082507120000
C     2.24712604160000   0.72237507010000   2.18326698750000
O     1.74906805900000   2.00347774340000   4.14512227660000
C     1.36007333770000   1.13890799660000   3.17995923260000
C    -0.87328912300000   1.17563900960000   4.35021664580000
C     0.03403719040000   0.69816157130000   3.25170618720000
O    -1.66277328360000  -0.62690695420000   2.32094145830000
C    -0.39503329260000  -0.19445726300000   2.26704840850000
O     0.79389737200000  -1.84961614350000  -0.81062704600000
O    -1.15552091800000  -1.97563010380000   0.17600514770000
C    -0.01636884240000  -1.51055957090000   0.20905099810000
C     0.48261719850000  -0.62437743510000   1.23629237410000
C     1.81751172410000  -0.15857942890000   1.19789808040000
C     2.68250362730000  -0.61740456130000   0.11472962130000
C     2.10542756360000  -1.41324974370000  -0.92357516470000
H     4.92894891520000   1.19603937570000  -1.91495633350000
H     3.86783144600000   2.08005302290000  -0.68611228080000
H     2.12843839710000  -2.23882423760000  -2.86977873530000
H     3.73334861220000  -1.51565246630000  -2.29967983010000
H     4.47519234700000   0.38048722530000   0.72483903080000
H     4.66637437980000  -0.77644728480000  -0.65059919800000
H    -0.59667680840000   0.79732861450000  -0.92003677440000
H    -0.83723710130000   2.51028894050000  -1.17466093610000
H    -5.74242863240000   2.27882552600000  -1.59357581960000
H    -5.63704380790000   0.58151171100000  -1.05052653170000
H    -6.30868962930000   0.96122244070000  -2.66711724350000
H    -2.80363887160000   0.61879342300000  -4.33856490550000
H    -0.00599497050000  -0.53068554170000  -5.98654608120000
H    -0.42593088580000   1.53824127170000  -5.17124437040000
H     0.46599651780000  -0.49206491270000  -3.08641465150000
H     0.62460378780000   2.56152493000000  -3.07174258740000
H     3.26370938090000   1.09852678590000   2.19679781680000
H     2.66951615390000   2.26025799980000   4.02164952630000
H    -1.86714421090000   0.74147938000000   4.24605742120000
H    -0.96543691310000   2.26604345500000   4.33166410840000
H    -0.47428006730000   0.90149678850000   5.33189713410000
H    -1.80410276050000  -1.23269457080000   1.55831547440000
55
prunolakton_C_TS 0 1 firstHF=-1642.53626558 jobtype="SP" route="#\u0020B3LYP/6-311+g(2d,p)\u0020EmpiricalDispersion=GD3BJ\u0020Geom=AllCheck\u0020Guess=Read\u0020scrf=(cpcm,solvent=TetraHydroFuran)" Version="ES64L-G16RevC.01" State="1-A" HF=-1642.5362656 RMSD=4.681e-09 Dipole=[1.3462119,1.9295405,0.5817459] PG="C01\u0020[X(C23H22O10)]" e_homo_a=-0.2098 e_lumo_a=-0.10491 energy=-1642.5362656 fn="/home/andris/remote/doloresRoot/andris/Pour/gaussian/prunolakton_C_TS_c0347225dfc679df.step1.27.a_s.gjf.log"
C     2.85050434760000   1.16773644060000  -2.27278781100000
C     3.95527291420000   1.32145788030000  -1.45637850560000
C     2.68438412120000  -1.69147109960000  -2.11729156020000
C     3.98561916370000  -0.15893979850000  -0.07718245290000
C    -0.71423449920000   1.55892177110000  -1.69798311420000
C    -5.57881037170000   1.24794587750000  -1.91293876870000
O    -4.30155618950000   1.12270368860000  -2.55204845440000
O    -3.30721726380000   1.77926496570000  -0.64734973350000
C    -3.23562358660000   1.41638551390000  -1.80687573340000
C    -1.93862315510000   1.25205892760000  -2.52277739210000
C    -1.89111553860000   0.83546605790000  -3.79327275130000
O    -0.75844011870000  -0.48959282360000  -5.38612306590000
C    -0.60972087460000   0.64487467900000  -4.55468590680000
O     3.97775278340000   0.56110444440000  -4.27136788830000
C     2.92820141980000   0.70107291680000  -3.67109158220000
O     1.76425141070000   0.51509691480000  -4.33517881120000
C     0.54728372400000   0.48318053960000  -3.57984908180000
C     0.53781725950000   1.59590683550000  -2.55667517610000
O     1.66710911880000   1.45474330340000  -1.69082507120000
C     2.24712604160000   0.72237507010000   2.18326698750000
O     1.74906805900000   2.00347774340000   4.14512227660000
C     1.36007333770000   1.13890799660000   3.17995923260000
C    -0.87328912300000   1.17563900960000   4.35021664580000
C     0.03403719040000   0.69816157130000   3.25170618720000
O    -1.66277328360000  -0.62690695420000   2.32094145830000
C    -0.39503329260000  -0.19445726300000   2.26704840850000
O     0.79389737200000  -1.84961614350000  -0.81062704600000
O    -1.15552091800000  -1.97563010380000   0.17600514770000
C    -0.01636884240000  -1.51055957090000   0.20905099810000
C     0.48261719850000  -0.62437743510000   1.23629237410000
C     1.81751172410000  -0.15857942890000   1.19789808040000
C     2.68250362730000  -0.61740456130000   0.11472962130000
C     2.10542756360000  -1.41324974370000  -0.92357516470000
H     4.92894891520000   1.19603937570000  -1.91495633350000
H     3.86783144600000   2.08005302290000  -0.68611228080000
H     2.12843839710000  -2.23882423760000  -2.86977873530000
H     3.73334861220000  -1.51565246630000  -2.29967983010000
H     4.47519234700000   0.38048722530000   0.72483903080000
H     4.66637437980000  -0.77644728480000  -0.65059919800000
H    -0.59667680840000   0.79732861450000  -0.92003677440000
H    -0.83723710130000   2.51028894050000  -1.17466093610000
H    -5.74242863240000   2.27882552600000  -1.59357581960000
H    -5.63704380790000   0.58151171100000  -1.05052653170000
H    -6.30868962930000   0.96122244070000  -2.66711724350000
H    -2.80363887160000   0.61879342300000  -4.33856490550000
H    -0.00599497050000  -0.53068554170000  -5.98654608120000
H    -0.42593088580000   1.53824127170000  -5.17124437040000
H     0.46599651780000  -0.49206491270000  -3.08641465150000
H     0.62460378780000   2.56152493000000  -3.07174258740000
H     3.26370938090000   1.09852678590000   2.19679781680000
H     2.66951615390000   2.26025799980000   4.02164952630000
H    -1.86714421090000   0.74147938000000   4.24605742120000
H    -0.96543691310000   2.26604345500000   4.33166410840000
H    -0.47428006730000   0.90149678850000   5.33189713410000
H    -1.80410276050000  -1.23269457080000   1.55831547440000
55
prunolakton_E_TS 0 1 firstHF=-1641.48237321 jobtype="Freq" route="#N\u0020Geom=AllCheck\u0020Guess=TCheck\u0020SCRF=Check\u0020GenChk\u0020RwB97XD/6-31+G(d,p)\u0020Freq" Version="ES64L-G16RevC.01" HF=-1641.4823732 RMSD=8.043e-10 RMSF=1.991e-05 ZeroPoint=0.4293565 Thermal=0.4581999 ETot=-1641.0241733 HTot=-1641.0232291 GTot=-1641.1107544 Dipole=[-0.0917652,0.1745613,-0.5138554] PG="C01\u0020[X(C23H22O10)]" NImag=1 e_homo_a=-0.28033 e_lumo_a=-0.0279 grad=[-9.53e-06,-1.955e-05,3.76e-05,4.486e-05,2.819e-05,-2.268e-05,-3.645e-05,-2.669e-05,1.969e-05,1.12e-05,-1.172e-05,1.426e-05,-2.253e-05,6.999e-05,-1.53e-05,8.62e-06,-2.588e-05,1.629e-05,-6.002e-05,1.376e-05,1.59e-05,-1.228e-05,9.8e-06,8.22e-06,7.46e-06,-2.76e-06,-4.68e-06,2.9e-06,-1.904e-05,-1.137e-05,-2.931e-05,2.579e-05,9.63e-06,6.318e-05,-3.78e-06,-1.644e-05,1.637e-05,-8.62e-06,-2.25e-05,-2.32e-06,-7.44e-06,6.39e-06,-4.25e-06,5.16e-06,3.189e-05,-3.87e-06,-3.935e-05,-2.112e-05,3.689e-05,-3.279e-05,-1.612e-05,5.56e-06,-1.32e-05,8.19e-06,-5.73e-06,9.84e-06,-9.88e-06,1.194e-05,1.73e-06,-7.44e-06,1.039e-05,-1.039e-05,3.04e-06,-2.166e-05,5.4e-07,-1.986e-05,3.262e-05,3.67e-05,-1.262e-05,1.182e-05,-6.54e-06,-1.89e-06,-3.048e-05,-1.64e-06,2.61e-05,1.44e-05,3.93e-06,-4.67e-06,-4.08e-06,-1.45e-06,4.67e-06,6.17e-06,3.27e-06,-1.12e-06,2.03e-06,-1.95e-06,-1.47e-06,-6.129e-05,5.51e-06,3.128e-05,2.62e-05,-4.54e-06,-1.48e-05,1.5e-06,1.437e-05,2.154e-05,-8.33e-06,1.96e-06,5.86e-06,-1.102e-05,2.77e-05,1.141e-05,-1.125e-05,-5.04e-06,-2.19e-05,-9.2e-06,-1.633e-05,-9.74e-06,1.261e-05,-6.85e-06,2.732e-05,-2.99e-05,9.41e-06,-6.131e-05,-2.376e-05,1.232e-05,6.52e-06,2.349e-05,-5.551e-05,-2.8e-06,1.036e-05,1.591e-05,1.74e-06,4.38e-06,-4.51e-06,-3.53e-06,2e-07,-8.15e-06,-9.6e-07,-3.97e-06,-5.8e-07,2.12e-06,6.56e-06,7.37e-06,-6.5e-07,-1.65e-05,-1.278e-05,1.708e-05,-4.85e-06,2.618e-05,1.098e-05,-2.15e-06,-9.88e-06,-1.15e-05,7.07e-06,2.622e-05,2.46e-05,2.609e-05,1.2e-07,-1.048e-05,-7.85e-06,3.72e-06,5.48e-06,4.429e-05,1.55e-06,-2.846e-05,-6e-08,-1.89e-06,-1.381e-05,-1.506e-05,4.3e-06,-4.75e-06,-1.46e-06,-6.47e-06,6.09e-06] CorrEnthalpy=0.459144 CorrGibbs=0.371619 ZeroPointC=0.429357 dipole_deriv=[0.1149055,-0.3753498,0.7551932,-1.5152283,-0.684424,0.7306276,1.5685971,0.2488297,-0.0438562,0.1209061,0.3820806,-0.1634111,0.1244601,0.2557985,-0.2273051,-0.2767036,-0.1112884,0.0311322,-0.0188376,-0.1676614,0.0449594,0.0992606,0.0537552,-0.0252809,0.2193423,0.3709425,-0.414832,-0.115036,-0.0934435,-0.1291192,0.2867832,-0.1294994,-0.1965898,-0.0884011,0.1596834,-0.0701831,-0.6953071,0.1404609,-0.067975,-0.0520861,-1.2954062,0.1141765,-0.0572468,0.1007204,-0.4359911,0.563711,-0.2284802,0.0311575,-0.0580274,1.1815346,-0.1400682,-0.0093839,-0.0476075,0.2750256,-0.1937339,0.0986847,-0.0235733,-0.0412816,0.0648135,-0.2570683,0.050708,-0.041243,0.0918693,0.3722108,-0.0703467,0.1216154,-0.0714538,0.4677212,-0.2545494,0.1146782,-0.3691312,0.8405365,-0.4835049,-0.1680862,-0.1323314,-0.1372698,-1.5899202,0.6516983,-0.1560897,0.6399926,-1.1957839,-0.7166812,-0.2815947,-0.348736,-0.2580901,-0.9846876,-0.1918178,-0.4215235,-0.2511745,-1.2177866,0.7742673,0.4189494,0.4230535,0.3778257,2.1055667,-0.4611151,0.4682923,-0.4492402,1.9225941,-0.0759505,0.2139362,-0.018049,0.2478164,-0.0722374,0.4141743,-0.0179801,0.4003987,-0.4664981,0.0499573,-0.1490521,0.010375,-0.1128164,0.0051482,0.0933141,-0.0431833,-0.0195818,-0.0106687,-1.30158,-0.1089417,-0.3391716,0.0832391,-0.6054799,-0.1355446,-1.746803,-0.3300261,-0.543415,1.0397724,0.1859693,0.0174021,0.5618681,0.4374985,0.1634429,0.3577471,0.1788014,0.4106933,0.289152,-0.0043909,0.1688137,-0.1668966,-0.012701,-0.0962139,0.4326232,0.0597085,0.8239817,-1.1300578,-0.439965,-0.5405069,-0.8033677,-0.9276555,-0.265587,-0.8604702,-0.2468456,-1.3894023,-0.4517882,0.1340907,-0.531315,-0.40338,-0.9771031,0.7881146,0.2511991,0.737856,-2.2771516,1.224698,0.5235221,0.6253403,2.063728,2.0669591,-1.0251581,-0.0466555,-0.7527172,2.8761913,-0.476998,0.0644714,-0.218543,-0.285326,-2.1357672,0.6677083,0.1161334,0.6280288,-1.3879746,0.4872194,0.0242726,0.7187454,0.3718822,2.9332614,-0.0495068,-0.0998369,-0.5539826,2.9141252,-0.1330098,0.1829987,-0.6895623,-0.430494,-0.9571107,0.4752367,0.3270162,0.6771081,-2.6059722,-0.2818541,-0.415712,0.2110102,0.3580272,0.7163905,-0.7586294,0.0328203,-0.636743,0.918567,-0.025286,0.1014807,0.1092017,-0.2264268,0.0506119,0.3252174,-0.0462221,-0.0689092,0.0764513,-0.4758791,-0.275104,-0.1160336,-0.1976965,-1.9454607,-0.7156441,-0.0266103,-0.5912217,-0.6083584,0.2637424,0.3322197,0.3642291,0.1920702,2.0063413,0.5233994,0.1870671,0.5993588,1.1179047,-0.3218335,-0.2244575,-0.2091935,-0.0880808,-0.4994954,-0.4552858,-0.0455058,-0.5894959,-0.9458209,0.0283021,0.0363639,0.0428936,0.0864588,0.8590654,0.5146042,-0.0438327,-0.1012108,0.516864,-0.2154809,-0.1472629,-0.1117651,-0.2203914,-1.4000573,-0.4173292,-0.0761847,-0.1163921,-0.6040235,-0.4471875,0.0549319,-0.1487221,0.0331921,-1.5480328,0.6852762,-0.0486027,0.5251584,-1.0643472,0.2179604,0.0762321,0.1268178,-0.0388655,1.7107847,-0.9972713,0.1071042,-0.2567545,0.8078584,0.121312,-0.0094846,-0.0051784,-0.0300428,0.0669337,-0.1220419,-0.0511148,0.0024136,0.0123998,-0.1478306,-0.0369265,0.1478545,0.0177253,-0.9983925,0.4230084,0.1394934,0.1270282,0.177825,0.1491366,0.0429813,0.0065518,0.0402393,0.0858518,0.002045,-0.0367886,-0.0202209,0.0271419,0.1023165,0.0264813,0.0306133,0.064439,0.0267536,-0.0108358,0.0203345,0.0299641,0.008578,0.0989745,0.0191564,-0.0752313,0.0344369,-0.0026206,0.0382018,-0.0445173,0.004001,0.1215733,0.1387276,-0.0406583,-0.0694132,-0.0340289,-0.0048028,-0.0335116,-0.0414633,-0.0005557,0.1325119,0.1255392,-0.023664,0.0074838,-0.0264095,-0.0139485,-0.0393872,-0.0237479,-0.0935604,0.095032,0.097336,0.001455,-0.039499,-0.0447536,0.0784031,-0.0647619,-0.0607372,-0.0047591,-0.015972,0.4066903,0.0626133,-0.0016821,0.0778076,0.4192866,-0.0415083,0.0071342,-0.0204128,0.2205174,-0.0825729,0.070316,0.0335878,0.0249498,-0.0837332,0.0530742,0.1043987,0.0528609,-0.0819355,0.1490239,-0.0626848,-0.0229874,-0.0495256,0.0630402,-0.0345989,-0.0742868,-0.0410081,0.0584477,-0.1229767,0.0482262,-0.0729381,-0.019458,0.0762527,0.0335597,0.0297242,0.0790754,-0.0041801,0.0770699,-0.0826159,0.005274,-0.0450247,-0.0802073,0.0733286,-0.0273373,0.012355,0.044693,0.0691338,0.0649472,0.0695163,0.0658444,-0.0043739,-0.080834,0.0223181,0.0442191,-0.0603586,0.0277895,0.0883181,-0.0184156,0.0627568,-0.0479134,0.0150942,-0.0397398,-0.0434098,0.0719113,0.0411245,-0.065521,0.0158085,-0.0082554,0.0193569,-0.0046086,-0.0010823,-0.043245,0.0281664,-0.1823865,-0.0109438,0.0484948,-0.070994,0.0316258,-0.017465,0.1148969,-0.0134338,-0.0595816,-0.0207718,0.0475218,0.009406,0.0728102,0.049293,-0.01139,-0.0805434,-0.0217887,-0.0299625,0.389417,0.0009589,-0.0447414,0.0014321,0.5131125,0.0790824,-0.0515354,0.0535628,0.249819,0.1849611,-0.0105965,-0.0426451,-0.002663,-0.032284,0.0563568,-0.0612344,0.0895625,0.0804389,0.3871403,0.0511216,0.1076613,0.0671569,0.5872154,0.164831,0.0357532,0.0676911,0.6757559,-0.0214165,0.0744254,0.0839511,0.0735312,0.0708984,-0.0863489,0.0186056,-0.0678863,-0.1118633,0.0992515,0.0248966,-0.0655077,0.0576561,-0.026965,0.1194256,-0.0311172,0.0138001,0.0289612,-0.0737876,-0.1011405,-0.0907639,-0.109063,0.0570054,0.0122586,0.010494,0.000725,-0.0116482] energy=-1641.4823732 fn="/home/andris/remote/doloresRoot/andris/Pour/gaussian/prunolakton_E_TS_692cfa62fef44b97.step1.90.a_s.gjf.log"
C    -0.20080701280000  -0.93859425750000  -3.28544842510000
C    -0.90415813830000  -1.91912856360000  -3.96582054550000
C    -2.73460014920000  -2.27057891040000  -3.10939770690000
C    -2.32166962980000   0.40256338600000  -2.21900915920000
O     1.52974241550000   3.21645026210000  -1.06308595570000
C     2.00668129530000   1.88526391630000  -1.13762200010000
C     2.38190626940000   1.44923536480000   0.24914352450000
C     2.66297996240000  -1.75348767320000   3.77972697210000
O     2.30249105970000  -1.34573001930000   2.45380647740000
O     3.11253143110000   0.70762727000000   2.87296438040000
C     2.59346107040000  -0.08827495630000   2.11339402450000
C     2.19626859890000   0.20556006110000   0.70428994600000
C     1.57803677530000  -0.90206878460000  -0.11169213090000
O     0.36659779040000  -1.34365044920000  -2.11497022510000
C     1.37903168980000  -0.49903538590000  -1.56569071750000
C     0.94778757860000   0.94475087430000  -1.68956330720000
O     0.72030698960000   1.28222252250000  -3.06055046420000
O    -0.38228178540000   0.77921158810000  -4.91507743090000
C    -0.00215346640000   0.41548421740000  -3.81494625020000
O    -1.95608092330000  -3.96164469080000   0.98308387950000
C    -2.07580910530000  -2.91101314920000   0.35547788260000
O    -2.46895424960000  -3.01956653480000  -0.92709547170000
C    -2.60397662990000  -1.94068355560000  -1.77221151800000
C    -2.38646411910000  -0.61394780700000  -1.30398093360000
O    -0.99489618020000   2.09467372080000   2.53657347550000
C    -1.28276259210000   0.89848778480000   1.98004350330000
C    -1.76235263390000   0.80540078450000   0.66910352960000
C    -2.00995962040000  -0.43959710150000   0.11150674640000
C    -1.83262714380000  -1.59312022750000   0.90283314280000
O    -1.20264917480000  -2.55328991570000   3.01533293000000
C    -1.37481084290000  -1.47264068180000   2.24296364570000
C    -0.55635866710000  -0.06680245240000   4.19040516700000
C    -1.07305322100000  -0.22288614460000   2.78884235380000
H    -1.24062106470000  -1.67633904230000  -4.96651925460000
H    -0.59148908650000  -2.94155449660000  -3.78724122320000
H    -3.23649798040000  -1.57244821430000  -3.76618255270000
H    -2.88609144380000  -3.31809823230000  -3.34658830490000
H    -2.07826837380000   1.41716161230000  -1.92742624220000
H    -2.68209510820000   0.29057599580000  -3.23150437380000
H     1.39900036690000   3.54322250830000  -1.96007905340000
H     2.89598677880000   1.84294329180000  -1.78499218470000
H     2.82134723700000   2.20375639260000   0.89473377980000
H     3.74871474920000  -1.73856161970000   3.89318787730000
H     2.28017684450000  -2.76633923700000   3.88529534850000
H     2.20754456340000  -1.09273123550000   4.51856237980000
H     2.19141379830000  -1.80480461460000  -0.05833549370000
H     0.60575205520000  -1.16316156750000   0.31578396210000
H     2.30223724120000  -0.64869454130000  -2.14197522310000
H     0.02163279980000   1.10513023290000  -1.12983613520000
H    -1.11498811980000   2.80705259930000   1.89858094160000
H    -1.92978976650000   1.71729919160000   0.10653486880000
H    -1.43409655180000  -3.34454156330000   2.47732413360000
H    -1.28797292660000   0.44753979060000   4.82189772150000
H    -0.34366723430000  -1.03939489880000   4.63346022420000
H     0.35652384860000   0.53666612460000   4.19961478430000
55
prunolakton_E_TS 0 1 firstHF=-1641.87658821 jobtype="SP" route="#\u0020wb97xd/6-311+g(2d,p)\u0020Geom=AllCheck\u0020Guess=Read\u0020scrf=(cpcm,solvent=TetraHydroFuran)" Version="ES64L-G16RevC.01" State="1-A" HF=-1641.8765882 RMSD=4.268e-09 Dipole=[-0.0953773,0.1689864,-0.4334445] PG="C01\u0020[X(C23H22O10)]" e_homo_a=-0.28011 e_lumo_a=-0.02784 energy=-1641.8765882 fn="/home/andris/remote/doloresRoot/andris/Pour/gaussian/prunolakton_E_TS_692cfa62fef44b97.step1.90.a_s.gjf.log"
C    -0.20080701280000  -0.93859425750000  -3.28544842510000
C    -0.90415813830000  -1.91912856360000  -3.96582054550000
C    -2.73460014920000  -2.27057891040000  -3.10939770690000
C    -2.32166962980000   0.40256338600000  -2.21900915920000
O     1.52974241550000   3.21645026210000  -1.06308595570000
C     2.00668129530000   1.88526391630000  -1.13762200010000
C     2.38190626940000   1.44923536480000   0.24914352450000
C     2.66297996240000  -1.75348767320000   3.77972697210000
O     2.30249105970000  -1.34573001930000   2.45380647740000
O     3.11253143110000   0.70762727000000   2.87296438040000
C     2.59346107040000  -0.08827495630000   2.11339402450000
C     2.19626859890000   0.20556006110000   0.70428994600000
C     1.57803677530000  -0.90206878460000  -0.11169213090000
O     0.36659779040000  -1.34365044920000  -2.11497022510000
C     1.37903168980000  -0.49903538590000  -1.56569071750000
C     0.94778757860000   0.94475087430000  -1.68956330720000
O     0.72030698960000   1.28222252250000  -3.06055046420000
O    -0.38228178540000   0.77921158810000  -4.91507743090000
C    -0.00215346640000   0.41548421740000  -3.81494625020000
O    -1.95608092330000  -3.96164469080000   0.98308387950000
C    -2.07580910530000  -2.91101314920000   0.35547788260000
O    -2.46895424960000  -3.01956653480000  -0.92709547170000
C    -2.60397662990000  -1.94068355560000  -1.77221151800000
C    -2.38646411910000  -0.61394780700000  -1.30398093360000
O    -0.99489618020000   2.09467372080000   2.53657347550000
C    -1.28276259210000   0.89848778480000   1.98004350330000
C    -1.76235263390000   0.80540078450000   0.66910352960000
C    -2.00995962040000  -0.43959710150000   0.11150674640000
C    -1.83262714380000  -1.59312022750000   0.90283314280000
O    -1.20264917480000  -2.55328991570000   3.01533293000000
C    -1.37481084290000  -1.47264068180000   2.24296364570000
C    -0.55635866710000  -0.06680245240000   4.19040516700000
C    -1.07305322100000  -0.22288614460000   2.78884235380000
H    -1.24062106470000  -1.67633904230000  -4.96651925460000
H    -0.59148908650000  -2.94155449660000  -3.78724122320000
H    -3.23649798040000  -1.57244821430000  -3.76618255270000
H    -2.88609144380000  -3.31809823230000  -3.34658830490000
H    -2.07826837380000   1.41716161230000  -1.92742624220000
H    -2.68209510820000   0.29057599580000  -3.23150437380000
H     1.39900036690000   3.54322250830000  -1.96007905340000
H     2.89598677880000   1.84294329180000  -1.78499218470000
H     2.82134723700000   2.20375639260000   0.89473377980000
H     3.74871474920000  -1.73856161970000   3.89318787730000
H     2.28017684450000  -2.76633923700000   3.88529534850000
H     2.20754456340000  -1.09273123550000   4.51856237980000
H     2.19141379830000  -1.80480461460000  -0.05833549370000
H     0.60575205520000  -1.16316156750000   0.31578396210000
H     2.30223724120000  -0.64869454130000  -2.14197522310000
H     0.02163279980000   1.10513023290000  -1.12983613520000
H    -1.11498811980000   2.80705259930000   1.89858094160000
H    -1.92978976650000   1.71729919160000   0.10653486880000
H    -1.43409655180000  -3.34454156330000   2.47732413360000
H    -1.28797292660000   0.44753979060000   4.82189772150000
H    -0.34366723430000  -1.03939489880000   4.63346022420000
H     0.35652384860000   0.53666612460000   4.19961478430000
55
prunolakton_E_TS 0 1 firstHF=-1641.89090291 jobtype="SP" route="#\u0020wb97xd/6-311+g(2d,p)\u0020Geom=AllCheck\u0020Guess=Read\u0020scrf=(smd,solvent=TetraHydroFuran)" Version="ES64L-G16RevC.01" State="1-A" HF=-1641.8909029 RMSD=5.911e-09 Dipole=[-0.040014,0.2001155,-0.5131309] PG="C01\u0020[X(C23H22O10)]" e_homo_a=-0.2702 e_lumo_a=-0.01832 energy=-1641.8909029 fn="/home/andris/remote/doloresRoot/andris/Pour/gaussian/prunolakton_E_TS_692cfa62fef44b97.step1.90.a_s.gjf.log"
C    -0.20080701280000  -0.93859425750000  -3.28544842510000
C    -0.90415813830000  -1.91912856360000  -3.96582054550000
C    -2.73460014920000  -2.27057891040000  -3.10939770690000
C    -2.32166962980000   0.40256338600000  -2.21900915920000
O     1.52974241550000   3.21645026210000  -1.06308595570000
C     2.00668129530000   1.88526391630000  -1.13762200010000
C     2.38190626940000   1.44923536480000   0.24914352450000
C     2.66297996240000  -1.75348767320000   3.77972697210000
O     2.30249105970000  -1.34573001930000   2.45380647740000
O     3.11253143110000   0.70762727000000   2.87296438040000
C     2.59346107040000  -0.08827495630000   2.11339402450000
C     2.19626859890000   0.20556006110000   0.70428994600000
C     1.57803677530000  -0.90206878460000  -0.11169213090000
O     0.36659779040000  -1.34365044920000  -2.11497022510000
C     1.37903168980000  -0.49903538590000  -1.56569071750000
C     0.94778757860000   0.94475087430000  -1.68956330720000
O     0.72030698960000   1.28222252250000  -3.06055046420000
O    -0.38228178540000   0.77921158810000  -4.91507743090000
C    -0.00215346640000   0.41548421740000  -3.81494625020000
O    -1.95608092330000  -3.96164469080000   0.98308387950000
C    -2.07580910530000  -2.91101314920000   0.35547788260000
O    -2.46895424960000  -3.01956653480000  -0.92709547170000
C    -2.60397662990000  -1.94068355560000  -1.77221151800000
C    -2.38646411910000  -0.61394780700000  -1.30398093360000
O    -0.99489618020000   2.09467372080000   2.53657347550000
C    -1.28276259210000   0.89848778480000   1.98004350330000
C    -1.76235263390000   0.80540078450000   0.66910352960000
C    -2.00995962040000  -0.43959710150000   0.11150674640000
C    -1.83262714380000  -1.59312022750000   0.90283314280000
O    -1.20264917480000  -2.55328991570000   3.01533293000000
C    -1.37481084290000  -1.47264068180000   2.24296364570000
C    -0.55635866710000  -0.06680245240000   4.19040516700000
C    -1.07305322100000  -0.22288614460000   2.78884235380000
H    -1.24062106470000  -1.67633904230000  -4.96651925460000
H    -0.59148908650000  -2.94155449660000  -3.78724122320000
H    -3.23649798040000  -1.57244821430000  -3.76618255270000
H    -2.88609144380000  -3.31809823230000  -3.34658830490000
H    -2.07826837380000   1.41716161230000  -1.92742624220000
H    -2.68209510820000   0.29057599580000  -3.23150437380000
H     1.39900036690000   3.54322250830000  -1.96007905340000
H     2.89598677880000   1.84294329180000  -1.78499218470000
H     2.82134723700000   2.20375639260000   0.89473377980000
H     3.74871474920000  -1.73856161970000   3.89318787730000
H     2.28017684450000  -2.76633923700000   3.88529534850000
H     2.20754456340000  -1.09273123550000   4.51856237980000
H     2.19141379830000  -1.80480461460000  -0.05833549370000
H     0.60575205520000  -1.16316156750000   0.31578396210000
H     2.30223724120000  -0.64869454130000  -2.14197522310000
H     0.02163279980000   1.10513023290000  -1.12983613520000
H    -1.11498811980000   2.80705259930000   1.89858094160000
H    -1.92978976650000   1.71729919160000   0.10653486880000
H    -1.43409655180000  -3.34454156330000   2.47732413360000
H    -1.28797292660000   0.44753979060000   4.82189772150000
H    -0.34366723430000  -1.03939489880000   4.63346022420000
H     0.35652384860000   0.53666612460000   4.19961478430000
55
prunolakton_E_TS 0 1 firstHF=-1642.53846312 jobtype="SP" route="#\u0020B3LYP/6-311+g(2d,p)\u0020EmpiricalDispersion=GD3BJ\u0020Geom=AllCheck\u0020Guess=Read\u0020scrf=(cpcm,solvent=TetraHydroFuran)" Version="ES64L-G16RevC.01" State="1-A" HF=-1642.5384631 RMSD=4.365e-09 Dipole=[-0.0997837,0.1544493,-0.3429608] PG="C01\u0020[X(C23H22O10)]" e_homo_a=-0.215 e_lumo_a=-0.0919 energy=-1642.5384631 fn="/home/andris/remote/doloresRoot/andris/Pour/gaussian/prunolakton_E_TS_692cfa62fef44b97.step1.90.a_s.gjf.log"
C    -0.20080701280000  -0.93859425750000  -3.28544842510000
C    -0.90415813830000  -1.91912856360000  -3.96582054550000
C    -2.73460014920000  -2.27057891040000  -3.10939770690000
C    -2.32166962980000   0.40256338600000  -2.21900915920000
O     1.52974241550000   3.21645026210000  -1.06308595570000
C     2.00668129530000   1.88526391630000  -1.13762200010000
C     2.38190626940000   1.44923536480000   0.24914352450000
C     2.66297996240000  -1.75348767320000   3.77972697210000
O     2.30249105970000  -1.34573001930000   2.45380647740000
O     3.11253143110000   0.70762727000000   2.87296438040000
C     2.59346107040000  -0.08827495630000   2.11339402450000
C     2.19626859890000   0.20556006110000   0.70428994600000
C     1.57803677530000  -0.90206878460000  -0.11169213090000
O     0.36659779040000  -1.34365044920000  -2.11497022510000
C     1.37903168980000  -0.49903538590000  -1.56569071750000
C     0.94778757860000   0.94475087430000  -1.68956330720000
O     0.72030698960000   1.28222252250000  -3.06055046420000
O    -0.38228178540000   0.77921158810000  -4.91507743090000
C    -0.00215346640000   0.41548421740000  -3.81494625020000
O    -1.95608092330000  -3.96164469080000   0.98308387950000
C    -2.07580910530000  -2.91101314920000   0.35547788260000
O    -2.46895424960000  -3.01956653480000  -0.92709547170000
C    -2.60397662990000  -1.94068355560000  -1.77221151800000
C    -2.38646411910000  -0.61394780700000  -1.30398093360000
O    -0.99489618020000   2.09467372080000   2.53657347550000
C    -1.28276259210000   0.89848778480000   1.98004350330000
C    -1.76235263390000   0.80540078450000   0.66910352960000
C    -2.00995962040000  -0.43959710150000   0.11150674640000
C    -1.83262714380000  -1.59312022750000   0.90283314280000
O    -1.20264917480000  -2.55328991570000   3.01533293000000
C    -1.37481084290000  -1.47264068180000   2.24296364570000
C    -0.55635866710000  -0.06680245240000   4.19040516700000
C    -1.07305322100000  -0.22288614460000   2.78884235380000
H    -1.24062106470000  -1.67633904230000  -4.96651925460000
H    -0.59148908650000  -2.94155449660000  -3.78724122320000
H    -3.23649798040000  -1.57244821430000  -3.76618255270000
H    -2.88609144380000  -3.31809823230000  -3.34658830490000
H    -2.07826837380000   1.41716161230000  -1.92742624220000
H    -2.68209510820000   0.29057599580000  -3.23150437380000
H     1.39900036690000   3.54322250830000  -1.96007905340000
H     2.89598677880000   1.84294329180000  -1.78499218470000
H     2.82134723700000   2.20375639260000   0.89473377980000
H     3.74871474920000  -1.73856161970000   3.89318787730000
H     2.28017684450000  -2.76633923700000   3.88529534850000
H     2.20754456340000  -1.09273123550000   4.51856237980000
H     2.19141379830000  -1.80480461460000  -0.05833549370000
H     0.60575205520000  -1.16316156750000   0.31578396210000
H     2.30223724120000  -0.64869454130000  -2.14197522310000
H     0.02163279980000   1.10513023290000  -1.12983613520000
H    -1.11498811980000   2.80705259930000   1.89858094160000
H    -1.92978976650000   1.71729919160000   0.10653486880000
H    -1.43409655180000  -3.34454156330000   2.47732413360000
H    -1.28797292660000   0.44753979060000   4.82189772150000
H    -0.34366723430000  -1.03939489880000   4.63346022420000
H     0.35652384860000   0.53666612460000   4.19961478430000
2
h2 0 1 firstHF=-1.17519524397 jobtype="Freq" route="#N\u0020Geom=AllCheck\u0020Guess=TCheck\u0020SCRF=Check\u0020GenChk\u0020RwB97XD/6-31+G(d,p)\u0020Freq" Version="ES64L-G16RevC.01" HF=-1.1751952 RMSD=0.0 RMSF=2.729e-06 ZeroPoint=0.0101622 Thermal=0.0125227 ETot=-1.1626726 HTot=-1.1617284 GTot=-1.1765204 Dipole=[0.0,0.0,0.0] PG="D*H\u0020[C*(H1.H1)]" NImag=0 e_homo_a=-0.51525 e_lumo_a=0.18736 grad=[4.73e-06,0.0,0.0,-4.73e-06,0.0,0.0] CorrEnthalpy=0.013467 CorrGibbs=-0.001325 ZeroPointC=0.010162 dipole_deriv=[0.0,0.0,0.0,0.0,0.0,0.0,0.0,0.0,0.0,0.0,0.0,0.0,0.0,0.0,0.0,0.0,0.0,0.0] energy=-1.1751952 fn="/home/andris/remote/doloresRoot/andris/Pour/gaussian/step2/h2_s.gjf.log"
H    -0.04641270270000   0.00000000000000   0.00000000000000
H     0.69641270270000   0.00000000000000   0.00000000000000
2
h2 0 1 firstHF=-1.17622262577 jobtype="SP" route="#\u0020wb97xd/6-311+g(2d,p)\u0020Geom=AllCheck\u0020Guess=Read\u0020scrf=(cpcm,solvent=TetraHydroFuran)" Version="ES64L-G16RevC.01" State="1-SGG" HF=-1.1762226 RMSD=6.423e-10 Dipole=[0.0,0.0,0.0] PG="D*H\u0020[C*(H1.H1)]" e_homo_a=-0.51585 e_lumo_a=0.14219 energy=-1.1762226 fn="/home/andris/remote/doloresRoot/andris/Pour/gaussian/step2/h2_s.gjf.log"
H    -0.04641270270000   0.00000000000000   0.00000000000000
H     0.69641270270000   0.00000000000000   0.00000000000000
2
h2 0 1 firstHF=-1.17561367535 jobtype="SP" route="#\u0020wb97xd/6-311+g(2d,p)\u0020Geom=AllCheck\u0020Guess=Read\u0020scrf=(smd,solvent=TetraHydroFuran)" Version="ES64L-G16RevC.01" State="1-SGG" HF=-1.1756137 RMSD=4.995e-13 Dipole=[0.0,0.0,0.0] PG="D*H\u0020[C*(H1.H1)]" e_homo_a=-0.50917 e_lumo_a=0.14884 energy=-1.1756137 fn="/home/andris/remote/doloresRoot/andris/Pour/gaussian/step2/h2_s.gjf.log"
H    -0.04641270270000   0.00000000000000   0.00000000000000
H     0.69641270270000   0.00000000000000   0.00000000000000
2
h2 0 1 firstHF=-1.1798447678 jobtype="SP" route="#\u0020B3LYP/6-311+g(2d,p)\u0020EmpiricalDispersion=GD3BJ\u0020Geom=AllCheck\u0020Guess=Read\u0020scrf=(cpcm,solvent=TetraHydroFuran)" Version="ES64L-G16RevC.01" State="1-SGG" HF=-1.1798448 RMSD=8.511e-09 Dipole=[0.0,0.0,0.0] PG="D*H\u0020[C*(H1.H1)]" e_homo_a=-0.43315 e_lumo_a=0.06055 energy=-1.1798448 fn="/home/andris/remote/doloresRoot/andris/Pour/gaussian/step2/h2_s.gjf.log"
H    -0.04641270270000   0.00000000000000   0.00000000000000
H     0.69641270270000   0.00000000000000   0.00000000000000
55
prunolakton_D_TS 0 1 firstHF=-1641.48242238 jobtype="Freq" route="#N\u0020Geom=AllCheck\u0020Guess=TCheck\u0020SCRF=Check\u0020GenChk\u0020RwB97XD/6-31+G(d,p)\u0020Freq" Version="ES64L-G16RevC.01" HF=-1641.4824224 RMSD=1.054e-09 RMSF=1.902e-05 ZeroPoint=0.4291899 Thermal=0.4581692 ETot=-1641.0242532 HTot=-1641.023309 GTot=-1641.1120589 Dipole=[-1.0073973,-0.1309387,0.3544097] PG="C01\u0020[X(C23H22O10)]" NImag=1 e_homo_a=-0.2831 e_lumo_a=-0.02569 grad=[2.13e-06,2.869e-05,1.334e-05,-5.171e-05,-8.358e-05,-1.302e-05,1.365e-05,5.052e-05,-6.98e-06,-3e-07,-5.85e-06,-1.4e-07,-1.727e-05,1.043e-05,-1.068e-05,-1.65e-06,5.02e-06,-3.79e-06,8.023e-05,5.338e-05,-2.498e-05,3.317e-05,5.61e-06,-3.222e-05,6.79e-06,-8e-06,2.186e-05,-3.547e-05,-4.443e-05,-1.375e-05,4.49e-06,3.786e-05,-9.48e-06,6.94e-06,8e-08,-1.071e-05,-6.145e-05,-4.226e-05,2.707e-05,1.353e-05,6.48e-06,-7.42e-06,6.03e-06,-1.809e-05,8.75e-06,5.36e-06,-3.5e-06,3.66e-06,4.337e-05,1.489e-05,4.45e-06,-6.53e-06,2.046e-05,-8.01e-06,-8.34e-06,-2.28e-05,-1.8e-07,-4.61e-06,7.39e-06,-1.091e-05,5.72e-06,9e-08,-3.63e-06,-1.738e-05,-1.27e-05,1.074e-05,3.827e-05,1.794e-05,-3.196e-05,-5.62e-06,-4.37e-06,1.705e-05,1.06e-06,3.344e-05,-1.996e-05,4.88e-06,-5.42e-06,9.02e-06,-1.75e-05,-2.756e-05,1.645e-05,5.52e-06,-1.312e-05,5.93e-06,1.79e-06,1.761e-05,-4.46e-06,-4.09e-06,2.83e-06,-8.28e-06,-1.17e-06,-6.4e-06,3.55e-06,2.69e-06,1.33e-05,-6.08e-06,-4.14e-06,8.8e-06,-1.086e-05,1.68e-06,1.85e-06,-1.93e-06,1.11e-05,1.615e-05,4.69e-06,5.03e-06,-1.66e-05,1.817e-05,3.58e-06,3.37e-06,-2.4e-06,-1.114e-05,-1.023e-05,1.315e-05,4.12e-06,-9.8e-07,2.92e-06,1.856e-05,-9.13e-06,1.038e-05,1e-06,1.18e-06,1.9e-06,-2.477e-05,-1.38e-05,7.84e-06,-5.03e-06,4.08e-06,4.15e-06,-7.53e-06,1.31e-05,-9.05e-06,-1.759e-05,-2.228e-05,3.566e-05,-4.08e-06,-1.4e-07,-4.06e-06,3.7e-06,-8.5e-07,3.13e-06,-4.25e-06,1.854e-05,-1.477e-05,-2.41e-06,1.68e-06,-1.345e-05,-6.71e-06,-3.278e-05,3.313e-05,1.452e-05,1.765e-05,-4.39e-06,-1.29e-06,3.35e-06,-4.1e-06,-7.16e-06,-4.67e-06,6.51e-06,-7.56e-06,2.69e-06,6.66e-06,-2.15e-06,-8.86e-06,1.51e-06] CorrEnthalpy=0.459113 CorrGibbs=0.370364 ZeroPointC=0.42919 dipole_deriv=[0.1901908,0.8727352,-0.6200077,-0.3034693,-1.7230718,0.6268259,-0.3815527,-0.0474031,0.981012,0.0371237,0.0452233,-0.1086449,-0.0992471,0.545694,-0.2057398,0.1566536,-0.184993,-0.0864869,0.0511778,-0.2389014,0.040313,0.1270948,-0.3748869,-0.0439618,-0.0033047,-0.3487766,-0.035548,-0.2036131,-0.1954446,0.1116386,0.2235667,0.0721685,0.0494389,0.009807,-0.1392737,-0.1516108,-0.5871224,0.0612278,-0.1506431,0.1245625,-1.3557351,0.189255,-0.1137272,0.1478363,-0.5442364,0.3680853,-0.0271228,0.1174559,-0.106762,1.2714838,-0.1774094,0.0453489,-0.1892835,0.3672117,-0.0359101,-0.213836,-0.1343544,-0.1534355,0.0201561,0.2417373,0.0185731,0.0070166,-0.0297434,0.3762761,-0.1044338,-0.1262478,-0.1485005,0.6427726,0.2870426,-0.1945578,0.3678871,0.6568245,-0.843691,0.7361958,0.1214468,0.7247082,-1.5244553,-0.3391141,0.0990412,-0.3312949,-0.9360614,-0.6818487,0.2097754,-0.295394,0.1941039,-0.7431337,-0.0384631,-0.3050212,0.0642822,-1.5229508,1.0994261,-0.8997138,0.1660015,-0.9074171,1.8519326,0.3587928,0.177318,0.3238214,1.896238,-0.1010793,-0.0194702,0.2883734,0.0817244,-0.3939889,-0.443528,0.2734599,-0.3833614,-0.1369272,0.1497168,0.1869645,-0.026119,0.0687973,0.0230051,-0.0793648,-0.0722163,0.0169246,-0.0293512,-0.6545312,-0.1147998,0.0398279,0.2076315,-0.0945695,-0.3104735,0.3834474,0.9329992,-1.8654277,0.2628261,-0.139184,0.3719612,0.0372866,0.4225932,-0.2295997,0.0433835,-0.3704974,0.9016328,0.348552,0.190459,-0.3216246,0.0632823,0.1378441,0.3648087,-0.2046974,0.018312,0.9300872,-0.3496033,0.3556927,-0.2409642,0.056539,-0.9447699,0.3756562,0.1562165,0.4947012,-2.265545,-0.5378534,0.7374345,0.3146064,0.14625,-1.6255503,-0.4202381,0.1790088,-1.1347359,-1.4447365,0.3947778,-1.7145403,0.259008,-0.1990752,3.1800817,-0.3881145,-0.2388991,0.380845,2.6000758,-1.4346415,1.0946091,-0.1206781,0.7587074,-1.6476735,-0.1202485,-0.0607894,-0.430995,-0.8926241,2.0242529,-1.1088867,0.6698006,-0.9698313,2.1389407,0.3422979,0.5478948,1.3428062,2.1544216,-0.4968886,0.769202,-0.0862923,0.1737095,-1.7411876,-0.6076089,-0.0491551,-1.6326929,-1.4439571,0.2828822,-1.0508479,0.0827456,-0.3346687,0.8311161,0.4692382,-0.270766,0.6544353,0.2133725,0.0868058,0.288415,0.0350308,-0.1610551,-0.1350769,-0.0723112,0.1166474,0.2115887,0.0961871,-1.524743,0.2403442,-0.8524114,0.3391278,-0.4878131,0.3479474,-0.8725345,0.2320056,-1.0395598,1.4641258,-0.4624473,0.7936403,-0.447083,0.5710331,0.0157178,0.9864211,0.0758906,1.3410726,-0.4312885,-0.1399222,-0.3414297,-0.1902231,-0.2960538,-0.1297531,-0.6002319,-0.1671703,-0.9948304,0.6524838,-0.0051331,0.574328,-0.3254144,0.3287275,-0.1042181,0.2303228,0.2692961,0.3843594,-0.9794699,0.3098194,-0.6586645,0.4264883,-0.4631494,0.1486685,-0.4420703,-0.0493273,-0.7379043,-1.1490432,0.7762172,0.1922671,0.6318182,-1.2050941,-0.2746857,0.0705819,-0.2840947,-0.6834612,1.1364567,-1.0917199,-0.2820273,-0.6939366,1.0687839,0.3900809,0.2243735,0.0127342,0.4947985,0.0864762,-0.0280174,-0.0880836,0.0274036,0.0726061,-0.0918436,-0.000834,-0.0234136,0.0426088,-0.7108071,0.5100689,0.0574148,0.364912,-0.409488,0.186214,-0.1317193,0.3157005,0.1905179,0.0700022,0.0061387,-0.0384076,-0.0076941,0.1105398,-0.0967144,-0.0080395,-0.0454386,0.0855862,0.0139132,-0.026377,0.0004539,0.038707,0.0266669,-0.0371136,0.0066585,-0.0427296,0.0853299,0.0260216,0.0837035,0.0459193,0.0652158,0.1158297,-0.0009241,-0.0030775,-0.0005995,0.0668504,0.0782303,0.0746499,-0.0466284,0.0891339,0.1471842,0.0458956,-0.049027,0.0052735,0.0513083,0.0348919,0.0317826,-0.0820273,0.0139976,0.1146648,-0.0010997,-0.0925426,0.0553533,0.0550318,0.1072051,0.0039365,-0.0738521,0.0224678,0.0904879,-0.0333312,-0.0119658,-0.0484557,-0.0230305,0.3887127,-0.0456351,0.0827323,-0.0185166,0.3947893,-0.0271954,0.0797506,-0.0418379,0.256241,-0.0905916,-0.0574952,0.0469196,0.0216571,-0.1258508,-0.0269794,0.1008908,-0.0270221,-0.0113907,0.1173512,0.0748674,-0.0354869,0.0365076,0.1308749,0.0145177,-0.0514363,0.023682,0.0033427,-0.07641,-0.0706044,-0.0692561,0.0120765,0.0224237,-0.0692805,0.028155,-0.0939377,0.044244,0.0380272,-0.0238725,0.0872912,-0.0675271,-0.0332821,0.0757297,0.1017138,-0.0494191,-0.0482441,0.0453846,0.0994607,-0.0125781,0.097125,-0.0453946,-0.0187337,-0.0471997,0.0499775,0.0410539,-0.0887328,-0.0028576,0.0161301,-0.0650499,0.0753214,0.0153984,-0.042981,0.0558259,0.0401631,0.0889956,-0.0141178,-0.0114707,0.0397372,-0.0398551,-0.0088544,-0.0411273,0.0278924,0.0495748,-0.0807016,0.0260184,-0.0537867,-0.0020977,0.0631795,0.0306538,0.0623756,0.0584933,-0.0305438,-0.0823037,-0.0801532,0.0841208,-0.0436556,0.0260869,-0.0303362,0.0177085,0.0093821,-0.055499,0.4950361,0.0034761,0.0761678,-0.0143762,0.3464034,-0.1051178,0.0656739,-0.0879499,0.3090263,0.0454903,0.1160357,-0.0145533,0.1534792,0.0828125,-0.0393862,0.0143774,-0.0362773,0.0954672,0.5035553,-0.019664,0.1649274,-0.0487922,0.4606332,0.0224795,0.1320706,0.1345663,0.672696,0.1068975,0.0550771,-0.0271563,0.0378213,-0.0072907,0.112477,-0.0443521,0.0078943,-0.0854519,0.0170794,-0.1397744,-0.0207203,-0.1269793,-0.0674321,-0.0933204,0.0043212,-0.0476587,-0.0337155,-0.0475562,0.0754417,0.098988,0.0291678,0.0979658,-0.0458106,0.0016304,-0.0587842,0.0225016] energy=-1641.4824224 fn="/home/andris/remote/doloresRoot/andris/Pour/gaussian/prunolakton_D_TS_c452e6dbc95c9c64.step1.96.a_s.gjf.log"
C     1.42096797790000   1.66254923170000   2.64413184580000
C     2.06800890280000   1.22283989750000   3.78539329270000
C     1.18239860920000  -0.47573480210000   4.56397027330000
C    -0.96130315930000   0.40323703190000   2.88968749180000
O    -0.07437576950000   4.52981097760000  -1.29623221010000
C    -0.15107983230000   3.17258180620000  -0.90259636920000
C     0.10117445750000   2.31719873540000  -2.11208546150000
C     1.96221189330000  -1.44484082350000  -4.39075323180000
O     1.74524947030000  -0.64157378180000  -3.22386171640000
O     0.42289017440000   0.72354401160000  -4.42238159410000
C     0.95770686150000   0.42639634850000  -3.37114559210000
C     0.82806205570000   1.19412986700000  -2.09733708840000
C     1.53138217670000   0.68808054150000  -0.86303531400000
O     1.77051988330000   1.03543126050000   1.48410104510000
C     0.94870554900000   1.34389587330000   0.37180032170000
C     0.82791536570000   2.84212468430000   0.22005353500000
O     0.30082669620000   3.42473261930000   1.42476688050000
O     0.18849914620000   3.43301697000000   3.63218382750000
C     0.59577618570000   2.87716464610000   2.62720094300000
O     2.42047217410000  -3.63840503900000   1.63640311610000
C     1.55350715200000  -2.79926271920000   1.87227454710000
O     1.60242158700000  -2.20597676290000   3.07930812090000
C     0.75821705480000  -1.18319433000000   3.45724894500000
C    -0.30568147450000  -0.76562347040000   2.60659459860000
O    -2.49678250370000  -1.48736883360000  -1.71808764630000
C    -1.52354855130000  -1.77948304050000  -0.82674550710000
C    -1.49679282750000  -1.17635431670000   0.43574471970000
C    -0.47412449130000  -1.47525771350000   1.32335327870000
C     0.49209168070000  -2.43372217840000   0.95793250020000
O     1.33788928850000  -3.96429789080000  -0.69376339080000
C     0.43382579470000  -3.04818651860000  -0.32081161330000
C    -0.61557020490000  -3.32719203900000  -2.60600638240000
C    -0.56136654530000  -2.70664952330000  -1.23950246970000
H     1.99572402220000   1.84670931700000   4.66816119390000
H     3.00341057790000   0.69549216690000   3.63396957230000
H     0.45582978430000   0.08374712670000   5.13768277600000
H     2.01068324500000  -0.88571128960000   5.13159696210000
H    -1.71191094630000   0.80803594760000   2.22108779640000
H    -0.89228242330000   0.88754077500000   3.85314406820000
H    -0.42002646410000   5.07654955890000  -0.58225987240000
H    -1.16512026270000   2.94938099350000  -0.53525324320000
H    -0.37366134240000   2.64108039770000  -3.03358633740000
H     1.01086461650000  -1.80497180690000  -4.78574477810000
H     2.48170089680000  -0.86426663980000  -5.15547367260000
H     2.57762049330000  -2.27821167820000  -4.05804014040000
H     2.60509969440000   0.89960594190000  -0.92719676340000
H     1.42562407500000  -0.39584891160000  -0.77749423710000
H    -0.05564989300000   0.94430647040000   0.55864763900000
H     1.80334688730000   3.29758789740000   0.01336386460000
H    -3.08979462740000  -0.81401139670000  -1.36666835780000
H    -2.27886254310000  -0.47230774010000   0.69804328300000
H     1.96778287150000  -4.08316687290000   0.05282201790000
H    -0.95961774870000  -2.59989004830000  -3.34461255570000
H    -1.31327798890000  -4.17167783270000  -2.62715558400000
H     0.36732111240000  -3.69728538050000  -2.89955581170000
55
prunolakton_D_TS 0 1 firstHF=-1641.87676417 jobtype="SP" route="#\u0020wb97xd/6-311+g(2d,p)\u0020Geom=AllCheck\u0020Guess=Read\u0020scrf=(cpcm,solvent=TetraHydroFuran)" Version="ES64L-G16RevC.01" State="1-A" HF=-1641.8767642 RMSD=1.74e-09 Dipole=[-0.9838113,-0.1589271,0.2922176] PG="C01\u0020[X(C23H22O10)]" e_homo_a=-0.28279 e_lumo_a=-0.02562 energy=-1641.8767642 fn="/home/andris/remote/doloresRoot/andris/Pour/gaussian/prunolakton_D_TS_c452e6dbc95c9c64.step1.96.a_s.gjf.log"
C     1.42096797790000   1.66254923170000   2.64413184580000
C     2.06800890280000   1.22283989750000   3.78539329270000
C     1.18239860920000  -0.47573480210000   4.56397027330000
C    -0.96130315930000   0.40323703190000   2.88968749180000
O    -0.07437576950000   4.52981097760000  -1.29623221010000
C    -0.15107983230000   3.17258180620000  -0.90259636920000
C     0.10117445750000   2.31719873540000  -2.11208546150000
C     1.96221189330000  -1.44484082350000  -4.39075323180000
O     1.74524947030000  -0.64157378180000  -3.22386171640000
O     0.42289017440000   0.72354401160000  -4.42238159410000
C     0.95770686150000   0.42639634850000  -3.37114559210000
C     0.82806205570000   1.19412986700000  -2.09733708840000
C     1.53138217670000   0.68808054150000  -0.86303531400000
O     1.77051988330000   1.03543126050000   1.48410104510000
C     0.94870554900000   1.34389587330000   0.37180032170000
C     0.82791536570000   2.84212468430000   0.22005353500000
O     0.30082669620000   3.42473261930000   1.42476688050000
O     0.18849914620000   3.43301697000000   3.63218382750000
C     0.59577618570000   2.87716464610000   2.62720094300000
O     2.42047217410000  -3.63840503900000   1.63640311610000
C     1.55350715200000  -2.79926271920000   1.87227454710000
O     1.60242158700000  -2.20597676290000   3.07930812090000
C     0.75821705480000  -1.18319433000000   3.45724894500000
C    -0.30568147450000  -0.76562347040000   2.60659459860000
O    -2.49678250370000  -1.48736883360000  -1.71808764630000
C    -1.52354855130000  -1.77948304050000  -0.82674550710000
C    -1.49679282750000  -1.17635431670000   0.43574471970000
C    -0.47412449130000  -1.47525771350000   1.32335327870000
C     0.49209168070000  -2.43372217840000   0.95793250020000
O     1.33788928850000  -3.96429789080000  -0.69376339080000
C     0.43382579470000  -3.04818651860000  -0.32081161330000
C    -0.61557020490000  -3.32719203900000  -2.60600638240000
C    -0.56136654530000  -2.70664952330000  -1.23950246970000
H     1.99572402220000   1.84670931700000   4.66816119390000
H     3.00341057790000   0.69549216690000   3.63396957230000
H     0.45582978430000   0.08374712670000   5.13768277600000
H     2.01068324500000  -0.88571128960000   5.13159696210000
H    -1.71191094630000   0.80803594760000   2.22108779640000
H    -0.89228242330000   0.88754077500000   3.85314406820000
H    -0.42002646410000   5.07654955890000  -0.58225987240000
H    -1.16512026270000   2.94938099350000  -0.53525324320000
H    -0.37366134240000   2.64108039770000  -3.03358633740000
H     1.01086461650000  -1.80497180690000  -4.78574477810000
H     2.48170089680000  -0.86426663980000  -5.15547367260000
H     2.57762049330000  -2.27821167820000  -4.05804014040000
H     2.60509969440000   0.89960594190000  -0.92719676340000
H     1.42562407500000  -0.39584891160000  -0.77749423710000
H    -0.05564989300000   0.94430647040000   0.55864763900000
H     1.80334688730000   3.29758789740000   0.01336386460000
H    -3.08979462740000  -0.81401139670000  -1.36666835780000
H    -2.27886254310000  -0.47230774010000   0.69804328300000
H     1.96778287150000  -4.08316687290000   0.05282201790000
H    -0.95961774870000  -2.59989004830000  -3.34461255570000
H    -1.31327798890000  -4.17167783270000  -2.62715558400000
H     0.36732111240000  -3.69728538050000  -2.89955581170000
55
prunolakton_D_TS 0 1 firstHF=-1641.89098041 jobtype="SP" route="#\u0020wb97xd/6-311+g(2d,p)\u0020Geom=AllCheck\u0020Guess=Read\u0020scrf=(smd,solvent=TetraHydroFuran)" Version="ES64L-G16RevC.01" State="1-A" HF=-1641.8909804 RMSD=6.084e-09 Dipole=[-0.9227888,-0.0833517,0.3215911] PG="C01\u0020[X(C23H22O10)]" e_homo_a=-0.27358 e_lumo_a=-0.0169 energy=-1641.8909804 fn="/home/andris/remote/doloresRoot/andris/Pour/gaussian/prunolakton_D_TS_c452e6dbc95c9c64.step1.96.a_s.gjf.log"
C     1.42096797790000   1.66254923170000   2.64413184580000
C     2.06800890280000   1.22283989750000   3.78539329270000
C     1.18239860920000  -0.47573480210000   4.56397027330000
C    -0.96130315930000   0.40323703190000   2.88968749180000
O    -0.07437576950000   4.52981097760000  -1.29623221010000
C    -0.15107983230000   3.17258180620000  -0.90259636920000
C     0.10117445750000   2.31719873540000  -2.11208546150000
C     1.96221189330000  -1.44484082350000  -4.39075323180000
O     1.74524947030000  -0.64157378180000  -3.22386171640000
O     0.42289017440000   0.72354401160000  -4.42238159410000
C     0.95770686150000   0.42639634850000  -3.37114559210000
C     0.82806205570000   1.19412986700000  -2.09733708840000
C     1.53138217670000   0.68808054150000  -0.86303531400000
O     1.77051988330000   1.03543126050000   1.48410104510000
C     0.94870554900000   1.34389587330000   0.37180032170000
C     0.82791536570000   2.84212468430000   0.22005353500000
O     0.30082669620000   3.42473261930000   1.42476688050000
O     0.18849914620000   3.43301697000000   3.63218382750000
C     0.59577618570000   2.87716464610000   2.62720094300000
O     2.42047217410000  -3.63840503900000   1.63640311610000
C     1.55350715200000  -2.79926271920000   1.87227454710000
O     1.60242158700000  -2.20597676290000   3.07930812090000
C     0.75821705480000  -1.18319433000000   3.45724894500000
C    -0.30568147450000  -0.76562347040000   2.60659459860000
O    -2.49678250370000  -1.48736883360000  -1.71808764630000
C    -1.52354855130000  -1.77948304050000  -0.82674550710000
C    -1.49679282750000  -1.17635431670000   0.43574471970000
C    -0.47412449130000  -1.47525771350000   1.32335327870000
C     0.49209168070000  -2.43372217840000   0.95793250020000
O     1.33788928850000  -3.96429789080000  -0.69376339080000
C     0.43382579470000  -3.04818651860000  -0.32081161330000
C    -0.61557020490000  -3.32719203900000  -2.60600638240000
C    -0.56136654530000  -2.70664952330000  -1.23950246970000
H     1.99572402220000   1.84670931700000   4.66816119390000
H     3.00341057790000   0.69549216690000   3.63396957230000
H     0.45582978430000   0.08374712670000   5.13768277600000
H     2.01068324500000  -0.88571128960000   5.13159696210000
H    -1.71191094630000   0.80803594760000   2.22108779640000
H    -0.89228242330000   0.88754077500000   3.85314406820000
H    -0.42002646410000   5.07654955890000  -0.58225987240000
H    -1.16512026270000   2.94938099350000  -0.53525324320000
H    -0.37366134240000   2.64108039770000  -3.03358633740000
H     1.01086461650000  -1.80497180690000  -4.78574477810000
H     2.48170089680000  -0.86426663980000  -5.15547367260000
H     2.57762049330000  -2.27821167820000  -4.05804014040000
H     2.60509969440000   0.89960594190000  -0.92719676340000
H     1.42562407500000  -0.39584891160000  -0.77749423710000
H    -0.05564989300000   0.94430647040000   0.55864763900000
H     1.80334688730000   3.29758789740000   0.01336386460000
H    -3.08979462740000  -0.81401139670000  -1.36666835780000
H    -2.27886254310000  -0.47230774010000   0.69804328300000
H     1.96778287150000  -4.08316687290000   0.05282201790000
H    -0.95961774870000  -2.59989004830000  -3.34461255570000
H    -1.31327798890000  -4.17167783270000  -2.62715558400000
H     0.36732111240000  -3.69728538050000  -2.89955581170000
55
prunolakton_D_TS 0 1 firstHF=-1642.5388439 jobtype="SP" route="#\u0020B3LYP/6-311+g(2d,p)\u0020EmpiricalDispersion=GD3BJ\u0020Geom=AllCheck\u0020Guess=Read\u0020scrf=(cpcm,solvent=TetraHydroFuran)" Version="ES64L-G16RevC.01" State="1-A" HF=-1642.5388439 RMSD=3.815e-09 Dipole=[-0.9866831,-0.2282846,0.2234242] PG="C01\u0020[X(C23H22O10)]" e_homo_a=-0.21707 e_lumo_a=-0.08966 energy=-1642.5388439 fn="/home/andris/remote/doloresRoot/andris/Pour/gaussian/prunolakton_D_TS_c452e6dbc95c9c64.step1.96.a_s.gjf.log"
C     1.42096797790000   1.66254923170000   2.64413184580000
C     2.06800890280000   1.22283989750000   3.78539329270000
C     1.18239860920000  -0.47573480210000   4.56397027330000
C    -0.96130315930000   0.40323703190000   2.88968749180000
O    -0.07437576950000   4.52981097760000  -1.29623221010000
C    -0.15107983230000   3.17258180620000  -0.90259636920000
C     0.10117445750000   2.31719873540000  -2.11208546150000
C     1.96221189330000  -1.44484082350000  -4.39075323180000
O     1.74524947030000  -0.64157378180000  -3.22386171640000
O     0.42289017440000   0.72354401160000  -4.42238159410000
C     0.95770686150000   0.42639634850000  -3.37114559210000
C     0.82806205570000   1.19412986700000  -2.09733708840000
C     1.53138217670000   0.68808054150000  -0.86303531400000
O     1.77051988330000   1.03543126050000   1.48410104510000
C     0.94870554900000   1.34389587330000   0.37180032170000
C     0.82791536570000   2.84212468430000   0.22005353500000
O     0.30082669620000   3.42473261930000   1.42476688050000
O     0.18849914620000   3.43301697000000   3.63218382750000
C     0.59577618570000   2.87716464610000   2.62720094300000
O     2.42047217410000  -3.63840503900000   1.63640311610000
C     1.55350715200000  -2.79926271920000   1.87227454710000
O     1.60242158700000  -2.20597676290000   3.07930812090000
C     0.75821705480000  -1.18319433000000   3.45724894500000
C    -0.30568147450000  -0.76562347040000   2.60659459860000
O    -2.49678250370000  -1.48736883360000  -1.71808764630000
C    -1.52354855130000  -1.77948304050000  -0.82674550710000
C    -1.49679282750000  -1.17635431670000   0.43574471970000
C    -0.47412449130000  -1.47525771350000   1.32335327870000
C     0.49209168070000  -2.43372217840000   0.95793250020000
O     1.33788928850000  -3.96429789080000  -0.69376339080000
C     0.43382579470000  -3.04818651860000  -0.32081161330000
C    -0.61557020490000  -3.32719203900000  -2.60600638240000
C    -0.56136654530000  -2.70664952330000  -1.23950246970000
H     1.99572402220000   1.84670931700000   4.66816119390000
H     3.00341057790000   0.69549216690000   3.63396957230000
H     0.45582978430000   0.08374712670000   5.13768277600000
H     2.01068324500000  -0.88571128960000   5.13159696210000
H    -1.71191094630000   0.80803594760000   2.22108779640000
H    -0.89228242330000   0.88754077500000   3.85314406820000
H    -0.42002646410000   5.07654955890000  -0.58225987240000
H    -1.16512026270000   2.94938099350000  -0.53525324320000
H    -0.37366134240000   2.64108039770000  -3.03358633740000
H     1.01086461650000  -1.80497180690000  -4.78574477810000
H     2.48170089680000  -0.86426663980000  -5.15547367260000
H     2.57762049330000  -2.27821167820000  -4.05804014040000
H     2.60509969440000   0.89960594190000  -0.92719676340000
H     1.42562407500000  -0.39584891160000  -0.77749423710000
H    -0.05564989300000   0.94430647040000   0.55864763900000
H     1.80334688730000   3.29758789740000   0.01336386460000
H    -3.08979462740000  -0.81401139670000  -1.36666835780000
H    -2.27886254310000  -0.47230774010000   0.69804328300000
H     1.96778287150000  -4.08316687290000   0.05282201790000
H    -0.95961774870000  -2.59989004830000  -3.34461255570000
H    -1.31327798890000  -4.17167783270000  -2.62715558400000
H     0.36732111240000  -3.69728538050000  -2.89955581170000
29
plrA 0 1 firstHF=-877.49762132 jobtype="Freq" route="#N\u0020Geom=AllCheck\u0020Guess=TCheck\u0020SCRF=Check\u0020GenChk\u0020RwB97XD/6-31+G(d,p)\u0020Freq" Version="ES64L-G16RevC.01" HF=-877.4976213 RMSD=6.083e-09 RMSF=5.568e-05 ZeroPoint=0.2272014 Thermal=0.2427465 ETot=-877.2548748 HTot=-877.2539306 GTot=-877.314253 Dipole=[0.7168761,-1.3412088,0.4208254] PG="C01\u0020[X(C11H12O6)]" NImag=0 e_homo_a=-0.33734 e_lumo_a=0.00405 grad=[7.543e-05,-0.00010122,-6.419e-05,-0.00015292,0.00011581,7.04e-06,7.166e-05,3.133e-05,-8.338e-05,5.881e-05,8e-07,3.129e-05,-0.00015254,2.806e-05,-3.92e-06,3.307e-05,2.3e-05,4.69e-06,5.123e-05,3.357e-05,-9.133e-05,-2.567e-05,-6.693e-05,4.443e-05,7.44e-05,-6.544e-05,-9.2e-07,-1.229e-05,3.664e-05,-0.00011112,-0.00010134,0.00010883,1.399e-05,9.644e-05,9.978e-05,1.154e-05,-8.16e-05,-5.167e-05,-1.545e-05,1.398e-05,-1.727e-05,3.939e-05,-4.681e-05,-8.804e-05,3.456e-05,3.7e-05,-4.321e-05,1.271e-05,-6.651e-05,2.135e-05,0.00010444,3.846e-05,1.51e-06,-2.548e-05,2.556e-05,-1.511e-05,-2.687e-05,-2.54e-05,2.402e-05,1.627e-05,-3.452e-05,-2.604e-05,8.807e-05,2.023e-05,-1.57e-05,-9.9e-07,-1.082e-05,4.18e-06,6.15e-06,8.39e-06,3.033e-05,1.248e-05,-1.805e-05,9.4e-07,-4.29e-06,2.724e-05,-4.212e-05,0.00011599,5.702e-05,-3.232e-05,-4.821e-05,1.441e-05,4.11e-06,-2.341e-05,2.515e-05,8.3e-07,-4.349e-05] CorrEnthalpy=0.243691 CorrGibbs=0.183368 ZeroPointC=0.227201 dipole_deriv=[0.0359166,-0.2882404,0.406087,-0.6963001,0.6545694,-0.5072525,1.0422619,-0.76219,0.4879038,-0.2764546,0.1576592,-0.2377205,0.0631883,-0.3325065,-0.0709149,-0.0685253,-0.1158107,-0.1706622,0.0051105,0.0341724,0.0736225,0.1383836,0.0886655,0.0528535,0.0276975,0.1021693,0.0568333,0.4541854,-0.1733109,0.1473101,-0.2419153,0.6846019,-0.2720186,0.2344652,-0.3132011,0.5927079,-1.4694451,0.7862344,-0.3054087,0.6386252,-1.0647088,0.4938217,-0.1399355,0.4123347,-0.7629002,-1.1350513,0.0495547,0.3082869,-0.1532664,-0.7613386,0.4240462,0.5519816,0.3289181,-1.1409541,1.9878389,-0.6759482,-0.09011,-0.233861,1.3483139,-0.9404565,-0.5983142,-0.7162282,1.5733744,0.2104534,-0.1637133,0.005182,-0.1862811,-0.3623979,0.3549631,-0.0270304,0.3143003,-0.4945824,-0.0828492,0.1118511,-0.1889915,-0.0788733,-0.0776729,-0.1346436,-0.0053569,-0.2335002,0.1415031,-1.074792,-0.2047431,0.2471752,-0.3290276,-0.8400298,0.1106265,0.2511034,0.0311425,-0.5358837,0.9237515,0.3271038,-0.2218452,0.3919024,0.6961829,-0.1326529,-0.1979285,0.0007849,0.3532823,-0.8019569,0.1714455,-0.1167178,0.0916267,-0.9319424,0.6217397,-0.0413396,0.638044,-1.3611784,2.441634,-0.8961942,0.5634318,-0.3024718,1.1354512,-0.8474041,-0.281725,-0.6289933,1.5161482,-1.7248132,0.8825036,-0.7530028,0.5079858,-0.9403351,0.5516904,-0.2468401,0.4386505,-0.8336396,0.1984575,-0.168101,0.2788627,-0.2716736,0.5983305,-0.3103102,0.4833643,-0.3645802,0.7008426,1.0135464,-0.4834749,0.135636,-0.3478639,0.6619643,0.0463299,-0.0468772,0.1302739,0.2980459,-1.281592,0.5502453,-0.1819212,0.9143567,-1.0905492,0.4383632,-0.7354534,0.6447818,-0.7675792,0.1099937,0.0104615,0.0213865,0.0391619,0.1122535,0.0765401,0.0005975,0.0754378,0.1025805,0.0669755,0.0002947,0.0550993,-0.0245422,0.1476657,0.0791012,0.0845176,0.0728572,0.0807549,0.0303526,-0.0005923,0.0170121,0.0552024,0.0202385,-0.1151978,-0.0040968,-0.0569227,-0.0079572,-0.0148318,-0.062216,0.0351442,-0.0741201,-0.0010321,0.0319478,-0.0255287,0.0215981,0.0877709,-0.0894284,0.091882,-0.000394,0.0414318,0.0576835,0.0399329,0.0593522,0.0132882,0.061715,0.0840898,0.0333768,0.0171813,0.0412507,-0.0230354,-0.0755681,-0.0670666,0.016971,-0.1027206,0.006123,-0.1136504,-0.0308701,-0.0078996,-0.0817108,0.0425756,-0.0867318,0.0174444,0.0344352,0.0161673,0.0740616,-0.0028609,0.0668472,0.1278912,0.024577,0.0109597,0.0612936,0.1058956,0.3791604,-0.0060232,-0.0964184,-0.0088391,0.3586499,0.051023,-0.1031038,0.0456165,0.2999786,-0.0133761,-0.0650916,-0.0049301,-0.090391,-0.0785985,0.0513989,-0.0013718,-0.0425856,-0.136392,0.0393173,0.0067314,-0.0295753,0.0190374,-0.05149,-0.0421602,-0.0911203,0.0060324,-0.0896721,-0.0384832,0.0137216,-0.0506511,0.0383263,-0.0551139,-0.0429512,0.0220449,-0.1379272,-0.0896503] energy=-877.4976213 fn="/home/andris/remote/doloresRoot/andris/Pour/gaussian/plrA_311c6cf244841ab5.step1.100_s.gjf.log"
C    -2.45304166450000   1.28603453820000  -1.16898616240000
C    -3.69123202590000   1.77513957640000  -1.24768093340000
C    -0.63260006330000  -1.14585280620000   0.85098279210000
C     2.68440713330000  -4.20842546870000   2.72232520190000
O     2.31390015990000  -3.23254791080000   1.73956439120000
O     0.28090817760000  -3.08339930590000   2.68300715540000
C     1.07891593750000  -2.73788281620000   1.83135908510000
C     0.76553958590000  -1.71148471210000   0.79671577980000
C     1.68915723050000  -1.31226856920000  -0.08534836000000
O     2.58562631690000   0.53395766220000  -1.25428282580000
C     1.43229471780000  -0.27831836980000  -1.14484807060000
O    -1.64948721790000   2.43777093770000  -3.09821551340000
C    -1.40208942920000   1.73484853830000  -2.14405271890000
O    -0.13960777340000   1.32642187240000  -1.94632712750000
C     0.19403617100000   0.53502319150000  -0.79241467940000
C    -0.95591768520000  -0.37071364930000  -0.41465794320000
O    -2.11056547370000   0.42467655050000  -0.16627448590000
H    -3.93602784750000   2.50104730410000  -2.01103470770000
H    -4.45104296260000   1.46175874380000  -0.54160401890000
H    -0.72721563280000  -0.47762463620000   1.71510946960000
H    -1.36131245790000  -1.94735461660000   0.99366880110000
H     3.71105947810000  -4.48078006920000   2.48656681690000
H     2.62191596510000  -3.77897336380000   3.72386489590000
H     2.03147697820000  -5.08044303600000   2.65454788860000
H     2.68584059390000  -1.74051958260000  -0.07476209190000
H     2.50647699610000   1.07654803920000  -2.04632087850000
H     1.24710401030000  -0.79287169850000  -2.10022973050000
H     0.42619719660000   1.22038230560000   0.03072464860000
H    -1.16805819720000  -1.06213967820000  -1.24267706260000
29
plrA 0 1 firstHF=-877.712959744 jobtype="SP" route="#\u0020wb97xd/6-311+g(2d,p)\u0020Geom=AllCheck\u0020Guess=Read\u0020scrf=(cpcm,solvent=TetraHydroFuran)" Version="ES64L-G16RevC.01" State="1-A" HF=-877.7129597 RMSD=5.48e-09 Dipole=[0.7495127,-1.3209803,0.4246145] PG="C01\u0020[X(C11H12O6)]" e_homo_a=-0.33787 e_lumo_a=0.00361 energy=-877.7129597 fn="/home/andris/remote/doloresRoot/andris/Pour/gaussian/plrA_311c6cf244841ab5.step1.100_s.gjf.log"
C    -2.45304166450000   1.28603453820000  -1.16898616240000
C    -3.69123202590000   1.77513957640000  -1.24768093340000
C    -0.63260006330000  -1.14585280620000   0.85098279210000
C     2.68440713330000  -4.20842546870000   2.72232520190000
O     2.31390015990000  -3.23254791080000   1.73956439120000
O     0.28090817760000  -3.08339930590000   2.68300715540000
C     1.07891593750000  -2.73788281620000   1.83135908510000
C     0.76553958590000  -1.71148471210000   0.79671577980000
C     1.68915723050000  -1.31226856920000  -0.08534836000000
O     2.58562631690000   0.53395766220000  -1.25428282580000
C     1.43229471780000  -0.27831836980000  -1.14484807060000
O    -1.64948721790000   2.43777093770000  -3.09821551340000
C    -1.40208942920000   1.73484853830000  -2.14405271890000
O    -0.13960777340000   1.32642187240000  -1.94632712750000
C     0.19403617100000   0.53502319150000  -0.79241467940000
C    -0.95591768520000  -0.37071364930000  -0.41465794320000
O    -2.11056547370000   0.42467655050000  -0.16627448590000
H    -3.93602784750000   2.50104730410000  -2.01103470770000
H    -4.45104296260000   1.46175874380000  -0.54160401890000
H    -0.72721563280000  -0.47762463620000   1.71510946960000
H    -1.36131245790000  -1.94735461660000   0.99366880110000
H     3.71105947810000  -4.48078006920000   2.48656681690000
H     2.62191596510000  -3.77897336380000   3.72386489590000
H     2.03147697820000  -5.08044303600000   2.65454788860000
H     2.68584059390000  -1.74051958260000  -0.07476209190000
H     2.50647699610000   1.07654803920000  -2.04632087850000
H     1.24710401030000  -0.79287169850000  -2.10022973050000
H     0.42619719660000   1.22038230560000   0.03072464860000
H    -1.16805819720000  -1.06213967820000  -1.24267706260000
29
plrA 0 1 firstHF=-877.720659828 jobtype="SP" route="#\u0020wb97xd/6-311+g(2d,p)\u0020Geom=AllCheck\u0020Guess=Read\u0020scrf=(smd,solvent=TetraHydroFuran)" Version="ES64L-G16RevC.01" State="1-A" HF=-877.7206598 RMSD=3.722e-09 Dipole=[0.7360315,-1.3349023,0.4507183] PG="C01\u0020[X(C11H12O6)]" e_homo_a=-0.33028 e_lumo_a=0.011 energy=-877.7206598 fn="/home/andris/remote/doloresRoot/andris/Pour/gaussian/plrA_311c6cf244841ab5.step1.100_s.gjf.log"
C    -2.45304166450000   1.28603453820000  -1.16898616240000
C    -3.69123202590000   1.77513957640000  -1.24768093340000
C    -0.63260006330000  -1.14585280620000   0.85098279210000
C     2.68440713330000  -4.20842546870000   2.72232520190000
O     2.31390015990000  -3.23254791080000   1.73956439120000
O     0.28090817760000  -3.08339930590000   2.68300715540000
C     1.07891593750000  -2.73788281620000   1.83135908510000
C     0.76553958590000  -1.71148471210000   0.79671577980000
C     1.68915723050000  -1.31226856920000  -0.08534836000000
O     2.58562631690000   0.53395766220000  -1.25428282580000
C     1.43229471780000  -0.27831836980000  -1.14484807060000
O    -1.64948721790000   2.43777093770000  -3.09821551340000
C    -1.40208942920000   1.73484853830000  -2.14405271890000
O    -0.13960777340000   1.32642187240000  -1.94632712750000
C     0.19403617100000   0.53502319150000  -0.79241467940000
C    -0.95591768520000  -0.37071364930000  -0.41465794320000
O    -2.11056547370000   0.42467655050000  -0.16627448590000
H    -3.93602784750000   2.50104730410000  -2.01103470770000
H    -4.45104296260000   1.46175874380000  -0.54160401890000
H    -0.72721563280000  -0.47762463620000   1.71510946960000
H    -1.36131245790000  -1.94735461660000   0.99366880110000
H     3.71105947810000  -4.48078006920000   2.48656681690000
H     2.62191596510000  -3.77897336380000   3.72386489590000
H     2.03147697820000  -5.08044303600000   2.65454788860000
H     2.68584059390000  -1.74051958260000  -0.07476209190000
H     2.50647699610000   1.07654803920000  -2.04632087850000
H     1.24710401030000  -0.79287169850000  -2.10022973050000
H     0.42619719660000   1.22038230560000   0.03072464860000
H    -1.16805819720000  -1.06213967820000  -1.24267706260000
29
plrA 0 1 firstHF=-878.051888968 jobtype="SP" route="#\u0020B3LYP/6-311+g(2d,p)\u0020EmpiricalDispersion=GD3BJ\u0020Geom=AllCheck\u0020Guess=Read\u0020scrf=(cpcm,solvent=TetraHydroFuran)" Version="ES64L-G16RevC.01" State="1-A" HF=-878.051889 RMSD=4.965e-09 Dipole=[0.7507228,-1.3226677,0.4377161] PG="C01\u0020[X(C11H12O6)]" e_homo_a=-0.26153 e_lumo_a=-0.06988 energy=-878.051889 fn="/home/andris/remote/doloresRoot/andris/Pour/gaussian/plrA_311c6cf244841ab5.step1.100_s.gjf.log"
C    -2.45304166450000   1.28603453820000  -1.16898616240000
C    -3.69123202590000   1.77513957640000  -1.24768093340000
C    -0.63260006330000  -1.14585280620000   0.85098279210000
C     2.68440713330000  -4.20842546870000   2.72232520190000
O     2.31390015990000  -3.23254791080000   1.73956439120000
O     0.28090817760000  -3.08339930590000   2.68300715540000
C     1.07891593750000  -2.73788281620000   1.83135908510000
C     0.76553958590000  -1.71148471210000   0.79671577980000
C     1.68915723050000  -1.31226856920000  -0.08534836000000
O     2.58562631690000   0.53395766220000  -1.25428282580000
C     1.43229471780000  -0.27831836980000  -1.14484807060000
O    -1.64948721790000   2.43777093770000  -3.09821551340000
C    -1.40208942920000   1.73484853830000  -2.14405271890000
O    -0.13960777340000   1.32642187240000  -1.94632712750000
C     0.19403617100000   0.53502319150000  -0.79241467940000
C    -0.95591768520000  -0.37071364930000  -0.41465794320000
O    -2.11056547370000   0.42467655050000  -0.16627448590000
H    -3.93602784750000   2.50104730410000  -2.01103470770000
H    -4.45104296260000   1.46175874380000  -0.54160401890000
H    -0.72721563280000  -0.47762463620000   1.71510946960000
H    -1.36131245790000  -1.94735461660000   0.99366880110000
H     3.71105947810000  -4.48078006920000   2.48656681690000
H     2.62191596510000  -3.77897336380000   3.72386489590000
H     2.03147697820000  -5.08044303600000   2.65454788860000
H     2.68584059390000  -1.74051958260000  -0.07476209190000
H     2.50647699610000   1.07654803920000  -2.04632087850000
H     1.24710401030000  -0.79287169850000  -2.10022973050000
H     0.42619719660000   1.22038230560000   0.03072464860000
H    -1.16805819720000  -1.06213967820000  -1.24267706260000
26
plrB 0 1 firstHF=-763.989866269 jobtype="Freq" route="#N\u0020Geom=AllCheck\u0020Guess=TCheck\u0020SCRF=Check\u0020GenChk\u0020RwB97XD/6-31+G(d,p)\u0020Freq" Version="ES64L-G16RevC.01" HF=-763.9898663 RMSD=4.496e-09 RMSF=7.438e-05 ZeroPoint=0.1988413 Thermal=0.2125426 ETot=-763.7773237 HTot=-763.7763795 GTot=-763.8313027 Dipole=[2.367477,1.9345186,0.1136737] PG="C01\u0020[X(C12H10O4)]" NImag=0 e_homo_a=-0.30821 e_lumo_a=-0.01475 grad=[-8.61e-06,8.134e-05,-1.486e-05,-7.341e-05,-2.058e-05,-1.936e-05,7.858e-05,-6.583e-05,0.00011569,8.58e-05,-5.787e-05,-9.718e-05,0.00010581,-6.684e-05,-1.72e-05,7.568e-05,-8.017e-05,-2.036e-05,-2.101e-05,1.475e-05,3.155e-05,-7.526e-05,1.403e-05,-3.44e-05,-5.353e-05,7.162e-05,7.195e-05,4.606e-05,5.187e-05,4.099e-05,8.683e-05,-0.0001682,-0.00011365,-0.0001762,0.00020031,0.00018733,3.4e-06,-7.061e-05,-0.00023279,7.412e-05,-6.098e-05,0.00010903,-6.695e-05,-1.29e-05,7.792e-05,-6.7e-06,3.838e-05,-9.58e-05,-6.55e-06,-1.476e-05,5.52e-06,4.982e-05,3.205e-05,1.59e-05,-2.279e-05,-3.42e-06,-2.685e-05,-6.622e-05,9.31e-06,-8.111e-05,-9.162e-05,9.752e-05,2.728e-05,6.296e-05,-4.127e-05,2.502e-05,-6.26e-06,4.946e-05,-5.834e-05,3.358e-05,1.01e-05,6.309e-05,-6.28e-05,1.913e-05,-5.5e-06,3.527e-05,-2.644e-05,4.614e-05] CorrEnthalpy=0.213487 CorrGibbs=0.158564 ZeroPointC=0.198841 dipole_deriv=[-0.1960856,0.1210662,0.1843403,0.0589898,-0.2779978,-0.192738,-0.0595484,-0.3358118,-1.1675269,-0.618627,-0.3174423,-0.5555109,-0.3307228,-0.9640688,-0.7958755,-0.5522628,-0.7613269,-1.5075865,-0.2797588,0.1546583,0.0922736,0.1134915,-0.2700175,0.1411865,0.1010041,0.127096,-0.5087863,-0.1928567,0.0515107,0.0454915,0.0406595,-0.2786701,0.0421389,0.0830167,0.0868129,-0.1751074,0.7116525,0.4884761,0.1938192,0.5388196,0.8425389,0.7120671,0.3680142,0.8036296,1.7552193,0.1049288,-0.0307219,0.0024343,0.0152595,0.1225701,-0.0911203,0.0593453,0.0031641,0.0052955,-0.5151733,-0.3551075,-0.2892829,-0.4270506,-0.5312293,-0.0925262,-0.4505037,-0.2406487,0.1051129,-1.4071961,-0.7192389,0.1528032,-0.7288423,-0.9858257,0.0295878,0.0185132,-0.0408567,-0.6741979,1.2818119,0.8043568,-0.2341543,0.95283,0.8706885,-0.102189,0.3036424,0.3403847,0.6086469,-0.9642002,-0.6459197,0.933751,-0.5832915,-0.8084513,0.661772,0.5817795,0.4564938,-1.9764539,-1.414036,-0.8995894,-0.0054138,-0.8562557,-1.3434109,-0.1134729,0.0085502,-0.1041578,-1.0837156,1.7742094,1.2236008,-0.1159177,1.1739599,1.6637515,0.3703888,-0.2349251,0.146557,3.1046162,-0.5830082,-0.4533632,-0.4130575,-0.3655811,-0.5822421,-0.6173279,-0.1407141,-0.3875276,-1.1831905,0.4290845,0.3631303,0.267362,0.1792917,0.3921388,0.5522962,-0.0439483,0.1719145,0.4192089,0.0246445,-0.0902387,0.0077764,-0.0276691,-0.1268809,0.1094631,-0.1062229,-0.0078096,0.3855801,0.6597206,0.5763863,-0.3713138,0.5954898,0.716031,-0.7569257,0.0195863,-0.3044972,0.6851065,0.018776,-0.1378812,-0.0049609,-0.1258577,0.0802958,-0.0373551,0.0220807,-0.0199172,0.0863952,0.3554927,0.0035841,0.1276625,0.0060085,0.4390365,0.0822553,0.1187346,0.0715136,0.361339,0.0503162,-0.1213148,0.0180001,-0.071804,0.0933674,0.0173677,-0.0254396,-0.0018492,0.1014607,0.1356375,-0.0717806,-0.0887535,-0.1221557,0.1276827,-0.0310549,-0.0790992,-0.00522,0.0427246,0.0874141,-0.0195796,0.0155571,-0.0411558,0.1601267,0.0280701,0.0924868,-0.0100345,-0.0496644,0.0782528,-0.0276484,-0.0384081,-0.0461846,0.172245,-0.101653,-0.0990891,-0.0526531,-0.0018468,0.0280288,0.0700095,0.110518,0.1096068,-0.0696316,-0.0549667,0.0788766,-0.0069081,-0.0318475,0.0047311,-0.0783397,0.0697371,-0.11057,0.0127623,0.0545794,-0.0007042,-0.0242673,0.0727626,-0.0215468,0.048432,-0.0870381,0.0136868,0.101009,0.0576017,-0.0124465,0.038516,-0.1158736,0.4477871,0.0629547,-0.0177146,0.0390473,0.4441815,0.1284307,-0.0507267,0.0574036,0.7423287] energy=-763.9898663 fn="/home/andris/remote/doloresRoot/andris/Pour/gaussian/plrB_4a7fcca5ce1a4e6c.step1.99_s.gjf.log"
C     1.73142473850000   0.64912165340000  -0.30448477470000
O     1.43637271910000   1.21364343750000   2.00809110960000
C     1.21834371460000   0.14836542270000  -5.10455317780000
C     3.27728559820000   0.28810147440000  -2.86340386390000
C     1.04264847950000   0.52995031270000   0.90908807310000
C    -0.77906984400000  -0.38696102480000   2.38997646400000
C    -0.08120738250000  -0.28721311320000   1.06263134900000
O    -1.60138061590000  -1.77870570310000   0.07466208240000
C    -0.52534103590000  -0.98959729950000  -0.06252370600000
O     0.17827803300000  -1.35228747230000  -3.67426548570000
O    -1.26400436110000  -2.42133371890000  -2.41922102310000
C    -0.35862259610000  -1.59278224470000  -2.46464030320000
C     0.14051127860000  -0.86459316600000  -1.30816825690000
C     1.28732328380000  -0.05355653780000  -1.41104471310000
C     1.98033472630000  -0.01273229210000  -2.71597212590000
C     1.13940409920000  -0.36352594130000  -3.87860339880000
H     2.59253382710000   1.30560709680000  -0.37180955350000
H     2.22071827700000   1.74032954930000   1.81911966310000
H     1.93787499620000   0.92555364340000  -5.32709710300000
H     0.56197680850000  -0.20127072030000  -5.89269839930000
H     3.75164841870000   0.25806162490000  -3.83771279070000
H     3.90118321940000   0.55242193860000  -2.01662978170000
H    -1.26856291010000   0.55915195060000   2.64426685090000
H    -1.53597914830000  -1.17061632180000   2.37113819690000
H    -0.06468935550000  -0.60686439670000   3.18812700320000
H    -1.74985882110000  -2.23208065720000  -0.78467299890000
26
plrB 0 1 firstHF=-764.171017361 jobtype="SP" route="#\u0020wb97xd/6-311+g(2d,p)\u0020Geom=AllCheck\u0020Guess=Read\u0020scrf=(cpcm,solvent=TetraHydroFuran)" Version="ES64L-G16RevC.01" State="1-A" HF=-764.1710174 RMSD=9.921e-09 Dipole=[2.2880602,1.8868497,0.1734369] PG="C01\u0020[X(C12H10O4)]" e_homo_a=-0.30851 e_lumo_a=-0.01527 energy=-764.1710174 fn="/home/andris/remote/doloresRoot/andris/Pour/gaussian/plrB_4a7fcca5ce1a4e6c.step1.99_s.gjf.log"
C     1.73142473850000   0.64912165340000  -0.30448477470000
O     1.43637271910000   1.21364343750000   2.00809110960000
C     1.21834371460000   0.14836542270000  -5.10455317780000
C     3.27728559820000   0.28810147440000  -2.86340386390000
C     1.04264847950000   0.52995031270000   0.90908807310000
C    -0.77906984400000  -0.38696102480000   2.38997646400000
C    -0.08120738250000  -0.28721311320000   1.06263134900000
O    -1.60138061590000  -1.77870570310000   0.07466208240000
C    -0.52534103590000  -0.98959729950000  -0.06252370600000
O     0.17827803300000  -1.35228747230000  -3.67426548570000
O    -1.26400436110000  -2.42133371890000  -2.41922102310000
C    -0.35862259610000  -1.59278224470000  -2.46464030320000
C     0.14051127860000  -0.86459316600000  -1.30816825690000
C     1.28732328380000  -0.05355653780000  -1.41104471310000
C     1.98033472630000  -0.01273229210000  -2.71597212590000
C     1.13940409920000  -0.36352594130000  -3.87860339880000
H     2.59253382710000   1.30560709680000  -0.37180955350000
H     2.22071827700000   1.74032954930000   1.81911966310000
H     1.93787499620000   0.92555364340000  -5.32709710300000
H     0.56197680850000  -0.20127072030000  -5.89269839930000
H     3.75164841870000   0.25806162490000  -3.83771279070000
H     3.90118321940000   0.55242193860000  -2.01662978170000
H    -1.26856291010000   0.55915195060000   2.64426685090000
H    -1.53597914830000  -1.17061632180000   2.37113819690000
H    -0.06468935550000  -0.60686439670000   3.18812700320000
H    -1.74985882110000  -2.23208065720000  -0.78467299890000
26
plrB 0 1 firstHF=-764.177995492 jobtype="SP" route="#\u0020wb97xd/6-311+g(2d,p)\u0020Geom=AllCheck\u0020Guess=Read\u0020scrf=(smd,solvent=TetraHydroFuran)" Version="ES64L-G16RevC.01" State="1-A" HF=-764.1779955 RMSD=9.618e-09 Dipole=[2.3085874,1.8913316,0.1472023] PG="C01\u0020[X(C12H10O4)]" e_homo_a=-0.30293 e_lumo_a=-0.0096 energy=-764.1779955 fn="/home/andris/remote/doloresRoot/andris/Pour/gaussian/plrB_4a7fcca5ce1a4e6c.step1.99_s.gjf.log"
C     1.73142473850000   0.64912165340000  -0.30448477470000
O     1.43637271910000   1.21364343750000   2.00809110960000
C     1.21834371460000   0.14836542270000  -5.10455317780000
C     3.27728559820000   0.28810147440000  -2.86340386390000
C     1.04264847950000   0.52995031270000   0.90908807310000
C    -0.77906984400000  -0.38696102480000   2.38997646400000
C    -0.08120738250000  -0.28721311320000   1.06263134900000
O    -1.60138061590000  -1.77870570310000   0.07466208240000
C    -0.52534103590000  -0.98959729950000  -0.06252370600000
O     0.17827803300000  -1.35228747230000  -3.67426548570000
O    -1.26400436110000  -2.42133371890000  -2.41922102310000
C    -0.35862259610000  -1.59278224470000  -2.46464030320000
C     0.14051127860000  -0.86459316600000  -1.30816825690000
C     1.28732328380000  -0.05355653780000  -1.41104471310000
C     1.98033472630000  -0.01273229210000  -2.71597212590000
C     1.13940409920000  -0.36352594130000  -3.87860339880000
H     2.59253382710000   1.30560709680000  -0.37180955350000
H     2.22071827700000   1.74032954930000   1.81911966310000
H     1.93787499620000   0.92555364340000  -5.32709710300000
H     0.56197680850000  -0.20127072030000  -5.89269839930000
H     3.75164841870000   0.25806162490000  -3.83771279070000
H     3.90118321940000   0.55242193860000  -2.01662978170000
H    -1.26856291010000   0.55915195060000   2.64426685090000
H    -1.53597914830000  -1.17061632180000   2.37113819690000
H    -0.06468935550000  -0.60686439670000   3.18812700320000
H    -1.74985882110000  -2.23208065720000  -0.78467299890000
26
plrB 0 1 firstHF=-764.487480878 jobtype="SP" route="#\u0020B3LYP/6-311+g(2d,p)\u0020EmpiricalDispersion=GD3BJ\u0020Geom=AllCheck\u0020Guess=Read\u0020scrf=(cpcm,solvent=TetraHydroFuran)" Version="ES64L-G16RevC.01" State="1-A" HF=-764.4874809 RMSD=3.401e-09 Dipole=[2.2420418,1.8827134,0.2560131] PG="C01\u0020[X(C12H10O4)]" e_homo_a=-0.23766 e_lumo_a=-0.08126 energy=-764.4874809 fn="/home/andris/remote/doloresRoot/andris/Pour/gaussian/plrB_4a7fcca5ce1a4e6c.step1.99_s.gjf.log"
C     1.73142473850000   0.64912165340000  -0.30448477470000
O     1.43637271910000   1.21364343750000   2.00809110960000
C     1.21834371460000   0.14836542270000  -5.10455317780000
C     3.27728559820000   0.28810147440000  -2.86340386390000
C     1.04264847950000   0.52995031270000   0.90908807310000
C    -0.77906984400000  -0.38696102480000   2.38997646400000
C    -0.08120738250000  -0.28721311320000   1.06263134900000
O    -1.60138061590000  -1.77870570310000   0.07466208240000
C    -0.52534103590000  -0.98959729950000  -0.06252370600000
O     0.17827803300000  -1.35228747230000  -3.67426548570000
O    -1.26400436110000  -2.42133371890000  -2.41922102310000
C    -0.35862259610000  -1.59278224470000  -2.46464030320000
C     0.14051127860000  -0.86459316600000  -1.30816825690000
C     1.28732328380000  -0.05355653780000  -1.41104471310000
C     1.98033472630000  -0.01273229210000  -2.71597212590000
C     1.13940409920000  -0.36352594130000  -3.87860339880000
H     2.59253382710000   1.30560709680000  -0.37180955350000
H     2.22071827700000   1.74032954930000   1.81911966310000
H     1.93787499620000   0.92555364340000  -5.32709710300000
H     0.56197680850000  -0.20127072030000  -5.89269839930000
H     3.75164841870000   0.25806162490000  -3.83771279070000
H     3.90118321940000   0.55242193860000  -2.01662978170000
H    -1.26856291010000   0.55915195060000   2.64426685090000
H    -1.53597914830000  -1.17061632180000   2.37113819690000
H    -0.06468935550000  -0.60686439670000   3.18812700320000
H    -1.74985882110000  -2.23208065720000  -0.78467299890000
55
prunolakton_A 0 1 firstHF=-1641.58211025 jobtype="Freq" route="#N\u0020Geom=AllCheck\u0020Guess=TCheck\u0020SCRF=Check\u0020GenChk\u0020RwB97XD/6-31+G(d,p)\u0020Freq" Version="ES64L-G16RevC.01" HF=-1641.5821102 RMSD=4.387e-10 RMSF=1.849e-05 ZeroPoint=0.4342536 Thermal=0.462993 ETot=-1641.1191172 HTot=-1641.1181731 GTot=-1641.2084536 Dipole=[-0.8222213,1.4133695,-2.3372631] PG="C01\u0020[X(C23H22O10)]" NImag=0 e_homo_a=-0.29645 e_lumo_a=0.00611 grad=[-1.101e-05,8.27e-06,-2.71e-05,4.683e-05,-2.156e-05,-2.479e-05,-7.55e-06,-1.056e-05,-5.22e-06,-1.344e-05,-8.7e-07,-1.79e-06,-2.658e-05,-3.837e-05,1.685e-05,-2.228e-05,4.177e-05,-1.644e-05,4.38e-06,-3.13e-05,4.6e-07,1.58e-06,-6.12e-06,-1.13e-06,-1.691e-05,-2.08e-06,-4.538e-05,-1.131e-05,4.73e-05,-1.223e-05,1.908e-05,-4.76e-06,4.708e-05,1.484e-05,-1.011e-05,1.274e-05,-2.694e-05,3.557e-05,-3.785e-05,-9.35e-06,4.9e-07,-1.51e-06,1.668e-05,1.09e-06,2.876e-05,-1.303e-05,-2.687e-05,-3.352e-05,-3.52e-05,-2.945e-05,3.601e-05,-2.037e-05,-2.397e-05,2.167e-05,-4.91e-06,2.904e-05,4.84e-06,-9.05e-06,1.48e-06,-4.63e-06,-2.669e-05,1.96e-06,-2.255e-05,1.373e-05,-1.009e-05,2.866e-05,-1.228e-05,2.024e-05,-5.85e-06,-4.2e-07,3e-08,6.88e-06,1.562e-05,-8.84e-06,2.166e-05,-2.79e-06,-9.19e-06,6.83e-06,1.809e-05,-1.206e-05,2.977e-05,-3.66e-05,-8.1e-06,7.39e-06,2.494e-05,2.238e-05,-3.316e-05,-4.199e-05,-9.3e-06,-8.22e-06,8.72e-06,1.58e-05,-1.454e-05,2.943e-05,8.21e-06,-1.161e-05,-6.17e-06,-1.517e-05,2.448e-05,-5.56e-06,1.927e-05,1.723e-05,-3.306e-05,5.4e-07,6.09e-06,2.2e-06,8.66e-06,-7.62e-06,6.3e-07,2.95e-06,2.58e-06,-2e-06,-1.41e-06,1.336e-05,-2.36e-06,1.283e-05,3e-08,1.362e-05,6.53e-06,-1.223e-05,1.235e-05,-1.148e-05,2.65e-06,2.371e-05,2.1e-06,4.75e-06,1.865e-05,-2.7e-06,3.03e-06,-1.779e-05,-1.855e-05,2.041e-05,-3.3e-06,1.905e-05,-9.42e-06,-4.75e-06,5.34e-06,-8.3e-07,1.46e-06,-4.3e-06,3.3e-07,3.322e-05,5.49e-06,-1.166e-05,2.841e-05,7.17e-06,-2.161e-05,-3.2e-06,1.07e-06,-9.3e-07,5.212e-05,2.07e-06,1.605e-05,1.193e-05,-1.295e-05,-5.78e-06,1.14e-05,1.36e-06,2.7e-06,-2.29e-06,-6.82e-06,7.5e-06,5.53e-06,8.91e-06,-1.323e-05] CorrEnthalpy=0.463937 CorrGibbs=0.373657 ZeroPointC=0.434254 dipole_deriv=[0.0849228,-0.0871264,0.2778363,0.1531433,1.0489685,-0.2525921,0.1311005,-0.0728423,0.2971456,0.1238653,-0.0202637,-0.0719254,0.0483764,0.0679085,-0.0176384,0.0346728,-0.0126463,0.0850158,-0.0469587,0.0663074,0.1102795,0.1161137,0.0410268,-0.0970329,-0.0699096,0.0820097,-0.0582791,0.0460104,0.0092433,0.0723108,-0.0123602,0.2013831,0.0187552,0.0122796,-0.032822,0.1390154,0.0536447,-0.0115268,0.1466342,-0.0764225,-0.0168754,0.0143225,0.0795699,-0.0567286,0.1231208,0.342934,0.0490173,0.0151862,0.1394429,1.0384314,0.0530519,0.0359753,0.1342744,0.3463896,-0.8580924,-0.6685788,0.2791171,-0.5022174,-1.860629,0.0568425,0.3261529,0.1948186,-0.5870672,-1.0103865,0.014928,0.5033178,0.2460429,-1.0027662,-0.370962,0.5606257,-0.1516424,-1.0117291,1.4280986,0.4984096,-0.7670051,-0.002469,2.2248628,0.5082697,-0.908195,0.0456939,1.2424459,0.0363954,0.2766003,-0.1009657,0.2854448,-0.4682632,-0.3518178,-0.040696,-0.3731938,-0.1969671,-0.0461266,-0.2165807,-0.1701942,-0.0184665,0.089658,0.0414937,-0.0983118,0.2316673,-0.0730706,-0.7125451,-0.1000921,0.1752112,-0.0396104,-0.4936135,-0.1256467,0.2888211,-0.0791846,-1.2596942,0.4730549,0.0685082,-0.1395221,-0.0044231,0.2873889,0.080593,-0.2503236,0.1031434,1.194707,-0.6206346,0.2620462,0.2204081,0.1075437,-1.7905821,-0.1851757,0.2315296,-0.2888642,-0.7721599,0.8204384,0.3380629,-0.696313,0.0160198,2.647263,0.0036112,-0.7117927,-0.53627,1.2421167,-0.5716871,-0.565254,0.3227807,-0.2726672,-2.1032815,0.2081377,0.3559065,0.7064858,-0.8310249,0.2005937,-0.1033521,0.1841589,0.0607866,1.1660496,-0.0251866,0.1351096,0.1338622,0.1460159,0.667331,0.4431562,-0.1368377,0.2959494,0.6088743,-0.1736246,-0.1066496,-0.240475,0.4514526,-0.7777385,-0.3634741,0.183331,-0.4198423,-1.5077557,0.3526372,0.1713134,0.1547687,-0.7117078,-1.1004649,0.028866,0.5709195,0.0580426,-0.3120153,-0.057147,0.621307,-0.0410476,-0.5162219,-2.301042,0.189883,-0.0341901,0.2114172,-0.4678973,0.0004835,-0.1021625,0.0100987,-0.3600773,2.3765047,-0.2267266,0.0094173,-0.2474825,0.1987235,-0.0449499,-0.102598,-0.0518392,1.0912054,0.0230944,0.0078552,0.0936496,0.0181124,0.1499595,-0.0093627,-0.0119223,0.0046724,0.0795447,-0.608361,0.0961044,-0.849453,0.0676993,-0.199402,0.1000879,-0.4769375,0.0645103,-0.2962158,-1.0042014,0.0968884,-0.6380689,0.086007,-0.4498865,0.1280573,-0.5085603,0.1289376,-1.5882231,1.1494878,-0.1759204,1.0974224,-0.1179335,0.1860354,-0.1744484,0.3288273,-0.1084656,1.3422637,-0.9177977,0.0038269,0.5755182,0.0806193,-0.2233094,0.0710472,-0.4210787,0.2114361,-1.8980512,-1.5641642,0.1615488,-0.6543604,0.1542332,-0.5243799,0.1441107,-0.8572257,0.1960635,-1.767256,2.452142,-0.2146895,0.2486805,-0.2503672,0.4876556,-0.1782866,0.8304655,-0.2674107,2.5755367,-1.4256082,0.1447912,-0.1429235,0.1458023,-0.1258776,0.0394162,-0.1807243,0.0516405,-0.5267088,1.2499563,-0.0698836,-0.5937749,-0.1220352,0.1093331,0.0335521,0.0586529,-0.0477947,0.439742,-0.5308048,-0.0187666,0.5378966,-0.0281428,-0.1255085,-0.0655367,0.2350528,-0.008175,-0.1963289,1.0402994,-0.0131248,-0.2875143,-0.1163908,0.0444331,-0.0105524,0.4560986,-0.1562407,0.8219723,0.0348355,0.0285647,0.0412548,0.0026285,-0.1023594,-0.0180452,0.0088188,0.0186392,0.0830963,0.0193881,0.001518,-0.04583,0.0285741,0.0783003,0.0828355,-0.0619817,0.0355629,-0.1558991,-0.0619974,-0.0756804,0.0051015,-0.1483131,0.0631044,-0.0094513,0.0179599,-0.0319045,0.0092847,0.0355585,0.0214823,0.0478132,0.0321654,-0.0344222,0.0287087,0.1261302,0.0011614,0.0240315,0.039559,0.0747857,-0.0449868,0.1212779,-0.0755671,0.007,-0.0468813,0.0017092,-0.0128077,-0.1015807,-0.0927916,-0.0236328,-0.1202819,0.0159991,-0.0021542,0.0260889,0.0235301,0.0209005,-0.0791831,0.0342374,-0.0116017,-0.0333157,0.0615598,0.0468756,-0.066053,0.0247257,0.0512757,0.0878903,0.0034464,-0.0100585,-0.0262464,0.0580601,-0.0040274,0.0365526,-0.0318058,-0.0810876,-0.0630378,0.1070011,-0.0599643,-0.0175037,-0.0528069,-0.0035658,-0.0640049,-0.0109327,0.0741361,0.0874432,0.0013454,-0.037399,-0.0163934,-0.0360072,0.0392536,-0.0687055,-0.0783262,-0.0933444,-0.0053025,-0.0973307,0.0781421,-0.0377528,-0.0074251,0.0037013,0.0935334,0.0576091,0.041493,0.0852447,-0.0397633,0.0795461,-0.0569474,0.0354085,0.015181,0.0587572,0.0424824,0.1321295,0.4354159,0.0392326,-0.0467706,0.039233,0.2334369,0.020915,-0.0346585,0.0203914,0.3671601,-0.0488144,0.0479299,-0.0602225,0.1176147,-0.0589186,-0.0194549,0.0006163,-0.040476,-0.119631,-0.0346101,0.0682675,-0.07552,-0.0025816,-0.0759328,0.0262482,-0.0613564,0.0096331,0.0149938,-0.1318412,-0.0105755,-0.0587687,0.0796489,-0.0160002,0.0516805,-0.0691177,0.0261518,-0.0308499,0.021496,0.0253349,-0.0813989,0.0296089,0.1998954,0.0173272,-0.1097825,0.0229502,-0.0124668,0.5131584,-0.0105498,0.0575446,-0.0137367,0.4075414,0.0011492,0.0766666,-0.0002958,0.2382934,0.0126115,0.085631,0.090094,0.1178487,-0.0744768,-0.0563395,0.0917008,0.0142913,-0.002716,0.0414759,0.0147311,-0.1192748,0.0080699,0.1040888,0.0227755,-0.0016472,0.0109429,-0.0642829,-0.0413875,-0.1068413,0.0887624,-0.1354891,-0.0237104,0.0301694,0.0682639,-0.0354374,0.000971,0.6815175,-0.0206585,-0.1538577,-0.0280744,0.3743198,0.0047085,-0.0672733,-0.0090424,0.5484125] energy=-1641.5821102 fn="/home/andris/remote/doloresRoot/andris/Pour/gaussian/prunolakton_A_5c48991f5dae1a79.step1.96_s.gjf.log"
C     0.04629369310000  -1.25484077600000  -1.88916891030000
C    -1.32489719680000  -1.91774013150000  -2.07195607990000
C     0.70877331830000  -1.80226375620000  -0.61220682120000
C    -2.25868688900000  -1.58003947200000  -0.91024608510000
C     0.54688590810000   2.40527829140000  -1.84262522530000
C     2.34348090960000   6.92487487960000  -2.32725470420000
O     2.35982480030000   5.53928384490000  -2.69500157550000
O     0.66464692270000   5.16320964240000  -1.27014807140000
C     1.46240472230000   4.75623054580000  -2.09451008740000
C     1.52016180800000   3.33185299460000  -2.53060537290000
C     2.36642875570000   2.93452267830000  -3.48864289410000
O     2.64381794390000   1.54555012730000  -5.37943916630000
C     2.46449081760000   1.51551064030000  -3.97585931410000
O     1.17287356940000  -2.76816519420000  -3.36715014780000
C     0.92955605000000  -1.61414845400000  -3.09524042800000
O     1.44299473290000  -0.64556249700000  -3.86028695930000
C     1.21435993340000   0.74736871620000  -3.57152931480000
C     0.90527535070000   0.95297408270000  -2.10627310270000
O    -0.19828547310000   0.13910735440000  -1.76798415190000
C    -3.75897801230000  -1.53862358280000   1.67403764320000
O    -5.78477220040000  -1.37548635230000   2.94176845140000
C    -4.44062831830000  -1.52345323500000   2.89315450420000
C    -4.58527071220000  -1.63797734280000   5.41002781440000
C    -3.79574048860000  -1.65850641630000   4.13116089850000
O    -1.76958477450000  -1.93403647700000   5.29032511230000
C    -2.40929248010000  -1.80651578050000   4.11741079780000
O     0.39620399740000  -1.93742467370000   1.72433112910000
O     0.43619360030000  -2.08875738800000   3.91993797570000
C    -0.25634581330000  -1.95871694610000   2.90937280160000
C    -1.68953845580000  -1.82070771970000   2.89231545540000
C    -2.37636983610000  -1.68953133470000   1.66399261120000
C    -1.59538611800000  -1.71125229120000   0.43660405800000
C    -0.25948561810000  -1.81395030740000   0.52711231470000
H    -1.17025529880000  -2.99814565060000  -2.13392859980000
H    -1.76928047330000  -1.58684965400000  -3.01442761710000
H     1.57404909000000  -1.19232792630000  -0.33371600500000
H     1.07891161200000  -2.81596724750000  -0.79708173840000
H    -2.64737338780000  -0.56112936360000  -1.02102679610000
H    -3.12077262580000  -2.25286991400000  -0.96189620880000
H    -0.46924058110000   2.59741556830000  -2.20698490210000
H     0.53613855320000   2.59587522860000  -0.76680395600000
H     1.37599126010000   7.36913269070000  -2.56801061570000
H     2.54394325370000   7.03540058880000  -1.25999383330000
H     3.13343095410000   7.38890810680000  -2.91404460630000
H     3.03932931070000   3.64330275550000  -3.95979997680000
H     2.88126646110000   0.66090696780000  -5.67801804220000
H     3.33493273640000   1.03869051510000  -3.49913368600000
H     0.36703097670000   1.07203681980000  -4.18519332470000
H     1.78521015380000   0.67771165340000  -1.50449982390000
H    -4.31481010000000  -1.42704355490000   0.74959901190000
H    -6.14790122750000  -1.29107312940000   2.05325008500000
H    -5.12468586730000  -0.69200243340000   5.51989496020000
H    -3.92859269720000  -1.76419042950000   6.27047922760000
H    -5.33119208220000  -2.43877581150000   5.42048614920000
H    -0.80908479550000  -2.02621250740000   5.09679269690000
55
prunolakton_A 0 1 firstHF=-1641.9754024 jobtype="SP" route="#\u0020wb97xd/6-311+g(2d,p)\u0020Geom=AllCheck\u0020Guess=Read\u0020scrf=(cpcm,solvent=TetraHydroFuran)" Version="ES64L-G16RevC.01" State="1-A" HF=-1641.9754024 RMSD=4.056e-09 Dipole=[-0.8272716,1.3928456,-2.2974663] PG="C01\u0020[X(C23H22O10)]" e_homo_a=-0.29637 e_lumo_a=0.00556 energy=-1641.9754024 fn="/home/andris/remote/doloresRoot/andris/Pour/gaussian/prunolakton_A_5c48991f5dae1a79.step1.96_s.gjf.log"
C     0.04629369310000  -1.25484077600000  -1.88916891030000
C    -1.32489719680000  -1.91774013150000  -2.07195607990000
C     0.70877331830000  -1.80226375620000  -0.61220682120000
C    -2.25868688900000  -1.58003947200000  -0.91024608510000
C     0.54688590810000   2.40527829140000  -1.84262522530000
C     2.34348090960000   6.92487487960000  -2.32725470420000
O     2.35982480030000   5.53928384490000  -2.69500157550000
O     0.66464692270000   5.16320964240000  -1.27014807140000
C     1.46240472230000   4.75623054580000  -2.09451008740000
C     1.52016180800000   3.33185299460000  -2.53060537290000
C     2.36642875570000   2.93452267830000  -3.48864289410000
O     2.64381794390000   1.54555012730000  -5.37943916630000
C     2.46449081760000   1.51551064030000  -3.97585931410000
O     1.17287356940000  -2.76816519420000  -3.36715014780000
C     0.92955605000000  -1.61414845400000  -3.09524042800000
O     1.44299473290000  -0.64556249700000  -3.86028695930000
C     1.21435993340000   0.74736871620000  -3.57152931480000
C     0.90527535070000   0.95297408270000  -2.10627310270000
O    -0.19828547310000   0.13910735440000  -1.76798415190000
C    -3.75897801230000  -1.53862358280000   1.67403764320000
O    -5.78477220040000  -1.37548635230000   2.94176845140000
C    -4.44062831830000  -1.52345323500000   2.89315450420000
C    -4.58527071220000  -1.63797734280000   5.41002781440000
C    -3.79574048860000  -1.65850641630000   4.13116089850000
O    -1.76958477450000  -1.93403647700000   5.29032511230000
C    -2.40929248010000  -1.80651578050000   4.11741079780000
O     0.39620399740000  -1.93742467370000   1.72433112910000
O     0.43619360030000  -2.08875738800000   3.91993797570000
C    -0.25634581330000  -1.95871694610000   2.90937280160000
C    -1.68953845580000  -1.82070771970000   2.89231545540000
C    -2.37636983610000  -1.68953133470000   1.66399261120000
C    -1.59538611800000  -1.71125229120000   0.43660405800000
C    -0.25948561810000  -1.81395030740000   0.52711231470000
H    -1.17025529880000  -2.99814565060000  -2.13392859980000
H    -1.76928047330000  -1.58684965400000  -3.01442761710000
H     1.57404909000000  -1.19232792630000  -0.33371600500000
H     1.07891161200000  -2.81596724750000  -0.79708173840000
H    -2.64737338780000  -0.56112936360000  -1.02102679610000
H    -3.12077262580000  -2.25286991400000  -0.96189620880000
H    -0.46924058110000   2.59741556830000  -2.20698490210000
H     0.53613855320000   2.59587522860000  -0.76680395600000
H     1.37599126010000   7.36913269070000  -2.56801061570000
H     2.54394325370000   7.03540058880000  -1.25999383330000
H     3.13343095410000   7.38890810680000  -2.91404460630000
H     3.03932931070000   3.64330275550000  -3.95979997680000
H     2.88126646110000   0.66090696780000  -5.67801804220000
H     3.33493273640000   1.03869051510000  -3.49913368600000
H     0.36703097670000   1.07203681980000  -4.18519332470000
H     1.78521015380000   0.67771165340000  -1.50449982390000
H    -4.31481010000000  -1.42704355490000   0.74959901190000
H    -6.14790122750000  -1.29107312940000   2.05325008500000
H    -5.12468586730000  -0.69200243340000   5.51989496020000
H    -3.92859269720000  -1.76419042950000   6.27047922760000
H    -5.33119208220000  -2.43877581150000   5.42048614920000
H    -0.80908479550000  -2.02621250740000   5.09679269690000
55
prunolakton_A 0 1 firstHF=-1641.99230716 jobtype="SP" route="#\u0020wb97xd/6-311+g(2d,p)\u0020Geom=AllCheck\u0020Guess=Read\u0020scrf=(smd,solvent=TetraHydroFuran)" Version="ES64L-G16RevC.01" State="1-A" HF=-1641.9923072 RMSD=1.527e-09 Dipole=[-0.808464,1.4009908,-2.2951164] PG="C01\u0020[X(C23H22O10)]" e_homo_a=-0.28994 e_lumo_a=0.01318 energy=-1641.9923072 fn="/home/andris/remote/doloresRoot/andris/Pour/gaussian/prunolakton_A_5c48991f5dae1a79.step1.96_s.gjf.log"
C     0.04629369310000  -1.25484077600000  -1.88916891030000
C    -1.32489719680000  -1.91774013150000  -2.07195607990000
C     0.70877331830000  -1.80226375620000  -0.61220682120000
C    -2.25868688900000  -1.58003947200000  -0.91024608510000
C     0.54688590810000   2.40527829140000  -1.84262522530000
C     2.34348090960000   6.92487487960000  -2.32725470420000
O     2.35982480030000   5.53928384490000  -2.69500157550000
O     0.66464692270000   5.16320964240000  -1.27014807140000
C     1.46240472230000   4.75623054580000  -2.09451008740000
C     1.52016180800000   3.33185299460000  -2.53060537290000
C     2.36642875570000   2.93452267830000  -3.48864289410000
O     2.64381794390000   1.54555012730000  -5.37943916630000
C     2.46449081760000   1.51551064030000  -3.97585931410000
O     1.17287356940000  -2.76816519420000  -3.36715014780000
C     0.92955605000000  -1.61414845400000  -3.09524042800000
O     1.44299473290000  -0.64556249700000  -3.86028695930000
C     1.21435993340000   0.74736871620000  -3.57152931480000
C     0.90527535070000   0.95297408270000  -2.10627310270000
O    -0.19828547310000   0.13910735440000  -1.76798415190000
C    -3.75897801230000  -1.53862358280000   1.67403764320000
O    -5.78477220040000  -1.37548635230000   2.94176845140000
C    -4.44062831830000  -1.52345323500000   2.89315450420000
C    -4.58527071220000  -1.63797734280000   5.41002781440000
C    -3.79574048860000  -1.65850641630000   4.13116089850000
O    -1.76958477450000  -1.93403647700000   5.29032511230000
C    -2.40929248010000  -1.80651578050000   4.11741079780000
O     0.39620399740000  -1.93742467370000   1.72433112910000
O     0.43619360030000  -2.08875738800000   3.91993797570000
C    -0.25634581330000  -1.95871694610000   2.90937280160000
C    -1.68953845580000  -1.82070771970000   2.89231545540000
C    -2.37636983610000  -1.68953133470000   1.66399261120000
C    -1.59538611800000  -1.71125229120000   0.43660405800000
C    -0.25948561810000  -1.81395030740000   0.52711231470000
H    -1.17025529880000  -2.99814565060000  -2.13392859980000
H    -1.76928047330000  -1.58684965400000  -3.01442761710000
H     1.57404909000000  -1.19232792630000  -0.33371600500000
H     1.07891161200000  -2.81596724750000  -0.79708173840000
H    -2.64737338780000  -0.56112936360000  -1.02102679610000
H    -3.12077262580000  -2.25286991400000  -0.96189620880000
H    -0.46924058110000   2.59741556830000  -2.20698490210000
H     0.53613855320000   2.59587522860000  -0.76680395600000
H     1.37599126010000   7.36913269070000  -2.56801061570000
H     2.54394325370000   7.03540058880000  -1.25999383330000
H     3.13343095410000   7.38890810680000  -2.91404460630000
H     3.03932931070000   3.64330275550000  -3.95979997680000
H     2.88126646110000   0.66090696780000  -5.67801804220000
H     3.33493273640000   1.03869051510000  -3.49913368600000
H     0.36703097670000   1.07203681980000  -4.18519332470000
H     1.78521015380000   0.67771165340000  -1.50449982390000
H    -4.31481010000000  -1.42704355490000   0.74959901190000
H    -6.14790122750000  -1.29107312940000   2.05325008500000
H    -5.12468586730000  -0.69200243340000   5.51989496020000
H    -3.92859269720000  -1.76419042950000   6.27047922760000
H    -5.33119208220000  -2.43877581150000   5.42048614920000
H    -0.80908479550000  -2.02621250740000   5.09679269690000
55
prunolakton_A 0 1 firstHF=-1642.61776958 jobtype="SP" route="#\u0020B3LYP/6-311+g(2d,p)\u0020EmpiricalDispersion=GD3BJ\u0020Geom=AllCheck\u0020Guess=Read\u0020scrf=(cpcm,solvent=TetraHydroFuran)" Version="ES64L-G16RevC.01" State="1-A" HF=-1642.6177696 RMSD=1.386e-09 Dipole=[-0.890942,1.389019,-2.269243] PG="C01\u0020[X(C23H22O10)]" e_homo_a=-0.22742 e_lumo_a=-0.067 energy=-1642.6177696 fn="/home/andris/remote/doloresRoot/andris/Pour/gaussian/prunolakton_A_5c48991f5dae1a79.step1.96_s.gjf.log"
C     0.04629369310000  -1.25484077600000  -1.88916891030000
C    -1.32489719680000  -1.91774013150000  -2.07195607990000
C     0.70877331830000  -1.80226375620000  -0.61220682120000
C    -2.25868688900000  -1.58003947200000  -0.91024608510000
C     0.54688590810000   2.40527829140000  -1.84262522530000
C     2.34348090960000   6.92487487960000  -2.32725470420000
O     2.35982480030000   5.53928384490000  -2.69500157550000
O     0.66464692270000   5.16320964240000  -1.27014807140000
C     1.46240472230000   4.75623054580000  -2.09451008740000
C     1.52016180800000   3.33185299460000  -2.53060537290000
C     2.36642875570000   2.93452267830000  -3.48864289410000
O     2.64381794390000   1.54555012730000  -5.37943916630000
C     2.46449081760000   1.51551064030000  -3.97585931410000
O     1.17287356940000  -2.76816519420000  -3.36715014780000
C     0.92955605000000  -1.61414845400000  -3.09524042800000
O     1.44299473290000  -0.64556249700000  -3.86028695930000
C     1.21435993340000   0.74736871620000  -3.57152931480000
C     0.90527535070000   0.95297408270000  -2.10627310270000
O    -0.19828547310000   0.13910735440000  -1.76798415190000
C    -3.75897801230000  -1.53862358280000   1.67403764320000
O    -5.78477220040000  -1.37548635230000   2.94176845140000
C    -4.44062831830000  -1.52345323500000   2.89315450420000
C    -4.58527071220000  -1.63797734280000   5.41002781440000
C    -3.79574048860000  -1.65850641630000   4.13116089850000
O    -1.76958477450000  -1.93403647700000   5.29032511230000
C    -2.40929248010000  -1.80651578050000   4.11741079780000
O     0.39620399740000  -1.93742467370000   1.72433112910000
O     0.43619360030000  -2.08875738800000   3.91993797570000
C    -0.25634581330000  -1.95871694610000   2.90937280160000
C    -1.68953845580000  -1.82070771970000   2.89231545540000
C    -2.37636983610000  -1.68953133470000   1.66399261120000
C    -1.59538611800000  -1.71125229120000   0.43660405800000
C    -0.25948561810000  -1.81395030740000   0.52711231470000
H    -1.17025529880000  -2.99814565060000  -2.13392859980000
H    -1.76928047330000  -1.58684965400000  -3.01442761710000
H     1.57404909000000  -1.19232792630000  -0.33371600500000
H     1.07891161200000  -2.81596724750000  -0.79708173840000
H    -2.64737338780000  -0.56112936360000  -1.02102679610000
H    -3.12077262580000  -2.25286991400000  -0.96189620880000
H    -0.46924058110000   2.59741556830000  -2.20698490210000
H     0.53613855320000   2.59587522860000  -0.76680395600000
H     1.37599126010000   7.36913269070000  -2.56801061570000
H     2.54394325370000   7.03540058880000  -1.25999383330000
H     3.13343095410000   7.38890810680000  -2.91404460630000
H     3.03932931070000   3.64330275550000  -3.95979997680000
H     2.88126646110000   0.66090696780000  -5.67801804220000
H     3.33493273640000   1.03869051510000  -3.49913368600000
H     0.36703097670000   1.07203681980000  -4.18519332470000
H     1.78521015380000   0.67771165340000  -1.50449982390000
H    -4.31481010000000  -1.42704355490000   0.74959901190000
H    -6.14790122750000  -1.29107312940000   2.05325008500000
H    -5.12468586730000  -0.69200243340000   5.51989496020000
H    -3.92859269720000  -1.76419042950000   6.27047922760000
H    -5.33119208220000  -2.43877581150000   5.42048614920000
H    -0.80908479550000  -2.02621250740000   5.09679269690000
55
prunolakton_D 0 1 firstHF=-1641.58256291 jobtype="Freq" route="#N\u0020Geom=AllCheck\u0020Guess=TCheck\u0020SCRF=Check\u0020GenChk\u0020RwB97XD/6-31+G(d,p)\u0020Freq" Version="ES64L-G16RevC.01" HF=-1641.5825629 RMSD=5.549e-09 RMSF=1.407e-06 ZeroPoint=0.4341868 Thermal=0.4629765 ETot=-1641.1195864 HTot=-1641.1186422 GTot=-1641.2091285 Dipole=[-3.1055756,-1.4976054,-0.3300853] PG="C01\u0020[X(C23H22O10)]" NImag=0 e_homo_a=-0.29645 e_lumo_a=0.00593 grad=[-1.18e-06,-6.1e-07,1.26e-06,-1.98e-06,-1.1e-07,2.14e-06,-1.89e-06,9.3e-07,2.11e-06,-8e-07,-1.08e-06,8.6e-07,0.0,-1.61e-06,-5e-08,2.6e-07,-1.19e-06,-3.2e-07,8.8e-07,-2.7e-07,-9.7e-07,2.65e-06,2.12e-06,-2.82e-06,2.03e-06,1.31e-06,-2.18e-06,1.63e-06,2.51e-06,-1.69e-06,1.58e-06,1.6e-06,-1.66e-06,9.5e-07,7e-07,-1.01e-06,4e-07,1e-06,-4.1e-07,-7.1e-07,3.1e-07,7.8e-07,-7e-08,-6e-08,7e-08,-3.9e-07,-7e-07,4.1e-07,-9.1e-07,-1.64e-06,9.3e-07,-1.7e-06,-2.47e-06,1.77e-06,-1.28e-06,-1.66e-06,1.33e-06,-1.11e-06,2.23e-06,1.29e-06,-1e-06,1.46e-06,1.19e-06,-1.45e-06,1.52e-06,1.57e-06,-1.33e-06,6.7e-07,1.5e-06,-8.8e-07,-2.1e-07,9.5e-07,3.2e-07,-2.23e-06,-1.34e-06,7.8e-07,-1.45e-06,-5.7e-07,-4e-08,-1.09e-06,-1.4e-07,-4.4e-07,-4e-07,4.8e-07,-3.5e-07,6e-07,5.1e-07,-5.5e-07,5.4e-07,8.5e-07,1e-07,7.3e-07,-3.8e-07,6.7e-07,4e-08,-7.7e-07,8e-08,-5.2e-07,-2.6e-07,-2.25e-06,1.4e-07,2.46e-06,-2.35e-06,-7.9e-07,2.53e-06,-2.47e-06,1.15e-06,2.74e-06,-1.67e-06,1.68e-06,1.88e-06,-1.09e-06,-1.89e-06,1.13e-06,-1.9e-07,-1.25e-06,1.6e-07,-3.3e-07,-2.3e-06,2.8e-07,5.3e-07,-1.9e-06,-6.4e-07,1.28e-06,-4.4e-07,-1.41e-06,2.39e-06,2.94e-06,-2.51e-06,3.04e-06,2.3e-06,-3.22e-06,2.97e-06,1.74e-06,-3.18e-06,0.0,1.68e-06,5e-08,7.4e-07,1.35e-06,-7.6e-07,3e-07,-6.3e-07,-3.4e-07,-7.4e-07,-1.2e-07,8e-07,1.04e-06,-2.74e-06,-1.23e-06,1.5e-07,-1.87e-06,-2.9e-07,-4.5e-07,1.88e-06,5.8e-07,1.53e-06,-1.13e-06,-1.35e-06,1.53e-06,-4.7e-07,-1.9e-06,1.76e-06,-2.9e-07,-1.19e-06] CorrEnthalpy=0.463921 CorrGibbs=0.373434 ZeroPointC=0.434187 dipole_deriv=[0.0204085,-0.0927842,0.0182731,0.01259,0.5528936,0.287784,0.2629834,0.3278928,0.8984586,0.1263174,-0.0648051,0.0564086,0.0860568,0.0649385,-0.0204412,-0.0081032,0.035434,0.0498143,0.034915,-0.0303938,0.0567502,-0.0023857,0.0849175,0.0687197,-0.084493,0.1488036,0.0402332,0.0978854,0.0267416,-0.0271666,0.0351535,0.0666264,0.0987612,0.0538549,0.012129,-0.0346733,-1.2875764,0.0943278,-0.1147561,0.2241389,-0.7118403,0.0562849,-0.1163112,0.0758369,-0.4599346,1.1297143,-0.189209,0.1412689,-0.2876423,0.4980372,-0.0691878,0.1871697,-0.1387161,0.3148596,0.0810949,-0.1766829,-0.261449,0.0431506,-0.0963916,0.0981109,-0.0922096,0.1431683,-0.0093313,0.3244784,-0.0896816,-0.0732038,-0.0005733,0.7411203,0.346293,0.006167,0.3654897,0.6620013,-0.9297168,-0.4874406,-0.2677723,-0.3184281,-1.3950741,-0.8256818,-0.1263797,-0.7642799,-0.9789613,-1.5448751,-0.0815915,0.1986237,0.1592136,-0.7310029,-0.2723456,0.4126372,-0.2136094,-0.7477248,2.1152946,0.4652519,-0.0406697,-0.063113,1.5390162,0.964153,-0.4822486,0.8291568,1.2388707,-0.0971605,0.3726759,0.3226682,0.4179013,-0.2051862,-0.156434,0.2688926,-0.1372269,-0.3301769,-0.004083,0.0036774,0.0455994,-0.1104709,0.0590217,-0.1075169,0.0157525,-0.116214,0.1100076,-0.8354966,-0.2156553,-0.2314592,-0.3562052,-1.0938085,-0.5706783,-0.3040614,-0.4296619,-1.0499302,0.5857148,0.3511854,0.3046608,0.2782589,0.6925618,0.1907619,0.1519378,0.0736359,0.4074558,0.0251009,-0.1356511,-0.1707627,-0.0360693,0.6591433,0.3875481,0.0230107,0.413274,0.8421936,-0.9807566,-0.4930726,-0.7058946,-0.1396629,-1.0979474,-0.8970001,-0.2233481,-0.9120638,-1.3949323,-0.9344653,0.300243,0.3041298,0.1557685,-0.9690972,-0.595303,0.1888801,-0.6749618,-1.2526794,1.6745522,0.3131958,0.5182766,-0.010085,1.2206342,1.1332116,-0.0250041,1.1978262,1.7293464,-2.341737,-0.4529168,0.3219477,-0.2712783,-0.774946,0.2681276,0.182717,0.2563015,-0.7470691,3.0132638,0.5404568,-0.3670267,0.0665882,1.2540259,-0.8142799,0.0246485,-0.7740193,1.2437193,-1.7101242,-0.1491292,0.0051599,0.6211784,-0.637525,0.468124,-0.6743024,0.4065731,-0.6665605,0.9567299,0.4428806,-0.342753,-0.0833626,0.458129,-0.426406,0.1731936,-0.461891,0.5245893,0.0780066,-0.016435,0.0819747,0.2093042,-0.4588679,0.3710117,-0.2265975,0.3036789,-0.4840718,-0.7663864,-0.5821696,0.5886767,-0.5324682,-1.1695944,0.7334905,0.5329858,0.721805,-1.1784533,1.3111486,0.3309807,-0.2735924,0.3837159,1.144206,-1.0052793,-0.3387561,-0.9985863,1.2089538,-0.1692685,0.1190536,-0.1310682,0.1069879,-0.8433072,0.5671072,-0.1166221,0.5563918,-0.9101643,0.3748194,0.3130193,-0.3318251,-0.15638,0.6812858,-0.6312053,0.1564157,-0.5772485,0.7324986,-0.8279138,-0.3532257,0.3104676,-0.3241216,-0.6327861,0.5204025,0.2905247,0.5137258,-0.6275472,-1.9464388,-0.1166472,0.0181197,-0.1961624,-0.5561986,0.1158396,0.1169668,0.1183383,-0.5502134,1.8767916,0.0616577,0.0416717,0.5997631,0.4255508,-0.2344158,-0.5144452,-0.2557754,0.3978286,0.1012617,-0.0361653,0.0358519,0.0386463,0.0797075,0.0756262,-0.0431536,0.0764215,0.071255,-0.8797566,-0.2800647,0.2431269,-0.5375521,-0.1467528,-0.0744261,0.5151318,-0.0589495,-0.0968649,-0.0200003,0.0773589,-0.1058437,0.034709,0.0210309,0.0713776,-0.0905275,0.1209963,-0.042455,0.0405591,-0.0076101,0.0143857,-0.0213681,0.025806,-0.0657036,0.0442407,-0.1073807,-0.0332455,-0.0179566,-0.0612356,-0.047484,-0.0619269,-0.095344,0.0589364,-0.0298888,-0.012577,0.0849994,0.0492714,0.0916506,-0.0288759,0.0757739,0.0278209,-0.0069035,0.037298,0.0356534,-0.1192209,-0.0246906,-0.0185862,0.0381183,0.0070552,0.0840352,-0.0705536,0.024295,-0.0537928,-0.0320103,0.0003838,-0.0397407,-0.0011624,-0.088168,-0.1223501,0.0285462,0.0098165,0.0053461,0.1125862,0.4259489,0.0362772,-0.0084654,0.0473683,0.3640291,-0.0557712,-0.0193917,-0.0570464,0.2435869,-0.074384,0.0442815,0.04221,0.1079768,-0.0328933,0.004416,0.022171,0.0714936,-0.1258937,0.0566447,-0.0599481,-0.025179,-0.0686507,0.0915693,-0.058812,-0.0004052,-0.0863941,0.1051112,0.082758,0.0124882,0.0875284,-0.0421516,-0.0360021,0.0673738,0.0313294,-0.0283103,-0.0886384,0.0189698,0.1332582,-0.0183592,0.0455289,-0.0410692,-0.0365558,-0.0843643,0.0204468,-0.0195731,-0.0502213,-0.1078883,-0.0509826,-0.046837,0.0160484,-0.0689603,0.0021927,-0.0527076,0.0633263,0.0458631,-0.0194008,0.015344,-0.0974255,-0.0015209,0.0856026,0.0018781,0.0479592,-0.0088509,-0.037438,0.0562764,-0.0147562,0.0681318,0.031512,0.0095619,-0.0763291,-0.0008968,0.0689112,-0.0028609,-0.0340295,-0.0067927,-0.0207515,-0.0580739,0.0393495,0.0195187,0.1218166,-0.113437,0.0603085,0.0170973,0.0340042,-0.0073678,-0.0455251,0.0391145,-0.0138821,-0.0100315,-0.1171444,0.3329309,0.1046134,-0.1118442,0.0906143,0.4095843,-0.0024852,-0.0983238,-0.0011096,0.4049107,-0.079015,-0.0445708,0.0362441,-0.0322616,0.1416272,0.0554429,0.0230921,0.0638867,0.1471709,0.4889612,0.024463,-0.0139699,-0.0415064,0.5501559,-0.1873232,0.0475596,-0.1815712,0.5601577,0.0601263,0.0784896,0.0170264,0.051654,0.0459232,-0.0180329,-0.0256624,0.0366537,-0.1716849,0.0651363,-0.0127055,-0.0785648,0.0299447,-0.1674628,0.0437246,-0.0504336,-0.0144167,0.0410967,-0.0930374,0.037835,-0.0468379,-0.0427972,0.0896092,0.0168989,0.0379824,0.0193031,0.0874995] energy=-1641.5825629 fn="/home/andris/remote/doloresRoot/andris/Pour/gaussian/step2/prunolakton_D_35a836a02472159d.step1.93_s.gjf.log"
C    -1.24481071690000   1.55956772800000  -0.25628935210000
C    -0.62214051120000   2.94406025310000  -0.47552480070000
C     0.87727026450000   2.81723973200000  -0.73308996670000
C    -0.63224156160000   0.89690541390000   0.99227315620000
O    -5.46387994510000  -0.34836373250000  -2.56688666130000
C    -4.22129936030000  -0.82550813930000  -2.08570649900000
C    -3.70481066340000  -1.84569352600000  -3.06190062470000
C    -2.57074519000000  -4.77800338210000  -5.78023042970000
O    -2.94124317590000  -3.77955332540000  -4.82051205700000
O    -0.80922365160000  -3.07518567230000  -4.76241034840000
C    -1.96375989200000  -2.98133207740000  -4.38849870710000
C    -2.41603096880000  -1.95394735820000  -3.40728500560000
C    -1.33238349630000  -1.04749396720000  -2.87532120510000
O    -0.94129979190000   0.80465141860000  -1.42254897350000
C    -1.82139484370000  -0.27272776140000  -1.66369533740000
C    -3.19973632370000   0.29050323340000  -1.92336309050000
O    -3.63060693830000   1.12430024080000  -0.83049287660000
O    -3.17176660380000   2.41760387420000   0.88289503440000
C    -2.75445221990000   1.73550436280000  -0.02594510940000
O     4.89698776860000   1.39284038640000   0.87656479940000
C     3.68283348140000   1.22010440870000   0.99375757940000
O     2.88269255060000   1.98219962060000   0.21334818280000
C     1.51739010520000   1.87699743990000   0.23326842530000
C     0.87139635360000   1.00724289920000   1.02854269850000
O     1.35063205610000  -2.36719212120000   4.54232440240000
C     1.88170361950000  -1.49020387500000   3.65942471200000
C     1.06620537730000  -0.72328069660000   2.82388956480000
C     1.64798362950000   0.17121426060000   1.93094145810000
C     3.05636086440000   0.28748734490000   1.89440143600000
O     5.19910780360000  -0.41171107950000   2.72407647300000
C     3.86115789730000  -0.50958035550000   2.75258012380000
C     4.10430350840000  -2.26656143310000   4.56681747930000
C     3.28147872140000  -1.41019752530000   3.64540912480000
H    -1.10665955740000   3.43717968310000  -1.32207840990000
H    -0.80637347230000   3.54594800290000   0.41792511320000
H     1.35398573860000   3.79795705930000  -0.64377098880000
H     1.06779197100000   2.46048271190000  -1.75139349920000
H    -1.06689436960000   1.35248628370000   1.88823036000000
H    -0.92045690150000  -0.15955451340000   1.00582371460000
H    -5.88212464520000   0.17344800500000  -1.87334132310000
H    -4.36269111050000  -1.31285076750000  -1.10864627000000
H    -4.44761949260000  -2.51584409930000  -3.48171817360000
H    -2.17405851910000  -4.30744235970000  -6.68169993800000
H    -1.82295868090000  -5.45108251470000  -5.35691182690000
H    -3.48810833280000  -5.31855202110000  -6.00387514000000
H    -1.02535452950000  -0.33993230540000  -3.65467982200000
H    -0.44541640810000  -1.62871852380000  -2.61196517550000
H    -1.85880755370000  -0.94260464300000  -0.79072840990000
H    -3.18838443730000   0.91400875730000  -2.82400293310000
H     0.38860423400000  -2.35877881540000   4.49002979310000
H    -0.01116072170000  -0.82921071050000   2.88985675900000
H     5.43365671920000   0.26289193290000   2.04688672550000
H     3.86121531820000  -2.05826820320000   5.61348652470000
H     3.90431223080000  -3.32851167160000   4.39366012020000
H     5.16802775800000  -2.08486576550000   4.41565760080000
55
prunolakton_D 0 1 firstHF=-1641.97576155 jobtype="SP" route="#\u0020wb97xd/6-311+g(2d,p)\u0020Geom=AllCheck\u0020Guess=Read\u0020scrf=(cpcm,solvent=TetraHydroFuran)" Version="ES64L-G16RevC.01" State="1-A" HF=-1641.9757615 RMSD=1.978e-09 Dipole=[-3.0667242,-1.492376,-0.3020177] PG="C01\u0020[X(C23H22O10)]" e_homo_a=-0.29641 e_lumo_a=0.00531 energy=-1641.9757615 fn="/home/andris/remote/doloresRoot/andris/Pour/gaussian/step2/prunolakton_D_35a836a02472159d.step1.93_s.gjf.log"
C    -1.24481071690000   1.55956772800000  -0.25628935210000
C    -0.62214051120000   2.94406025310000  -0.47552480070000
C     0.87727026450000   2.81723973200000  -0.73308996670000
C    -0.63224156160000   0.89690541390000   0.99227315620000
O    -5.46387994510000  -0.34836373250000  -2.56688666130000
C    -4.22129936030000  -0.82550813930000  -2.08570649900000
C    -3.70481066340000  -1.84569352600000  -3.06190062470000
C    -2.57074519000000  -4.77800338210000  -5.78023042970000
O    -2.94124317590000  -3.77955332540000  -4.82051205700000
O    -0.80922365160000  -3.07518567230000  -4.76241034840000
C    -1.96375989200000  -2.98133207740000  -4.38849870710000
C    -2.41603096880000  -1.95394735820000  -3.40728500560000
C    -1.33238349630000  -1.04749396720000  -2.87532120510000
O    -0.94129979190000   0.80465141860000  -1.42254897350000
C    -1.82139484370000  -0.27272776140000  -1.66369533740000
C    -3.19973632370000   0.29050323340000  -1.92336309050000
O    -3.63060693830000   1.12430024080000  -0.83049287660000
O    -3.17176660380000   2.41760387420000   0.88289503440000
C    -2.75445221990000   1.73550436280000  -0.02594510940000
O     4.89698776860000   1.39284038640000   0.87656479940000
C     3.68283348140000   1.22010440870000   0.99375757940000
O     2.88269255060000   1.98219962060000   0.21334818280000
C     1.51739010520000   1.87699743990000   0.23326842530000
C     0.87139635360000   1.00724289920000   1.02854269850000
O     1.35063205610000  -2.36719212120000   4.54232440240000
C     1.88170361950000  -1.49020387500000   3.65942471200000
C     1.06620537730000  -0.72328069660000   2.82388956480000
C     1.64798362950000   0.17121426060000   1.93094145810000
C     3.05636086440000   0.28748734490000   1.89440143600000
O     5.19910780360000  -0.41171107950000   2.72407647300000
C     3.86115789730000  -0.50958035550000   2.75258012380000
C     4.10430350840000  -2.26656143310000   4.56681747930000
C     3.28147872140000  -1.41019752530000   3.64540912480000
H    -1.10665955740000   3.43717968310000  -1.32207840990000
H    -0.80637347230000   3.54594800290000   0.41792511320000
H     1.35398573860000   3.79795705930000  -0.64377098880000
H     1.06779197100000   2.46048271190000  -1.75139349920000
H    -1.06689436960000   1.35248628370000   1.88823036000000
H    -0.92045690150000  -0.15955451340000   1.00582371460000
H    -5.88212464520000   0.17344800500000  -1.87334132310000
H    -4.36269111050000  -1.31285076750000  -1.10864627000000
H    -4.44761949260000  -2.51584409930000  -3.48171817360000
H    -2.17405851910000  -4.30744235970000  -6.68169993800000
H    -1.82295868090000  -5.45108251470000  -5.35691182690000
H    -3.48810833280000  -5.31855202110000  -6.00387514000000
H    -1.02535452950000  -0.33993230540000  -3.65467982200000
H    -0.44541640810000  -1.62871852380000  -2.61196517550000
H    -1.85880755370000  -0.94260464300000  -0.79072840990000
H    -3.18838443730000   0.91400875730000  -2.82400293310000
H     0.38860423400000  -2.35877881540000   4.49002979310000
H    -0.01116072170000  -0.82921071050000   2.88985675900000
H     5.43365671920000   0.26289193290000   2.04688672550000
H     3.86121531820000  -2.05826820320000   5.61348652470000
H     3.90431223080000  -3.32851167160000   4.39366012020000
H     5.16802775800000  -2.08486576550000   4.41565760080000
55
prunolakton_D 0 1 firstHF=-1641.99260121 jobtype="SP" route="#\u0020wb97xd/6-311+g(2d,p)\u0020Geom=AllCheck\u0020Guess=Read\u0020scrf=(smd,solvent=TetraHydroFuran)" Version="ES64L-G16RevC.01" State="1-A" HF=-1641.9926012 RMSD=1.226e-09 Dipole=[-3.031775,-1.4489101,-0.3582317] PG="C01\u0020[X(C23H22O10)]" e_homo_a=-0.29007 e_lumo_a=0.01294 energy=-1641.9926012 fn="/home/andris/remote/doloresRoot/andris/Pour/gaussian/step2/prunolakton_D_35a836a02472159d.step1.93_s.gjf.log"
C    -1.24481071690000   1.55956772800000  -0.25628935210000
C    -0.62214051120000   2.94406025310000  -0.47552480070000
C     0.87727026450000   2.81723973200000  -0.73308996670000
C    -0.63224156160000   0.89690541390000   0.99227315620000
O    -5.46387994510000  -0.34836373250000  -2.56688666130000
C    -4.22129936030000  -0.82550813930000  -2.08570649900000
C    -3.70481066340000  -1.84569352600000  -3.06190062470000
C    -2.57074519000000  -4.77800338210000  -5.78023042970000
O    -2.94124317590000  -3.77955332540000  -4.82051205700000
O    -0.80922365160000  -3.07518567230000  -4.76241034840000
C    -1.96375989200000  -2.98133207740000  -4.38849870710000
C    -2.41603096880000  -1.95394735820000  -3.40728500560000
C    -1.33238349630000  -1.04749396720000  -2.87532120510000
O    -0.94129979190000   0.80465141860000  -1.42254897350000
C    -1.82139484370000  -0.27272776140000  -1.66369533740000
C    -3.19973632370000   0.29050323340000  -1.92336309050000
O    -3.63060693830000   1.12430024080000  -0.83049287660000
O    -3.17176660380000   2.41760387420000   0.88289503440000
C    -2.75445221990000   1.73550436280000  -0.02594510940000
O     4.89698776860000   1.39284038640000   0.87656479940000
C     3.68283348140000   1.22010440870000   0.99375757940000
O     2.88269255060000   1.98219962060000   0.21334818280000
C     1.51739010520000   1.87699743990000   0.23326842530000
C     0.87139635360000   1.00724289920000   1.02854269850000
O     1.35063205610000  -2.36719212120000   4.54232440240000
C     1.88170361950000  -1.49020387500000   3.65942471200000
C     1.06620537730000  -0.72328069660000   2.82388956480000
C     1.64798362950000   0.17121426060000   1.93094145810000
C     3.05636086440000   0.28748734490000   1.89440143600000
O     5.19910780360000  -0.41171107950000   2.72407647300000
C     3.86115789730000  -0.50958035550000   2.75258012380000
C     4.10430350840000  -2.26656143310000   4.56681747930000
C     3.28147872140000  -1.41019752530000   3.64540912480000
H    -1.10665955740000   3.43717968310000  -1.32207840990000
H    -0.80637347230000   3.54594800290000   0.41792511320000
H     1.35398573860000   3.79795705930000  -0.64377098880000
H     1.06779197100000   2.46048271190000  -1.75139349920000
H    -1.06689436960000   1.35248628370000   1.88823036000000
H    -0.92045690150000  -0.15955451340000   1.00582371460000
H    -5.88212464520000   0.17344800500000  -1.87334132310000
H    -4.36269111050000  -1.31285076750000  -1.10864627000000
H    -4.44761949260000  -2.51584409930000  -3.48171817360000
H    -2.17405851910000  -4.30744235970000  -6.68169993800000
H    -1.82295868090000  -5.45108251470000  -5.35691182690000
H    -3.48810833280000  -5.31855202110000  -6.00387514000000
H    -1.02535452950000  -0.33993230540000  -3.65467982200000
H    -0.44541640810000  -1.62871852380000  -2.61196517550000
H    -1.85880755370000  -0.94260464300000  -0.79072840990000
H    -3.18838443730000   0.91400875730000  -2.82400293310000
H     0.38860423400000  -2.35877881540000   4.49002979310000
H    -0.01116072170000  -0.82921071050000   2.88985675900000
H     5.43365671920000   0.26289193290000   2.04688672550000
H     3.86121531820000  -2.05826820320000   5.61348652470000
H     3.90431223080000  -3.32851167160000   4.39366012020000
H     5.16802775800000  -2.08486576550000   4.41565760080000
55
prunolakton_D 0 1 firstHF=-1642.61815631 jobtype="SP" route="#\u0020B3LYP/6-311+g(2d,p)\u0020EmpiricalDispersion=GD3BJ\u0020Geom=AllCheck\u0020Guess=Read\u0020scrf=(cpcm,solvent=TetraHydroFuran)" Version="ES64L-G16RevC.01" State="1-A" HF=-1642.6181563 RMSD=3.945e-09 Dipole=[-3.0581261,-1.5267358,-0.255649] PG="C01\u0020[X(C23H22O10)]" e_homo_a=-0.22752 e_lumo_a=-0.06726 energy=-1642.6181563 fn="/home/andris/remote/doloresRoot/andris/Pour/gaussian/step2/prunolakton_D_35a836a02472159d.step1.93_s.gjf.log"
C    -1.24481071690000   1.55956772800000  -0.25628935210000
C    -0.62214051120000   2.94406025310000  -0.47552480070000
C     0.87727026450000   2.81723973200000  -0.73308996670000
C    -0.63224156160000   0.89690541390000   0.99227315620000
O    -5.46387994510000  -0.34836373250000  -2.56688666130000
C    -4.22129936030000  -0.82550813930000  -2.08570649900000
C    -3.70481066340000  -1.84569352600000  -3.06190062470000
C    -2.57074519000000  -4.77800338210000  -5.78023042970000
O    -2.94124317590000  -3.77955332540000  -4.82051205700000
O    -0.80922365160000  -3.07518567230000  -4.76241034840000
C    -1.96375989200000  -2.98133207740000  -4.38849870710000
C    -2.41603096880000  -1.95394735820000  -3.40728500560000
C    -1.33238349630000  -1.04749396720000  -2.87532120510000
O    -0.94129979190000   0.80465141860000  -1.42254897350000
C    -1.82139484370000  -0.27272776140000  -1.66369533740000
C    -3.19973632370000   0.29050323340000  -1.92336309050000
O    -3.63060693830000   1.12430024080000  -0.83049287660000
O    -3.17176660380000   2.41760387420000   0.88289503440000
C    -2.75445221990000   1.73550436280000  -0.02594510940000
O     4.89698776860000   1.39284038640000   0.87656479940000
C     3.68283348140000   1.22010440870000   0.99375757940000
O     2.88269255060000   1.98219962060000   0.21334818280000
C     1.51739010520000   1.87699743990000   0.23326842530000
C     0.87139635360000   1.00724289920000   1.02854269850000
O     1.35063205610000  -2.36719212120000   4.54232440240000
C     1.88170361950000  -1.49020387500000   3.65942471200000
C     1.06620537730000  -0.72328069660000   2.82388956480000
C     1.64798362950000   0.17121426060000   1.93094145810000
C     3.05636086440000   0.28748734490000   1.89440143600000
O     5.19910780360000  -0.41171107950000   2.72407647300000
C     3.86115789730000  -0.50958035550000   2.75258012380000
C     4.10430350840000  -2.26656143310000   4.56681747930000
C     3.28147872140000  -1.41019752530000   3.64540912480000
H    -1.10665955740000   3.43717968310000  -1.32207840990000
H    -0.80637347230000   3.54594800290000   0.41792511320000
H     1.35398573860000   3.79795705930000  -0.64377098880000
H     1.06779197100000   2.46048271190000  -1.75139349920000
H    -1.06689436960000   1.35248628370000   1.88823036000000
H    -0.92045690150000  -0.15955451340000   1.00582371460000
H    -5.88212464520000   0.17344800500000  -1.87334132310000
H    -4.36269111050000  -1.31285076750000  -1.10864627000000
H    -4.44761949260000  -2.51584409930000  -3.48171817360000
H    -2.17405851910000  -4.30744235970000  -6.68169993800000
H    -1.82295868090000  -5.45108251470000  -5.35691182690000
H    -3.48810833280000  -5.31855202110000  -6.00387514000000
H    -1.02535452950000  -0.33993230540000  -3.65467982200000
H    -0.44541640810000  -1.62871852380000  -2.61196517550000
H    -1.85880755370000  -0.94260464300000  -0.79072840990000
H    -3.18838443730000   0.91400875730000  -2.82400293310000
H     0.38860423400000  -2.35877881540000   4.49002979310000
H    -0.01116072170000  -0.82921071050000   2.88985675900000
H     5.43365671920000   0.26289193290000   2.04688672550000
H     3.86121531820000  -2.05826820320000   5.61348652470000
H     3.90431223080000  -3.32851167160000   4.39366012020000
H     5.16802775800000  -2.08486576550000   4.41565760080000
